# Supplementary material for: ﻿Corrieoponenouragues gen. nov., sp. nov., a new Ponerinae from French Guiana (Hymenoptera, Formicidae)
Source: Zookeys. 2021 Dec 3;1074:83–173. doi: 10.3897/zookeys.1074.75551 (PMC8671710; doi:10.3897/zookeys.1074.75551)
Supplement: XML Treatment for Corrieopone [file zookeys.1074.75551-treatment1.xml]

<!DOCTYPE tp:taxon-treatment
  PUBLIC "-//TaxonX//DTD Taxonomic Treatment Publishing DTD v0 20100105//EN" "tax-treatment-NSO.dtd">
<tp:taxon-treatment xmlns:tp="http://www.plazi.org/taxpub"><tp:treatment-meta><kwd-group><label>Taxon classification</label><kwd>
                <named-content content-type="kingdom">Animalia</named-content>
              </kwd><kwd>
                <named-content content-type="order">Hymenoptera</named-content>
              </kwd><kwd>
                <named-content content-type="family">Formicidae</named-content>
              </kwd></kwd-group><mixed-citation publication-type="journal"><person-group><name><surname>Esteves</surname><given-names>Flavia A.</given-names></name><name><surname>Fisher</surname><given-names>Brian L.</given-names></name></person-group><article-title>﻿<italic><tp:taxon-name><tp:taxon-name-part taxon-name-part-type="genus" reg="Corrieopone">Corrieopone</tp:taxon-name-part><tp:taxon-name-part taxon-name-part-type="species" reg="nouragues">nouragues</tp:taxon-name-part></tp:taxon-name></italic> gen. nov., sp. nov., a new <tp:taxon-name><tp:taxon-name-part taxon-name-part-type="subfamily">Ponerinae</tp:taxon-name-part></tp:taxon-name> from French Guiana (<tp:taxon-name><tp:taxon-name-part taxon-name-part-type="order">Hymenoptera</tp:taxon-name-part></tp:taxon-name>, <tp:taxon-name><tp:taxon-name-part taxon-name-part-type="family">Formicidae</tp:taxon-name-part></tp:taxon-name>)</article-title><source>Zookeys</source><day>03</day><month>12</month><year>2021</year><volume>1074</volume><fpage>83</fpage><lpage>173</lpage><pub-id pub-id-type="doi">10.3897/zookeys.1074.75551</pub-id></mixed-citation></tp:treatment-meta><tp:nomenclature><label>﻿</label><tp:taxon-name>
              <object-id xmlns:xlink="http://www.w3.org/1999/xlink" content-type="arpha" xlink:type="simple">685DD833-5F78-51DF-8D1D-9055218AB18C</object-id>
              <tp:taxon-name-part taxon-name-part-type="genus" reg="Corrieopone">Corrieopone</tp:taxon-name-part>
              <object-id xmlns:xlink="http://www.w3.org/1999/xlink" content-type="zoobank" xlink:type="simple">http://zoobank.org/2B32773A-92E1-41B2-BC74-EC0B8ECD4A0A</object-id>
            </tp:taxon-name><tp:taxon-authority/><tp:taxon-status xmlns:xlink="http://www.w3.org/1999/xlink" xlink:type="simple">gen. nov.</tp:taxon-status><xref ref-type="fig" rid="F7">Figs 7</xref><xref ref-type="fig" rid="F8">, 8</xref><xref ref-type="fig" rid="F37">, 37</xref><xref ref-type="fig" rid="F38">, 38</xref><xref ref-type="fig" rid="F39">, 39</xref><xref ref-type="fig" rid="F40">, 40</xref><xref ref-type="fig" rid="F41">, 41</xref><xref ref-type="fig" rid="F42">, 42</xref><xref ref-type="fig" rid="F43">, 43</xref><xref ref-type="fig" rid="F44">, 44</xref><xref ref-type="fig" rid="F52">, 52A</xref><xref ref-type="fig" rid="F53">, 53</xref><xref ref-type="fig" rid="F54">, 54</xref><xref ref-type="fig" rid="F55">, 55</xref><xref ref-type="fig" rid="F56">, 56</xref><xref ref-type="fig" rid="F57">, 57</xref></tp:nomenclature><tp:treatment-sec sec-type="type species" id="SECID0EI5AK"><title>Type species.</title><p><italic><tp:taxon-name><tp:taxon-name-part taxon-name-part-type="genus" reg="Corrieopone">Corrieopone</tp:taxon-name-part><tp:taxon-name-part taxon-name-part-type="species" reg="nouragues">nouragues</tp:taxon-name-part></tp:taxon-name></italic> sp. nov., by present designation.</p></tp:treatment-sec><tp:treatment-sec sec-type="diagnosis" id="SECID0EZ5AK"><title>Diagnosis based on workers.</title><p>Medium-sized, slender Neotropical ants (<abbrev xmlns:xlink="http://www.w3.org/1999/xlink" xlink:title="Total length" id="ABBRID0E65AK" xlink:type="simple">TL</abbrev> 6.5–7.1 mm; Fig. <xref ref-type="fig" rid="F37">37</xref>) with characters of <tp:taxon-name><tp:taxon-name-part taxon-name-part-type="subfamily">Ponerinae</tp:taxon-name-part></tp:taxon-name> (as in <xref ref-type="bibr" rid="B22">Fisher and Bolton 2016</xref>) and <tp:taxon-name><tp:taxon-name-part taxon-name-part-type="tribe">Ponerini</tp:taxon-name-part></tp:taxon-name> (as in <xref ref-type="bibr" rid="B65">Schmidt and Shattuck 2014</xref>), in addition to the following (asterisks indicate putative autapomorphies):</p><p>1. Mandibles triangular, with distinct masticatory and basal margins; inserted at the anterolateral corners of the head (Fig. <xref ref-type="fig" rid="F38">38A, E</xref>).</p><p>2. Mandibles edentate (Fig. <xref ref-type="fig" rid="F38">38A, E</xref>).</p><p>3. Mandible devoid of any pit or sulcus: basolateral and dorsal pits and dorsolateral and dorsomasticatory sulci absent (Fig. <xref ref-type="fig" rid="F38">38A–C, E</xref>).</p><p>4. * Clypeus complex: In dorsal view, clypeus projected anteromedially as a broad, truncated prominence, overhanging the basal margins of the mandibles, and overlapping the basal portion of the masticatory margins of fully closed mandibles; anterior margin of the clypeal projection approximately as wide as the distance between the lateral arches of the toruli, devoid of stout setae or additional protrusions (Figs <xref ref-type="fig" rid="F37">37B</xref>, <xref ref-type="fig" rid="F38">38A, E</xref>). In profile, clypeal projection with a broad anteroventral face (avf, Fig. <xref ref-type="fig" rid="F39">39A–D</xref>), which extends ventroposteriorly (i.e., obliquely) from the clypeal dorsal face in almost 90 degrees; the ventralmost point of this anteroventral face meets the “true” clypeal ventral face (= surface of the clypeal infold in <xref ref-type="bibr" rid="B12">Boudinot et al. 2021</xref>; vf, Fig. <xref ref-type="fig" rid="F39">39A–D</xref>). In anteroventral view, clypeal anteroventral face subrectangular (avf, Fig. <xref ref-type="fig" rid="F39">39D</xref>). Median area of the clypeus bulging (Fig. <xref ref-type="fig" rid="F37">37A, E</xref>); seen in profile, it ascends steeply from the clypeal anterior margin to the torular lobes, with posterior portion slightly convex (Fig. <xref ref-type="fig" rid="F38">38B, D</xref>).</p><p>5. In dorsal view, torular lobes closely approximated.</p><p>6. In dorsal view, torular lobes medium- to small-sized: not concealing the lateral arches of the toruli (Fig. <xref ref-type="fig" rid="F38">38F</xref>). Median and lateral arches of the torulus with discontinuous posterior margins (Fig. <xref ref-type="fig" rid="F38">38D</xref>).</p><p>7. In profile, torular lobes located at the dorsalmost part of a prominence formed by the clypeal median area and the frontal carinae (Fig. <xref ref-type="fig" rid="F38">38B</xref>).</p><p>8. Compound eyes small and located immediately anterior to the midline of the head (Fig. <xref ref-type="fig" rid="F38">38A, B, D</xref>).</p><p>9. Ocelli absent (Fig. <xref ref-type="fig" rid="F38">38A</xref>).</p><p>10. Labrum apically bilobed; with a long, acute cleft at the midpoint of its apical margin. Lobes broadly rounded apicolaterally and unarmed (Fig. <xref ref-type="fig" rid="F39">39E</xref>).</p><p>11. Palpal formula: 4,4 (four maxillary, four labial palpomeres; Fig. <xref ref-type="fig" rid="F39">39F</xref>).</p><p>12. Mesonotum rounded, dome-shaped in profile (Fig. <xref ref-type="fig" rid="F40">40A</xref>), rounded in dorsal view (Fig. <xref ref-type="fig" rid="F37">37A</xref>).</p><p>13. Notopleural suture distinct (Fig. <xref ref-type="fig" rid="F40">40A, B</xref>).</p><p>14. Metanotal sulcus deeply impressed (Fig. <xref ref-type="fig" rid="F40">40A</xref>).</p><fig id="F37" position="float" orientation="portrait"><object-id xmlns:xlink="http://www.w3.org/1999/xlink" content-type="doi" xlink:type="simple">10.3897/zookeys.1074.75551.figure37</object-id><object-id xmlns:xlink="http://www.w3.org/1999/xlink" content-type="arpha" xlink:type="simple">B7F21237-86E2-5E29-94E1-9B9D02035D34</object-id><label>Figure 37.</label><caption><p><italic><tp:taxon-name><tp:taxon-name-part taxon-name-part-type="genus" reg="Corrieopone">Corrieopone</tp:taxon-name-part><tp:taxon-name-part taxon-name-part-type="species" reg="nouragues">nouragues</tp:taxon-name-part></tp:taxon-name></italic>, holotype, worker (<ext-link xmlns:xlink="http://www.w3.org/1999/xlink" xlink:type="simple" ext-link-type="uri" xlink:href="http://www.antweb.org/specimen/CASENT0830464">CASENT0830464</ext-link>) <bold>A</bold> body in dorsal view <bold>B</bold> head in full-face view <bold>C</bold> body in profile. Images by W Lee; available at <ext-link xmlns:xlink="http://www.w3.org/1999/xlink" xlink:type="simple" ext-link-type="uri" xlink:href="http://AntWeb.org">AntWeb.org</ext-link>.</p></caption><graphic xmlns:xlink="http://www.w3.org/1999/xlink" xlink:href="zookeys-1074-083-g037.jpg" position="float" orientation="portrait" xlink:type="simple" id="oo_617778.jpg"><uri content-type="original_file" xlink:type="simple">https://binary.pensoft.net/fig/617778</uri></graphic></fig><p>15. Mesopleuron in profile divided into anepisternum and katepisternum (Fig. <xref ref-type="fig" rid="F40">40A, B</xref>).</p><p>16. Metathoracic spiracle concealed by a spiracular lobe (Fig. <xref ref-type="fig" rid="F40">40B</xref>).</p><p>17. Orifice of the metapleural gland round, opening posterolaterally on the metapleuron, with its ventral margin atop the posteriormost portion of the metapleural carina (Fig. <xref ref-type="fig" rid="F40">40C, D</xref>).</p><p>18. Metapleural longitudinal flange absent (Fig. <xref ref-type="fig" rid="F40">40C, D</xref>).</p><p>19. Propodeal dorsum devoid of a median longitudinal groove or impression.</p><p>20. Propodeum unarmed: without dorsoposterior projections (Fig. <xref ref-type="fig" rid="F40">40A</xref>).</p><p>21. In profile, propodeal lobe round, not surpassing posteriorly the dorsoposterior-most point of the rim of the propodeal foramen (Fig. <xref ref-type="fig" rid="F40">40C</xref>).</p><p>22. Propodeal spiracle slit-shaped (Fig. <xref ref-type="fig" rid="F40">40C</xref>).</p><fig id="F38" position="float" orientation="portrait"><object-id xmlns:xlink="http://www.w3.org/1999/xlink" content-type="doi" xlink:type="simple">10.3897/zookeys.1074.75551.figure38</object-id><object-id xmlns:xlink="http://www.w3.org/1999/xlink" content-type="arpha" xlink:type="simple">79F7D9EA-14AB-5F7D-8D0B-D2B595048008</object-id><label>Figure 38.</label><caption><p><italic><tp:taxon-name><tp:taxon-name-part taxon-name-part-type="genus" reg="Corrieopone">Corrieopone</tp:taxon-name-part><tp:taxon-name-part taxon-name-part-type="species" reg="nouragues">nouragues</tp:taxon-name-part></tp:taxon-name></italic>, paratype, worker (<ext-link xmlns:xlink="http://www.w3.org/1999/xlink" xlink:type="simple" ext-link-type="uri" xlink:href="http://www.antweb.org/specimen/CASENT0872031">CASENT0872031</ext-link>) <bold>A</bold> head in full-face view <bold>B</bold> head in profile; arrow indicates the torular lobes atop a prominence formed by the clypeal median area and the frontal carinae <bold>C</bold> dorsolateral face of the mandible <bold>D</bold> clypeus and torulus in profile; the arrowhead indicates the discontinuity between the posterior margins of the median and lateral arches of the torulus <bold>E</bold> dorsal face of clypeus and mandibles <bold>F</bold> torular lobes in dorsal view; the arrow points to the exposed lateral arch of the torulus. Images by FA Esteves; available at <ext-link xmlns:xlink="http://www.w3.org/1999/xlink" xlink:type="simple" ext-link-type="uri" xlink:href="http://AntWeb.org">AntWeb.org</ext-link>. Scale bars: 0.5 mm (<bold>A, B</bold>); 0.3 mm (<bold>C, D, E, F</bold>).</p></caption><graphic xmlns:xlink="http://www.w3.org/1999/xlink" xlink:href="zookeys-1074-083-g038.jpg" position="float" orientation="portrait" xlink:type="simple" id="oo_617779.jpg"><uri content-type="original_file" xlink:type="simple">https://binary.pensoft.net/fig/617779</uri></graphic></fig><p>23. Mesosternal process bidentate; metasternal process bilobate, long (Fig. <xref ref-type="fig" rid="F40">40F</xref>).</p><p>24. Metacoxal cavities open; cavities tightly encircled by cuticle, but cuticular annulus not fused (Fig. <xref ref-type="fig" rid="F40">40E</xref>; see comment in the following section).</p><p>25. Calcar of strigil with a basoventral lamella (Fig. <xref ref-type="fig" rid="F41">41A, B</xref>).</p><p>26. Probasitarsus with anterior and ventral faces densely vested with spatulate-costate setae (Fig. <xref ref-type="fig" rid="F41">41A</xref>), except for the shorter, spatulate-bicuspid setae present on the area immediately anterior to the comb of strigil (Fig. <xref ref-type="fig" rid="F41">41B</xref>).</p><p>27. Row of stout, spine-like setae present on the posterior face of the probasitarsal notch, parallel to the comb of strigil (Fig. <xref ref-type="fig" rid="F41">41B</xref>).</p><p>28. Two well-developed mesotibial spurs: anterior spur simple, posterior spur serrate (Fig. <xref ref-type="fig" rid="F41">41C, D</xref>).</p><fig id="F39" position="float" orientation="portrait"><object-id xmlns:xlink="http://www.w3.org/1999/xlink" content-type="doi" xlink:type="simple">10.3897/zookeys.1074.75551.figure39</object-id><object-id xmlns:xlink="http://www.w3.org/1999/xlink" content-type="arpha" xlink:type="simple">DBE84FEF-4737-5B19-983A-9260D7A00332</object-id><label>Figure 39.</label><caption><p><italic><tp:taxon-name><tp:taxon-name-part taxon-name-part-type="genus" reg="Corrieopone">Corrieopone</tp:taxon-name-part><tp:taxon-name-part taxon-name-part-type="species" reg="nouragues">nouragues</tp:taxon-name-part></tp:taxon-name></italic>, paratype, worker caste <bold>A</bold> clypeus in profile; mandible removed <bold>B</bold> anterior part of the head in oblique anterior view; mandibles and maxilla-labial complex removed <bold>C</bold> clypeus in oblique anterior view; mandibles and maxilla-labial complex removed <bold>D</bold> anterior part of the head in ventral view; mandibles and maxilla-labial complex removed <bold>E</bold> outer face of the labrum; basal towards the top of the image <bold>F</bold> outer face of the maxillolabial complex; basal towards the bottom of the image; Roman numerals indicate the count of maxillary and labial palpomeres. Specimens imaged: <ext-link xmlns:xlink="http://www.w3.org/1999/xlink" xlink:type="simple" ext-link-type="uri" xlink:href="http://www.antweb.org/specimen/CASENT0923158">CASENT0923158</ext-link> (<bold>E, F</bold>); <ext-link xmlns:xlink="http://www.w3.org/1999/xlink" xlink:type="simple" ext-link-type="uri" xlink:href="http://www.antweb.org/specimen/CASENT0872031">CASENT0872031</ext-link> (<bold>A–D</bold>). Images by FA Esteves; available at <ext-link xmlns:xlink="http://www.w3.org/1999/xlink" xlink:type="simple" ext-link-type="uri" xlink:href="http://AntWeb.org">AntWeb.org</ext-link>. Abbreviations: <bold>avf</bold>, clypeal anteroventral face; <bold>df</bold>, clypeal dorsal face; <bold>vf</bold>, clypeal ventral face. Scale bars: 0.1 mm.</p></caption><graphic xmlns:xlink="http://www.w3.org/1999/xlink" xlink:href="zookeys-1074-083-g039.jpg" position="float" orientation="portrait" xlink:type="simple" id="oo_617780.jpg"><uri content-type="original_file" xlink:type="simple">https://binary.pensoft.net/fig/617780</uri></graphic></fig><p>29. Apparent metatibial gland cuticular patch present on the apicoposterior face of the metatibia, next to the posterior metatibial spur (Fig. <xref ref-type="fig" rid="F41">41E</xref>).</p><p>30. Two well-developed metatibial spurs: anterior spur simple, posterior spur pectinate (Fig. <xref ref-type="fig" rid="F41">41F</xref>).</p><fig id="F40" position="float" orientation="portrait"><object-id xmlns:xlink="http://www.w3.org/1999/xlink" content-type="doi" xlink:type="simple">10.3897/zookeys.1074.75551.figure40</object-id><object-id xmlns:xlink="http://www.w3.org/1999/xlink" content-type="arpha" xlink:type="simple">A190108B-0B68-5810-9164-075C977D9546</object-id><label>Figure 40.</label><caption><p><italic><tp:taxon-name><tp:taxon-name-part taxon-name-part-type="genus" reg="Corrieopone">Corrieopone</tp:taxon-name-part><tp:taxon-name-part taxon-name-part-type="species" reg="nouragues">nouragues</tp:taxon-name-part></tp:taxon-name></italic>, paratypes, worker caste <bold>A</bold> mesosoma in profile <bold>B</bold> mesopleuron and part of metapleuron and propodeum in profile <bold>C</bold> katepisternum, metapleuron, and propodeum in profile <bold>D</bold> metapleural gland orifice in posterolateral view <bold>E</bold> metapleuron (and posterior part of the mesopleuron) in ventral view; arrowhead indicates the unfused annulus around the metacoxal cavity <bold>F</bold> mesosternal and metasternal processes in posterolateral view, highlighted by arrowhead and star, respectively. Specimens imaged: <ext-link xmlns:xlink="http://www.w3.org/1999/xlink" xlink:type="simple" ext-link-type="uri" xlink:href="http://www.antweb.org/specimen/CASENT0872031">CASENT0872031</ext-link> (<bold>A</bold>); <ext-link xmlns:xlink="http://www.w3.org/1999/xlink" xlink:type="simple" ext-link-type="uri" xlink:href="http://www.antweb.org/specimen/CASENT0923158">CASENT0923158</ext-link> (<bold>B–F</bold>). Images by FA Esteves; available at <ext-link xmlns:xlink="http://www.w3.org/1999/xlink" xlink:type="simple" ext-link-type="uri" xlink:href="http://AntWeb.org">AntWeb.org</ext-link>. Scale bars: 0.2 mm.</p></caption><graphic xmlns:xlink="http://www.w3.org/1999/xlink" xlink:href="zookeys-1074-083-g040.jpg" position="float" orientation="portrait" xlink:type="simple" id="oo_617781.jpg"><uri content-type="original_file" xlink:type="simple">https://binary.pensoft.net/fig/617781</uri></graphic></fig><p>31. Stout, spine-like setae absent from the dorsal face of mid- and hindlegs (Fig. <xref ref-type="fig" rid="F42">42A, B</xref>).</p><p>32. Ventral faces of the second, third, and fourth tarsomeres of fore-, mid-, and hindlegs with a paired row of stout, spine-like setae skirting the midline of each segment (Fig. <xref ref-type="fig" rid="F42">42C–E</xref>).</p><fig id="F41" position="float" orientation="portrait"><object-id xmlns:xlink="http://www.w3.org/1999/xlink" content-type="doi" xlink:type="simple">10.3897/zookeys.1074.75551.figure41</object-id><object-id xmlns:xlink="http://www.w3.org/1999/xlink" content-type="arpha" xlink:type="simple">29905FA1-5AD5-50E5-8200-1243F604042F</object-id><label>Figure 41.</label><caption><p><italic><tp:taxon-name><tp:taxon-name-part taxon-name-part-type="genus" reg="Corrieopone">Corrieopone</tp:taxon-name-part><tp:taxon-name-part taxon-name-part-type="species" reg="nouragues">nouragues</tp:taxon-name-part></tp:taxon-name></italic>, worker caste <bold>A</bold> protibia and protarsus in anterior view <bold>B</bold> protibial apex and probasitarsus in posteroventral view <bold>C</bold> mesotibial apex and basal portion of the mesobasitarsus in ventral view <bold>D</bold> mesotibial apex and basal portion of the mesobasitarsus in posterior view <bold>E</bold> metatibial apex in posterior view; note the lighter, colliculate cuticular patch next to the posterior metatibial spur <bold>F</bold> metatibial spurs in anterior view. Specimens imaged: holotype <ext-link xmlns:xlink="http://www.w3.org/1999/xlink" xlink:type="simple" ext-link-type="uri" xlink:href="http://www.antweb.org/specimen/CASENT0830464">CASENT0830464</ext-link> (<bold>E</bold>); paratype <ext-link xmlns:xlink="http://www.w3.org/1999/xlink" xlink:type="simple" ext-link-type="uri" xlink:href="http://www.antweb.org/specimen/CASENT0923158">CASENT0923158</ext-link> (<bold>A, C, D, F</bold>); paratype <ext-link xmlns:xlink="http://www.w3.org/1999/xlink" xlink:type="simple" ext-link-type="uri" xlink:href="http://www.antweb.org/specimen/CASENT0872031">CASENT0872031</ext-link> (<bold>B</bold>). Images by FA Esteves (<bold>A–D, F</bold>) and M Esposito (<bold>E</bold>); available at <ext-link xmlns:xlink="http://www.w3.org/1999/xlink" xlink:type="simple" ext-link-type="uri" xlink:href="http://AntWeb.org">AntWeb.org</ext-link>. Scale bars: 0.1 mm.</p></caption><graphic xmlns:xlink="http://www.w3.org/1999/xlink" xlink:href="zookeys-1074-083-g041.jpg" position="float" orientation="portrait" xlink:type="simple" id="oo_617782.jpg"><uri content-type="original_file" xlink:type="simple">https://binary.pensoft.net/fig/617782</uri></graphic></fig><p>33. Pro-, meso-, and metapretarsi with simple claws (Fig. <xref ref-type="fig" rid="F42">42C–F</xref>).</p><p>34. Arolia indistinct (Fig. <xref ref-type="fig" rid="F42">42F</xref>).</p><fig id="F42" position="float" orientation="portrait"><object-id xmlns:xlink="http://www.w3.org/1999/xlink" content-type="doi" xlink:type="simple">10.3897/zookeys.1074.75551.figure42</object-id><object-id xmlns:xlink="http://www.w3.org/1999/xlink" content-type="arpha" xlink:type="simple">01FF8F76-3447-5565-862C-452DEC59F4B3</object-id><label>Figure 42.</label><caption><p><italic><tp:taxon-name><tp:taxon-name-part taxon-name-part-type="genus" reg="Corrieopone">Corrieopone</tp:taxon-name-part><tp:taxon-name-part taxon-name-part-type="species" reg="nouragues">nouragues</tp:taxon-name-part></tp:taxon-name></italic>, paratypes, worker caste <bold>A</bold> midleg (minus coxa) in posterior view <bold>B</bold> hindleg (minus coxa) in anterior view <bold>C</bold> apex of the foreleg in anteroventral view <bold>D</bold> apex of the midleg in anteroventral view <bold>E</bold> apex of the hindleg in anteroventral view <bold>F</bold> apicalmost tarsomere and pretarsus of the foreleg in anteroventral view. Specimens imaged: <ext-link xmlns:xlink="http://www.w3.org/1999/xlink" xlink:type="simple" ext-link-type="uri" xlink:href="http://www.antweb.org/specimen/CASENT0923158">CASENT0923158</ext-link> (<bold>A–C, E, F</bold>); <ext-link xmlns:xlink="http://www.w3.org/1999/xlink" xlink:type="simple" ext-link-type="uri" xlink:href="http://www.antweb.org/specimen/CASENT0872031">CASENT0872031</ext-link> (<bold>B</bold>). Images by FA Esteves; available at <ext-link xmlns:xlink="http://www.w3.org/1999/xlink" xlink:type="simple" ext-link-type="uri" xlink:href="http://AntWeb.org">AntWeb.org</ext-link>. Scale bars: 0.1 mm.</p></caption><graphic xmlns:xlink="http://www.w3.org/1999/xlink" xlink:href="zookeys-1074-083-g042.jpg" position="float" orientation="portrait" xlink:type="simple" id="oo_617783.jpg"><uri content-type="original_file" xlink:type="simple">https://binary.pensoft.net/fig/617783</uri></graphic></fig><p>35. Petiole sessile, with high, unarmed, conic, scale-like node (i.e., tergite narrow in profile and dorsal view; Figs <xref ref-type="fig" rid="F37">37A, C</xref>, <xref ref-type="fig" rid="F43">43A</xref>).</p><p>36. Petiolar tergite with anteroventral lateral carina (= lateral, dorsoventral carina in <xref ref-type="bibr" rid="B70">Ward 1990</xref>, character 29); posteroventral portion of tergite strigate (Fig. <xref ref-type="fig" rid="F43">43A</xref>).</p><fig id="F43" position="float" orientation="portrait"><object-id xmlns:xlink="http://www.w3.org/1999/xlink" content-type="doi" xlink:type="simple">10.3897/zookeys.1074.75551.figure43</object-id><object-id xmlns:xlink="http://www.w3.org/1999/xlink" content-type="arpha" xlink:type="simple">0238C2CF-0614-52D3-A96A-6A424BCE0F89</object-id><label>Figure 43.</label><caption><p><italic><tp:taxon-name><tp:taxon-name-part taxon-name-part-type="genus" reg="Corrieopone">Corrieopone</tp:taxon-name-part><tp:taxon-name-part taxon-name-part-type="species" reg="nouragues">nouragues</tp:taxon-name-part></tp:taxon-name></italic>, paratypes, worker caste <bold>A</bold> petiole in profile; arrowhead indicates the anteroventral lateral carina of the petiolar tergite <bold>B</bold> petiolar sternite in postlateroventral view; arrow indicates the proprioceptor zone on the anterior disc of the sternite <bold>C</bold> gaster in profile <bold>D</bold> helcium and prora in anterior view <bold>E</bold> the posterior portion of the abdominal tergite III and the anterior portion of the abdominal tergite IV in dorsal view; arrowhead indicates the stridulitrum <bold>F</bold> stridulitrum on abdominal pretergite IV. Specimens imaged: <ext-link xmlns:xlink="http://www.w3.org/1999/xlink" xlink:type="simple" ext-link-type="uri" xlink:href="http://www.antweb.org/specimen/CASENT0923158">CASENT0923158</ext-link> (<bold>A, B, D</bold>); <ext-link xmlns:xlink="http://www.w3.org/1999/xlink" xlink:type="simple" ext-link-type="uri" xlink:href="http://www.antweb.org/specimen/CASENT0872031">CASENT0872031</ext-link> (<bold>C, E, F</bold>). Images by FA Esteves; available at <ext-link xmlns:xlink="http://www.w3.org/1999/xlink" xlink:type="simple" ext-link-type="uri" xlink:href="http://AntWeb.org">AntWeb.org</ext-link>. Scale bars: 0.1 mm.</p></caption><graphic xmlns:xlink="http://www.w3.org/1999/xlink" xlink:href="zookeys-1074-083-g043.jpg" position="float" orientation="portrait" xlink:type="simple" id="oo_617784.jpg"><uri content-type="original_file" xlink:type="simple">https://binary.pensoft.net/fig/617784</uri></graphic></fig><p>37. Petiolar laterotergite distinct (Fig. <xref ref-type="fig" rid="F43">43A</xref>).</p><p>38. Proprioceptor zone on anterior disc of petiolar sternite shaped as a large circular area (Fig. <xref ref-type="fig" rid="F43">43B</xref>).</p><p>39. Petiolar sternite without posterior spatulate projection (Fig. <xref ref-type="fig" rid="F43">43B</xref>); articulation with helcium visible in ventral view.</p><p>40. Helcium infra-axial: positioned ventrad the midheight of the anterior face of abdominal segment III (Fig. <xref ref-type="fig" rid="F43">43C</xref>).</p><p>41. Prora present as a lip-shaped, transverse projection on the anterior portion of the abdominal poststernite III (Fig. <xref ref-type="fig" rid="F43">43C, D</xref>); projection not extending anteriorly to the area between the ventroposterior margins of helcial tergite (Fig. <xref ref-type="fig" rid="F43">43D</xref>).</p><p>42. Abdominal segment IV tubular: tergite and sternite with similar lengths; tergite not arched (Fig. <xref ref-type="fig" rid="F43">43C</xref>).</p><p>43. Presclerites of abdominal segment IV forming an even surface with postsclerites: girdling constriction absent (Fig. <xref ref-type="fig" rid="F43">43C</xref>).</p><p>44. Stridulitrum present on abdominal pretergite IV, small (Fig. <xref ref-type="fig" rid="F43">43E, F</xref>).</p><p>45. Pygidium devoid of stout, spine-like setae or spine-like microtrichia; dorsal face convex.</p><p>46. * Ventral face of hypopygium longitudinally concave (Fig. <xref ref-type="fig" rid="F44">44A, B</xref>). Longitudinal carina present at midline of concavity’s posterior portion, skirted laterally by stout, hook-shaped setae (Fig. <xref ref-type="fig" rid="F44">44C, D</xref>).</p><fig id="F44" position="float" orientation="portrait"><object-id xmlns:xlink="http://www.w3.org/1999/xlink" content-type="doi" xlink:type="simple">10.3897/zookeys.1074.75551.figure44</object-id><object-id xmlns:xlink="http://www.w3.org/1999/xlink" content-type="arpha" xlink:type="simple">E82F1996-E158-5A01-86BB-110D6BF996C7</object-id><label>Figure 44.</label><caption><p><italic><tp:taxon-name><tp:taxon-name-part taxon-name-part-type="genus" reg="Corrieopone">Corrieopone</tp:taxon-name-part><tp:taxon-name-part taxon-name-part-type="species" reg="nouragues">nouragues</tp:taxon-name-part></tp:taxon-name></italic>, worker caste <bold>A</bold> the concave ventral face of the hypopygium armed with stout, hook-shaped setae (see arrowheads) on its posteriormost portion <bold>B</bold> hypopygium in ventrolateral view <bold>C</bold> close-up of the median carina (see arrowhead) and hook-shaped setae of the hypopygium in ventrolateral view <bold>D</bold> hook-shaped setae of the hypopygium in posteroventral view. Specimens imaged: holotype <ext-link xmlns:xlink="http://www.w3.org/1999/xlink" xlink:type="simple" ext-link-type="uri" xlink:href="http://www.antweb.org/specimen/CASENT0830464">CASENT0830464</ext-link> (<bold>A</bold>); paratype <ext-link xmlns:xlink="http://www.w3.org/1999/xlink" xlink:type="simple" ext-link-type="uri" xlink:href="http://www.antweb.org/specimen/CASENT0923158">CASENT0923158</ext-link> (<bold>B–D</bold>). Images by FA Esteves; available at <ext-link xmlns:xlink="http://www.w3.org/1999/xlink" xlink:type="simple" ext-link-type="uri" xlink:href="http://AntWeb.org">AntWeb.org</ext-link>. Scale bars: 0.1 mm.</p></caption><graphic xmlns:xlink="http://www.w3.org/1999/xlink" xlink:href="zookeys-1074-083-g044.jpg" position="float" orientation="portrait" xlink:type="simple" id="oo_617785.jpg"><uri content-type="original_file" xlink:type="simple">https://binary.pensoft.net/fig/617785</uri></graphic></fig><p>47. Hypopygium posterolateral region without stout, spine-like setae or spine-like microtrichia.</p><p>
              <bold>
                <italic>Comments on worker characters</italic>
              </bold>
            </p><p>The enumeration below corresponds to character numbers presented above.</p><p>1. The mandibles articulate with the anterolateral corners of the head in virtually all <tp:taxon-name><tp:taxon-name-part taxon-name-part-type="subfamily">Ponerinae</tp:taxon-name-part></tp:taxon-name> and are either triangular or subtriangular in most genera (<italic>N</italic> = 29). Other mandibular shapes with little intrageneric variation are the oblique (<italic><tp:taxon-name><tp:taxon-name-part taxon-name-part-type="genus" reg="Boloponera">Boloponera</tp:taxon-name-part></tp:taxon-name></italic>, <italic><tp:taxon-name><tp:taxon-name-part taxon-name-part-type="genus" reg="Buniapone">Buniapone</tp:taxon-name-part></tp:taxon-name></italic>, <italic><tp:taxon-name><tp:taxon-name-part taxon-name-part-type="genus" reg="Dinoponera">Dinoponera</tp:taxon-name-part></tp:taxon-name></italic>, <italic><tp:taxon-name><tp:taxon-name-part taxon-name-part-type="genus" reg="Iroponera">Iroponera</tp:taxon-name-part></tp:taxon-name></italic>, <italic><tp:taxon-name><tp:taxon-name-part taxon-name-part-type="genus" reg="Plectroctena">Plectroctena</tp:taxon-name-part></tp:taxon-name></italic>, and <italic><tp:taxon-name><tp:taxon-name-part taxon-name-part-type="genus" reg="Promyopias">Promyopias</tp:taxon-name-part></tp:taxon-name></italic>), pitchfork-like (<italic><tp:taxon-name><tp:taxon-name-part taxon-name-part-type="genus" reg="Belonopelta">Belonopelta</tp:taxon-name-part></tp:taxon-name></italic>, <italic><tp:taxon-name><tp:taxon-name-part taxon-name-part-type="genus" reg="Emeryopone">Emeryopone</tp:taxon-name-part></tp:taxon-name></italic>, <italic><tp:taxon-name><tp:taxon-name-part taxon-name-part-type="genus" reg="Thaumatomyrmex">Thaumatomyrmex</tp:taxon-name-part></tp:taxon-name></italic>), elongate sub-oblique (<italic><tp:taxon-name><tp:taxon-name-part taxon-name-part-type="genus" reg="Streblognathus">Streblognathus</tp:taxon-name-part></tp:taxon-name></italic>), and scythe-shaped (<italic><tp:taxon-name><tp:taxon-name-part taxon-name-part-type="genus" reg="Harpegnathos">Harpegnathos</tp:taxon-name-part></tp:taxon-name></italic>). The shape of the mandibles varies from triangular to elongate-triangular in <italic><tp:taxon-name><tp:taxon-name-part taxon-name-part-type="genus" reg="Centromyrmex">Centromyrmex</tp:taxon-name-part></tp:taxon-name></italic>; from triangular to subtriangular, to oblique in <italic><tp:taxon-name><tp:taxon-name-part taxon-name-part-type="genus" reg="Cryptopone">Cryptopone</tp:taxon-name-part></tp:taxon-name></italic>; from subtriangular to oblique, to falcate, to bizarre forms in-between in <italic><tp:taxon-name><tp:taxon-name-part taxon-name-part-type="genus" reg="Leptogenys">Leptogenys</tp:taxon-name-part></tp:taxon-name></italic> and <italic><tp:taxon-name><tp:taxon-name-part taxon-name-part-type="genus" reg="Myopias">Myopias</tp:taxon-name-part></tp:taxon-name></italic>; from sub-oblique to falcate in <italic><tp:taxon-name><tp:taxon-name-part taxon-name-part-type="genus" reg="Psalidomyrmex">Psalidomyrmex</tp:taxon-name-part></tp:taxon-name></italic>; and from subtriangular to oblique in <italic><tp:taxon-name><tp:taxon-name-part taxon-name-part-type="genus" reg="Simopelta">Simopelta</tp:taxon-name-part></tp:taxon-name></italic>. <italic><tp:taxon-name><tp:taxon-name-part taxon-name-part-type="genus" reg="Anochetus">Anochetus</tp:taxon-name-part></tp:taxon-name></italic> and <italic><tp:taxon-name><tp:taxon-name-part taxon-name-part-type="genus" reg="Odontomachus">Odontomachus</tp:taxon-name-part></tp:taxon-name></italic> are the only ponerines in which the mandibles insert near the midline of the anterior margin of the head.</p><p>2. The mandible of <italic><tp:taxon-name><tp:taxon-name-part taxon-name-part-type="genus" reg="Corrieopone">Corrieopone</tp:taxon-name-part></tp:taxon-name></italic> is completely edentate (i.e., devoid of any teeth, denticle, or projected apex). To our knowledge, this condition is virtually absent in other <tp:taxon-name><tp:taxon-name-part taxon-name-part-type="subfamily">Ponerinae</tp:taxon-name-part></tp:taxon-name>, apart from some species of <italic><tp:taxon-name><tp:taxon-name-part taxon-name-part-type="genus" reg="Leptogenys">Leptogenys</tp:taxon-name-part></tp:taxon-name></italic> (see <xref ref-type="bibr" rid="B2">Arimoto and Yamane 2018</xref>) and <italic><tp:taxon-name><tp:taxon-name-part taxon-name-part-type="genus" reg="Platythyrea">Platythyrea</tp:taxon-name-part></tp:taxon-name></italic> (see <xref ref-type="bibr" rid="B22">Fisher and Bolton 2016</xref>).</p><p>3. Ponerine may present mandibles ornamented with pits and sulci, which are relatively good diagnostic characters to genera.</p><p>3.1. The basolateral pit (= basal pit in <xref ref-type="bibr" rid="B22">Fisher and Bolton 2016</xref>) is a round to oblong impression on the basal portion of the lateral face of the mandible. It occurs in most <italic><tp:taxon-name><tp:taxon-name-part taxon-name-part-type="genus" reg="Brachyponera">Brachyponera</tp:taxon-name-part></tp:taxon-name></italic> species (excluding species from Borneo, Bali, Krakatau, and Sumatra, according to <xref ref-type="bibr" rid="B74">Yamane 2007</xref>), <italic><tp:taxon-name><tp:taxon-name-part taxon-name-part-type="genus" reg="Cryptopone">Cryptopone</tp:taxon-name-part></tp:taxon-name></italic> [except for <italic><tp:taxon-name><tp:taxon-name-part taxon-name-part-type="genus" reg="Cryptopone">C.</tp:taxon-name-part><tp:taxon-name-part taxon-name-part-type="species" reg="guianensis">guianensis</tp:taxon-name-part></tp:taxon-name></italic> and, based on its original description, <italic><tp:taxon-name><tp:taxon-name-part taxon-name-part-type="genus" reg="Cryptopone">C.</tp:taxon-name-part><tp:taxon-name-part taxon-name-part-type="species" reg="mirabilis">mirabilis</tp:taxon-name-part></tp:taxon-name></italic> (Mackay &amp; Mackay), as far as we know], and <italic><tp:taxon-name><tp:taxon-name-part taxon-name-part-type="genus" reg="Euponera">Euponera</tp:taxon-name-part></tp:taxon-name></italic> (see <xref ref-type="bibr" rid="B65">Schmidt and Shattuck 2014</xref>). The pit is also present in <italic><tp:taxon-name><tp:taxon-name-part taxon-name-part-type="genus" reg="Fisheropone">Fisheropone</tp:taxon-name-part><tp:taxon-name-part taxon-name-part-type="species" reg="ambigua">ambigua</tp:taxon-name-part></tp:taxon-name></italic> (Fig. <xref ref-type="fig" rid="F45">45A, B</xref>), which disagrees with <xref ref-type="bibr" rid="B65">Schmidt and Shattuck (2014)</xref> and <xref ref-type="bibr" rid="B22">Fisher and Bolton (2016)</xref>.</p><p>3.2. The dorsal pit resembles the basolateral pit, although more elongated and impressed on the dorsal face of the mandible. In <tp:taxon-name><tp:taxon-name-part taxon-name-part-type="subfamily">Ponerinae</tp:taxon-name-part></tp:taxon-name>, it is only present in <italic><tp:taxon-name><tp:taxon-name-part taxon-name-part-type="genus" reg="Dolioponera">Dolioponera</tp:taxon-name-part></tp:taxon-name></italic>, <italic><tp:taxon-name><tp:taxon-name-part taxon-name-part-type="genus" reg="Euponera">Euponera</tp:taxon-name-part><tp:taxon-name-part taxon-name-part-type="species" reg="fossigera">fossigera</tp:taxon-name-part></tp:taxon-name></italic> Mayr (see <xref ref-type="bibr" rid="B51">Mayr 1901</xref>), <italic><tp:taxon-name><tp:taxon-name-part taxon-name-part-type="genus" reg="Hagensia">Hagensia</tp:taxon-name-part></tp:taxon-name></italic>, and <italic><tp:taxon-name><tp:taxon-name-part taxon-name-part-type="genus" reg="Iroponera">Iroponera</tp:taxon-name-part></tp:taxon-name></italic> (Fig. <xref ref-type="fig" rid="F45">45C</xref>; contrary to <xref ref-type="bibr" rid="B65">Schmidt and Shattuck 2014</xref>).</p><p>3.3. The dorsolateral sulcus runs obliquely along the mandible, from the basal portion of the dorsal face towards the lateral face. It is widespread among the <tp:taxon-name><tp:taxon-name-part taxon-name-part-type="subfamily">Ponerinae</tp:taxon-name-part></tp:taxon-name> and may be shallowly or deeply impressed, restricted to the basal portion of the mandible, or present along almost the entire lateral face of the mandible. The sulcus is consistently present in species of <italic><tp:taxon-name><tp:taxon-name-part taxon-name-part-type="genus" reg="Asphinctopone">Asphinctopone</tp:taxon-name-part></tp:taxon-name></italic>, <italic><tp:taxon-name><tp:taxon-name-part taxon-name-part-type="genus" reg="Boloponera">Boloponera</tp:taxon-name-part></tp:taxon-name></italic>, <italic><tp:taxon-name><tp:taxon-name-part taxon-name-part-type="genus" reg="Buniapone">Buniapone</tp:taxon-name-part></tp:taxon-name></italic>, <italic><tp:taxon-name><tp:taxon-name-part taxon-name-part-type="genus" reg="Centromyrmex">Centromyrmex</tp:taxon-name-part></tp:taxon-name></italic>, most (perhaps all) <italic><tp:taxon-name><tp:taxon-name-part taxon-name-part-type="genus" reg="Ectomomyrmex">Ectomomyrmex</tp:taxon-name-part></tp:taxon-name></italic>, <italic><tp:taxon-name><tp:taxon-name-part taxon-name-part-type="genus" reg="Feroponera">Feroponera</tp:taxon-name-part></tp:taxon-name></italic>, <italic><tp:taxon-name><tp:taxon-name-part taxon-name-part-type="genus" reg="Loboponera">Loboponera</tp:taxon-name-part></tp:taxon-name></italic>, <italic><tp:taxon-name><tp:taxon-name-part taxon-name-part-type="genus" reg="Myopias">Myopias</tp:taxon-name-part></tp:taxon-name></italic>, <italic><tp:taxon-name><tp:taxon-name-part taxon-name-part-type="genus" reg="Odontoponera">Odontoponera</tp:taxon-name-part></tp:taxon-name></italic>, <italic><tp:taxon-name><tp:taxon-name-part taxon-name-part-type="genus" reg="Paltothyreus">Paltothyreus</tp:taxon-name-part></tp:taxon-name></italic>, <italic><tp:taxon-name><tp:taxon-name-part taxon-name-part-type="genus" reg="Phrynoponera">Phrynoponera</tp:taxon-name-part></tp:taxon-name></italic>, <italic><tp:taxon-name><tp:taxon-name-part taxon-name-part-type="genus" reg="Plectroctena">Plectroctena</tp:taxon-name-part></tp:taxon-name></italic>, <italic><tp:taxon-name><tp:taxon-name-part taxon-name-part-type="genus" reg="Promyopias">Promyopias</tp:taxon-name-part></tp:taxon-name></italic>, <italic><tp:taxon-name><tp:taxon-name-part taxon-name-part-type="genus" reg="Psalidomyrmex">Psalidomyrmex</tp:taxon-name-part></tp:taxon-name></italic>, <italic><tp:taxon-name><tp:taxon-name-part taxon-name-part-type="genus" reg="Pseudoponera">Pseudoponera</tp:taxon-name-part></tp:taxon-name></italic>, and <italic><tp:taxon-name><tp:taxon-name-part taxon-name-part-type="genus" reg="Streblognathus">Streblognathus</tp:taxon-name-part></tp:taxon-name></italic> (see Suppl. material <xref ref-type="supplementary-material" rid="S3">3</xref>: Table S3; <xref ref-type="bibr" rid="B65">Schmidt and Shattuck 2014</xref>; <xref ref-type="bibr" rid="B22">Fisher and Bolton 2016</xref>). On the other hand, the presence of this character varies among species of other genera, such as <italic><tp:taxon-name><tp:taxon-name-part taxon-name-part-type="genus" reg="Bothroponera">Bothroponera</tp:taxon-name-part></tp:taxon-name></italic> (present in <italic><tp:taxon-name><tp:taxon-name-part taxon-name-part-type="genus" reg="Bothroponera">B.</tp:taxon-name-part><tp:taxon-name-part taxon-name-part-type="species" reg="crassa">crassa</tp:taxon-name-part></tp:taxon-name></italic>, absent in <italic><tp:taxon-name><tp:taxon-name-part taxon-name-part-type="genus" reg="Bothroponera">B.</tp:taxon-name-part><tp:taxon-name-part taxon-name-part-type="species" reg="pachyderma">pachyderma</tp:taxon-name-part></tp:taxon-name></italic>), <italic><tp:taxon-name><tp:taxon-name-part taxon-name-part-type="genus" reg="Dinoponera">Dinoponera</tp:taxon-name-part></tp:taxon-name></italic> (weakly present in <italic><tp:taxon-name><tp:taxon-name-part taxon-name-part-type="genus" reg="Dinoponera">D.</tp:taxon-name-part><tp:taxon-name-part taxon-name-part-type="species" reg="lucida">lucida</tp:taxon-name-part></tp:taxon-name></italic>; absent in <italic><tp:taxon-name><tp:taxon-name-part taxon-name-part-type="genus" reg="Dinoponera">D.</tp:taxon-name-part><tp:taxon-name-part taxon-name-part-type="species" reg="longipes">longipes</tp:taxon-name-part></tp:taxon-name></italic>), <italic><tp:taxon-name><tp:taxon-name-part taxon-name-part-type="genus" reg="Leptogenys">Leptogenys</tp:taxon-name-part></tp:taxon-name></italic> (see <xref ref-type="bibr" rid="B6">Bolton 1975</xref>), <italic><tp:taxon-name><tp:taxon-name-part taxon-name-part-type="genus" reg="Mesoponera">Mesoponera</tp:taxon-name-part></tp:taxon-name></italic> (only present in <italic><tp:taxon-name><tp:taxon-name-part taxon-name-part-type="genus" reg="Mesoponera">M.</tp:taxon-name-part><tp:taxon-name-part taxon-name-part-type="species" reg="subiridescens">subiridescens</tp:taxon-name-part></tp:taxon-name></italic>), <italic><tp:taxon-name><tp:taxon-name-part taxon-name-part-type="genus" reg="Neoponera">Neoponera</tp:taxon-name-part></tp:taxon-name></italic> [present in <italic><tp:taxon-name><tp:taxon-name-part taxon-name-part-type="genus" reg="Neoponera">N.</tp:taxon-name-part><tp:taxon-name-part taxon-name-part-type="species" reg="fauveli">fauveli</tp:taxon-name-part></tp:taxon-name></italic> (Emery), weakly impressed in <italic><tp:taxon-name><tp:taxon-name-part taxon-name-part-type="genus" reg="Neoponera">N.</tp:taxon-name-part><tp:taxon-name-part taxon-name-part-type="species" reg="apicalis">apicalis</tp:taxon-name-part></tp:taxon-name></italic>, absent in <italic><tp:taxon-name><tp:taxon-name-part taxon-name-part-type="genus" reg="Neoponera">N.</tp:taxon-name-part><tp:taxon-name-part taxon-name-part-type="species" reg="fisheri">fisheri</tp:taxon-name-part></tp:taxon-name></italic>], <italic><tp:taxon-name><tp:taxon-name-part taxon-name-part-type="genus" reg="Platythyrea">Platythyrea</tp:taxon-name-part></tp:taxon-name></italic> (present in <italic><tp:taxon-name><tp:taxon-name-part taxon-name-part-type="genus" reg="Platythyrea">P.</tp:taxon-name-part><tp:taxon-name-part taxon-name-part-type="species" reg="punctata">punctata</tp:taxon-name-part></tp:taxon-name></italic>, absent in <italic><tp:taxon-name><tp:taxon-name-part taxon-name-part-type="genus" reg="Platythyrea">P.</tp:taxon-name-part><tp:taxon-name-part taxon-name-part-type="species" reg="turneri">turneri</tp:taxon-name-part></tp:taxon-name></italic>), and <italic><tp:taxon-name><tp:taxon-name-part taxon-name-part-type="genus" reg="Pseudoneoponera">Pseudoneoponera</tp:taxon-name-part></tp:taxon-name></italic> (present in <italic><tp:taxon-name><tp:taxon-name-part taxon-name-part-type="genus" reg="Pseudoneoponera">P.</tp:taxon-name-part><tp:taxon-name-part taxon-name-part-type="species" reg="porcata">porcata</tp:taxon-name-part></tp:taxon-name></italic>, absent in <italic><tp:taxon-name><tp:taxon-name-part taxon-name-part-type="genus" reg="Pachycondyla">P.</tp:taxon-name-part><tp:taxon-name-part taxon-name-part-type="species" reg="denticulata">denticulata</tp:taxon-name-part></tp:taxon-name></italic>). Contrary to <xref ref-type="bibr" rid="B65">Schmidt and Shattuck (2014)</xref>, the sulcus is distinct in all <italic><tp:taxon-name><tp:taxon-name-part taxon-name-part-type="genus" reg="Rasopone">Rasopone</tp:taxon-name-part></tp:taxon-name></italic> species examined here (Fig. <xref ref-type="fig" rid="F45">45D</xref>); although short and constrained to the basal region of the mandibles, it is also present in <italic><tp:taxon-name><tp:taxon-name-part taxon-name-part-type="genus" reg="Austroponera">Austroponera</tp:taxon-name-part><tp:taxon-name-part taxon-name-part-type="species" reg="castanea">castanea</tp:taxon-name-part></tp:taxon-name></italic> (Fig. <xref ref-type="fig" rid="F45">45E</xref>). Among the <italic><tp:taxon-name><tp:taxon-name-part taxon-name-part-type="genus" reg="Pachycondyla">Pachycondyla</tp:taxon-name-part></tp:taxon-name></italic> species examined, the sulcus is a shallow and short basal impression save in <italic><tp:taxon-name><tp:taxon-name-part taxon-name-part-type="genus" reg="Pachycondyla">P.</tp:taxon-name-part><tp:taxon-name-part taxon-name-part-type="species" reg="lenis">lenis</tp:taxon-name-part></tp:taxon-name></italic>, where it is absent. In <italic><tp:taxon-name><tp:taxon-name-part taxon-name-part-type="genus" reg="Euponera">Euponera</tp:taxon-name-part><tp:taxon-name-part taxon-name-part-type="species" reg="sikorae">sikorae</tp:taxon-name-part></tp:taxon-name></italic> (and in all other Malagasy species, according to <xref ref-type="bibr" rid="B61">Rakotonirina and Fisher 2013</xref>), the lateral face of the mandible bears a longitudinal sulcus that runs apicad from the lateral margin of the dorsal mandibular articulation. Whether this sulcus is present in <italic><tp:taxon-name><tp:taxon-name-part taxon-name-part-type="genus" reg="Euponera">Euponera</tp:taxon-name-part></tp:taxon-name></italic> species occurring in other bioregions remains unknown, but it is absent in at least two Afrotropical species, <italic><tp:taxon-name><tp:taxon-name-part taxon-name-part-type="genus" reg="Euponera">E.</tp:taxon-name-part><tp:taxon-name-part taxon-name-part-type="species" reg="brunoi">brunoi</tp:taxon-name-part></tp:taxon-name></italic> and <italic><tp:taxon-name><tp:taxon-name-part taxon-name-part-type="genus" reg="Euponera">E.</tp:taxon-name-part><tp:taxon-name-part taxon-name-part-type="species" reg="sjostedti">sjostedti</tp:taxon-name-part></tp:taxon-name></italic>.</p><fig id="F45" position="float" orientation="portrait"><object-id xmlns:xlink="http://www.w3.org/1999/xlink" content-type="doi" xlink:type="simple">10.3897/zookeys.1074.75551.figure45</object-id><object-id xmlns:xlink="http://www.w3.org/1999/xlink" content-type="arpha" xlink:type="simple">2D2FC0D4-6480-5C08-B332-168E24735DF6</object-id><label>Figure 45.</label><caption><p><bold>A</bold> left mandible of <italic><tp:taxon-name><tp:taxon-name-part taxon-name-part-type="genus" reg="Fisheropone">Fisheropone</tp:taxon-name-part><tp:taxon-name-part taxon-name-part-type="species" reg="ambigua">ambigua</tp:taxon-name-part></tp:taxon-name></italic> in dorsal view; worker (<ext-link xmlns:xlink="http://www.w3.org/1999/xlink" xlink:type="simple" ext-link-type="uri" xlink:href="http://www.antweb.org/specimen/CASENT0906209">CASENT0906209</ext-link>); arrow indicates the basolateral pit <bold>B</bold> left mandible of <italic><tp:taxon-name><tp:taxon-name-part taxon-name-part-type="genus" reg="Fisheropone">Fisheropone</tp:taxon-name-part><tp:taxon-name-part taxon-name-part-type="species" reg="ambigua">ambigua</tp:taxon-name-part></tp:taxon-name></italic> in postdorsolateral view (<ext-link xmlns:xlink="http://www.w3.org/1999/xlink" xlink:type="simple" ext-link-type="uri" xlink:href="http://www.antweb.org/specimen/CASENT0906209">CASENT0906209</ext-link>); arrow indicates the basolateral pit <bold>C</bold> anterior part of the head of <italic><tp:taxon-name><tp:taxon-name-part taxon-name-part-type="genus" reg="Iroponera">Iroponera</tp:taxon-name-part><tp:taxon-name-part taxon-name-part-type="species" reg="odax">odax</tp:taxon-name-part></tp:taxon-name></italic> in dorsal view; worker (ANTWEB1008537); arrow indicates the dorsal pit <bold>D</bold> head of <italic><tp:taxon-name><tp:taxon-name-part taxon-name-part-type="genus" reg="Rasopone">Rasopone</tp:taxon-name-part><tp:taxon-name-part taxon-name-part-type="species" reg="panamensis">panamensis</tp:taxon-name-part></tp:taxon-name></italic> in profile; worker (<ext-link xmlns:xlink="http://www.w3.org/1999/xlink" xlink:type="simple" ext-link-type="uri" xlink:href="http://www.antweb.org/specimen/CASENT0644543">CASENT0644543</ext-link>); arrow indicates the dorsolateral sulcus <bold>E</bold> anterior portion of the clypeus and posterior portion of the mandible of <italic><tp:taxon-name><tp:taxon-name-part taxon-name-part-type="genus" reg="Austroponera">Austroponera</tp:taxon-name-part><tp:taxon-name-part taxon-name-part-type="species" reg="castanea">castanea</tp:taxon-name-part></tp:taxon-name></italic> in dorsolateral view; worker (<ext-link xmlns:xlink="http://www.w3.org/1999/xlink" xlink:type="simple" ext-link-type="uri" xlink:href="http://www.antweb.org/specimen/CASENT0097796">CASENT0097796</ext-link>); arrow indicates the short and shallow dorsolateral sulcus <bold>F</bold> the expanded maxillolabial complex of <italic><tp:taxon-name><tp:taxon-name-part taxon-name-part-type="genus" reg="Dolioponera">Dolioponera</tp:taxon-name-part><tp:taxon-name-part taxon-name-part-type="species" reg="fustigera">fustigera</tp:taxon-name-part></tp:taxon-name></italic> in ventral view; worker (<ext-link xmlns:xlink="http://www.w3.org/1999/xlink" xlink:type="simple" ext-link-type="uri" xlink:href="http://www.antweb.org/specimen/CASENT0411307">CASENT0411307</ext-link>); Roman numerals indicate the count of maxillary and labial palpomeres <bold>G</bold> apical portion of the outer face of the left maxilla of <italic><tp:taxon-name><tp:taxon-name-part taxon-name-part-type="genus" reg="Fisheropone">Fisheropone</tp:taxon-name-part><tp:taxon-name-part taxon-name-part-type="species" reg="ambigua">ambigua</tp:taxon-name-part></tp:taxon-name></italic> (<ext-link xmlns:xlink="http://www.w3.org/1999/xlink" xlink:type="simple" ext-link-type="uri" xlink:href="http://www.antweb.org/specimen/CASENT0906209">CASENT0906209</ext-link>); Roman numerals indicate the count of maxillary palpomeres <bold>H</bold> outer face of the labium of <italic><tp:taxon-name><tp:taxon-name-part taxon-name-part-type="genus" reg="Fisheropone">Fisheropone</tp:taxon-name-part><tp:taxon-name-part taxon-name-part-type="species" reg="ambigua">ambigua</tp:taxon-name-part></tp:taxon-name></italic> (<ext-link xmlns:xlink="http://www.w3.org/1999/xlink" xlink:type="simple" ext-link-type="uri" xlink:href="http://www.antweb.org/specimen/CASENT0906209">CASENT0906209</ext-link>); Roman numerals indicate the count of labial palpomeres <bold>I</bold> apical portion of the outer face of the right maxilla of <italic><tp:taxon-name><tp:taxon-name-part taxon-name-part-type="genus" reg="Loboponera">Loboponera</tp:taxon-name-part><tp:taxon-name-part taxon-name-part-type="species" reg="obeliscata">obeliscata</tp:taxon-name-part></tp:taxon-name></italic>; worker (ANTWEB1008545); Roman numerals indicate the count of maxillary palpomeres <bold>J</bold> outer face of the labium and left maxilla of <italic><tp:taxon-name><tp:taxon-name-part taxon-name-part-type="genus" reg="Loboponera">Loboponera</tp:taxon-name-part><tp:taxon-name-part taxon-name-part-type="species" reg="obeliscata">obeliscata</tp:taxon-name-part></tp:taxon-name></italic> (ANTWEB1008545); Roman numerals indicate the count of labial palpomeres <bold>K</bold> apical portion of the outer face of the left maxilla of <italic><tp:taxon-name><tp:taxon-name-part taxon-name-part-type="genus" reg="Boloponera">Boloponera</tp:taxon-name-part><tp:taxon-name-part taxon-name-part-type="species" reg="ikemkha">ikemkha</tp:taxon-name-part></tp:taxon-name></italic>; paratype, ergatoid queen (<ext-link xmlns:xlink="http://www.w3.org/1999/xlink" xlink:type="simple" ext-link-type="uri" xlink:href="http://www.antweb.org/specimen/CASENT0254321">CASENT0254321</ext-link>); Roman numerals indicate the count of maxillary palpomeres <bold>L</bold> outer face of the labium and right maxilla of <italic><tp:taxon-name><tp:taxon-name-part taxon-name-part-type="genus" reg="Boloponera">Boloponera</tp:taxon-name-part><tp:taxon-name-part taxon-name-part-type="species" reg="ikemkha">ikemkha</tp:taxon-name-part></tp:taxon-name></italic> (<ext-link xmlns:xlink="http://www.w3.org/1999/xlink" xlink:type="simple" ext-link-type="uri" xlink:href="http://www.antweb.org/specimen/CASENT0254321">CASENT0254321</ext-link>); Roman numerals indicate the count of labial palpomeres. Images by FA Esteves (<bold>A, B, E–H, K, L</bold>), RA Keller (<bold>C, I, J</bold>), and JT Longino (<bold>D</bold>); available at <ext-link xmlns:xlink="http://www.w3.org/1999/xlink" xlink:type="simple" ext-link-type="uri" xlink:href="http://AntWeb.org">AntWeb.org</ext-link>. Scale bars: 0.02 mm (<bold>A–C, F, G, I, J–L</bold>); 0.2 mm (<bold>D, E</bold>); 0.01 mm (<bold>H</bold>).</p></caption><graphic xmlns:xlink="http://www.w3.org/1999/xlink" xlink:href="zookeys-1074-083-g045.jpg" position="float" orientation="portrait" xlink:type="simple" id="oo_617786.jpg"><uri content-type="original_file" xlink:type="simple">https://binary.pensoft.net/fig/617786</uri></graphic></fig><p>3.4. <italic><tp:taxon-name><tp:taxon-name-part taxon-name-part-type="genus" reg="Plectroctena">Plectroctena</tp:taxon-name-part></tp:taxon-name></italic> species present a sulcus that skirts the mandibular masticatory margin dorsally (<xref ref-type="bibr" rid="B22">Fisher and Bolton 2016</xref>), which we refer to as the dorsomasticatory sulcus.</p><p>Among the specimens examined, the following taxa present mandibles devoid of any pit or sulcus, like <italic><tp:taxon-name><tp:taxon-name-part taxon-name-part-type="genus" reg="Corrieopone">Corrieopone</tp:taxon-name-part></tp:taxon-name></italic>: <italic><tp:taxon-name><tp:taxon-name-part taxon-name-part-type="genus" reg="Anochetus">Anochetus</tp:taxon-name-part><tp:taxon-name-part taxon-name-part-type="species" reg="angolensis">angolensis</tp:taxon-name-part></tp:taxon-name></italic>, <italic><tp:taxon-name><tp:taxon-name-part taxon-name-part-type="genus" reg="Anochetus">A.</tp:taxon-name-part><tp:taxon-name-part taxon-name-part-type="species" reg="emarginatus">emarginatus</tp:taxon-name-part></tp:taxon-name></italic>, <italic><tp:taxon-name><tp:taxon-name-part taxon-name-part-type="genus" reg="Belonopelta">Belonopelta</tp:taxon-name-part><tp:taxon-name-part taxon-name-part-type="species" reg="deletrix">deletrix</tp:taxon-name-part></tp:taxon-name></italic>, <italic><tp:taxon-name><tp:taxon-name-part taxon-name-part-type="genus" reg="Bothroponera">Bothroponera</tp:taxon-name-part><tp:taxon-name-part taxon-name-part-type="species" reg="cariosa">cariosa</tp:taxon-name-part></tp:taxon-name></italic>, <italic><tp:taxon-name><tp:taxon-name-part taxon-name-part-type="genus" reg="Bothroponera">B.</tp:taxon-name-part><tp:taxon-name-part taxon-name-part-type="species" reg="pachyderma">pachyderma</tp:taxon-name-part></tp:taxon-name></italic>, <italic><tp:taxon-name><tp:taxon-name-part taxon-name-part-type="genus" reg="Bothroponera">B.</tp:taxon-name-part><tp:taxon-name-part taxon-name-part-type="species" reg="talpa">talpa</tp:taxon-name-part></tp:taxon-name></italic>, <italic><tp:taxon-name><tp:taxon-name-part taxon-name-part-type="genus" reg="Cryptopone">Cryptopone</tp:taxon-name-part><tp:taxon-name-part taxon-name-part-type="species" reg="guianensis">guianensis</tp:taxon-name-part></tp:taxon-name></italic>, <italic><tp:taxon-name><tp:taxon-name-part taxon-name-part-type="genus" reg="Diacamma">Diacamma</tp:taxon-name-part><tp:taxon-name-part taxon-name-part-type="species" reg="ceylonense">ceylonense</tp:taxon-name-part></tp:taxon-name></italic>, <italic><tp:taxon-name><tp:taxon-name-part taxon-name-part-type="genus" reg="Dinoponera">Dinoponera</tp:taxon-name-part><tp:taxon-name-part taxon-name-part-type="species" reg="longipes">longipes</tp:taxon-name-part></tp:taxon-name></italic>, <italic><tp:taxon-name><tp:taxon-name-part taxon-name-part-type="genus" reg="Emeryopone">Emeryopone</tp:taxon-name-part><tp:taxon-name-part taxon-name-part-type="species" reg="buttelreepeni">buttelreepeni</tp:taxon-name-part></tp:taxon-name></italic>, <italic><tp:taxon-name><tp:taxon-name-part taxon-name-part-type="genus" reg="Harpegnathos">Harpegnathos</tp:taxon-name-part><tp:taxon-name-part taxon-name-part-type="species" reg="saltator">saltator</tp:taxon-name-part></tp:taxon-name></italic>, <italic><tp:taxon-name><tp:taxon-name-part taxon-name-part-type="genus" reg="Hypoponera">Hypoponera</tp:taxon-name-part><tp:taxon-name-part taxon-name-part-type="species" reg="punctatissima">punctatissima</tp:taxon-name-part></tp:taxon-name></italic>, <italic><tp:taxon-name><tp:taxon-name-part taxon-name-part-type="genus" reg="Mayaponera">Mayaponera</tp:taxon-name-part></tp:taxon-name></italic>, <italic><tp:taxon-name><tp:taxon-name-part taxon-name-part-type="genus" reg="Megaponera">Megaponera</tp:taxon-name-part><tp:taxon-name-part taxon-name-part-type="species" reg="analis">analis</tp:taxon-name-part></tp:taxon-name></italic>, <italic><tp:taxon-name><tp:taxon-name-part taxon-name-part-type="genus" reg="Mesoponera">Mesoponera</tp:taxon-name-part><tp:taxon-name-part taxon-name-part-type="species" reg="ambigua">ambigua</tp:taxon-name-part></tp:taxon-name></italic>, <italic><tp:taxon-name><tp:taxon-name-part taxon-name-part-type="genus" reg="Mesoponera">M.</tp:taxon-name-part><tp:taxon-name-part taxon-name-part-type="species" reg="australis">australis</tp:taxon-name-part></tp:taxon-name></italic>, <italic><tp:taxon-name><tp:taxon-name-part taxon-name-part-type="genus" reg="Mesoponera">M.</tp:taxon-name-part><tp:taxon-name-part taxon-name-part-type="species" reg="caffraria">caffraria</tp:taxon-name-part></tp:taxon-name></italic>, <italic><tp:taxon-name><tp:taxon-name-part taxon-name-part-type="genus" reg="Mesoponera">M.</tp:taxon-name-part><tp:taxon-name-part taxon-name-part-type="species" reg="elisae">elisae</tp:taxon-name-part><tp:taxon-name-part taxon-name-part-type="subspecies" reg="rotundata">rotundata</tp:taxon-name-part></tp:taxon-name></italic>, <italic><tp:taxon-name><tp:taxon-name-part taxon-name-part-type="genus" reg="Mesoponera">M.</tp:taxon-name-part><tp:taxon-name-part taxon-name-part-type="species" reg="melanaria">melanaria</tp:taxon-name-part><tp:taxon-name-part taxon-name-part-type="subspecies" reg="macra">macra</tp:taxon-name-part></tp:taxon-name></italic>, <italic><tp:taxon-name><tp:taxon-name-part taxon-name-part-type="genus" reg="Mesoponera">M.</tp:taxon-name-part><tp:taxon-name-part taxon-name-part-type="species" reg="papuana">papuana</tp:taxon-name-part></tp:taxon-name></italic>, <italic><tp:taxon-name><tp:taxon-name-part taxon-name-part-type="genus" reg="Mesoponera">M.</tp:taxon-name-part><tp:taxon-name-part taxon-name-part-type="species" reg="rubra">rubra</tp:taxon-name-part></tp:taxon-name></italic>, <italic><tp:taxon-name><tp:taxon-name-part taxon-name-part-type="genus" reg="Neoponera">Neoponera</tp:taxon-name-part><tp:taxon-name-part taxon-name-part-type="species" reg="commutata">commutata</tp:taxon-name-part></tp:taxon-name></italic>, <italic><tp:taxon-name><tp:taxon-name-part taxon-name-part-type="genus" reg="Neoponera">N.</tp:taxon-name-part><tp:taxon-name-part taxon-name-part-type="species" reg="fisheri">fisheri</tp:taxon-name-part></tp:taxon-name></italic>, <italic><tp:taxon-name><tp:taxon-name-part taxon-name-part-type="genus" reg="Neoponera">N.</tp:taxon-name-part><tp:taxon-name-part taxon-name-part-type="species" reg="laevigata">laevigata</tp:taxon-name-part></tp:taxon-name></italic>, <italic><tp:taxon-name><tp:taxon-name-part taxon-name-part-type="genus" reg="Neoponera">N.</tp:taxon-name-part><tp:taxon-name-part taxon-name-part-type="species" reg="luteola">luteola</tp:taxon-name-part></tp:taxon-name></italic>, <italic><tp:taxon-name><tp:taxon-name-part taxon-name-part-type="genus" reg="Neoponera">N.</tp:taxon-name-part><tp:taxon-name-part taxon-name-part-type="species" reg="verenae">verenae</tp:taxon-name-part></tp:taxon-name></italic>, <italic><tp:taxon-name><tp:taxon-name-part taxon-name-part-type="genus" reg="Neoponera">N.</tp:taxon-name-part><tp:taxon-name-part taxon-name-part-type="species" reg="villosa">villosa</tp:taxon-name-part></tp:taxon-name></italic>, <italic><tp:taxon-name><tp:taxon-name-part taxon-name-part-type="genus" reg="Odontomachus">Odontomachus</tp:taxon-name-part><tp:taxon-name-part taxon-name-part-type="species" reg="bauri">bauri</tp:taxon-name-part></tp:taxon-name></italic>, <italic><tp:taxon-name><tp:taxon-name-part taxon-name-part-type="genus" reg="Ophthalmopone">Ophthalmopone</tp:taxon-name-part><tp:taxon-name-part taxon-name-part-type="species" reg="berthoudi">berthoudi</tp:taxon-name-part></tp:taxon-name></italic>, <italic><tp:taxon-name><tp:taxon-name-part taxon-name-part-type="genus" reg="Pachycondyla">Pachycondyla</tp:taxon-name-part><tp:taxon-name-part taxon-name-part-type="species" reg="lenis">lenis</tp:taxon-name-part></tp:taxon-name></italic>, <italic><tp:taxon-name><tp:taxon-name-part taxon-name-part-type="genus" reg="Parvaponera">Parvaponera</tp:taxon-name-part><tp:taxon-name-part taxon-name-part-type="species" reg="darwinii">darwinii</tp:taxon-name-part><tp:taxon-name-part taxon-name-part-type="subspecies" reg="madecassa">madecassa</tp:taxon-name-part></tp:taxon-name></italic>, <italic><tp:taxon-name><tp:taxon-name-part taxon-name-part-type="genus" reg="Platythyrea">Platythyrea</tp:taxon-name-part><tp:taxon-name-part taxon-name-part-type="species" reg="turneri">turneri</tp:taxon-name-part></tp:taxon-name></italic>, <italic><tp:taxon-name><tp:taxon-name-part taxon-name-part-type="genus" reg="Ponera">Ponera</tp:taxon-name-part><tp:taxon-name-part taxon-name-part-type="species" reg="alpha">alpha</tp:taxon-name-part></tp:taxon-name></italic>, <italic><tp:taxon-name><tp:taxon-name-part taxon-name-part-type="genus" reg="Ponera">P.</tp:taxon-name-part><tp:taxon-name-part taxon-name-part-type="species" reg="pennsylvanica">pennsylvanica</tp:taxon-name-part></tp:taxon-name></italic>, <italic><tp:taxon-name><tp:taxon-name-part taxon-name-part-type="genus" reg="Simopelta">Simopelta</tp:taxon-name-part><tp:taxon-name-part taxon-name-part-type="species" reg="oculata">oculata</tp:taxon-name-part></tp:taxon-name></italic>, <italic><tp:taxon-name><tp:taxon-name-part taxon-name-part-type="genus" reg="Simopelta">S.</tp:taxon-name-part><tp:taxon-name-part taxon-name-part-type="species" reg="transversa">transversa</tp:taxon-name-part></tp:taxon-name></italic>, <italic><tp:taxon-name><tp:taxon-name-part taxon-name-part-type="genus" reg="Thaumatomyrmex">Thaumatomyrmex</tp:taxon-name-part><tp:taxon-name-part taxon-name-part-type="species" reg="fraxini">fraxini</tp:taxon-name-part></tp:taxon-name></italic>, and <italic><tp:taxon-name><tp:taxon-name-part taxon-name-part-type="genus" reg="Thaumatomyrmex">T.</tp:taxon-name-part><tp:taxon-name-part taxon-name-part-type="species" reg="zeteki">zeteki</tp:taxon-name-part></tp:taxon-name></italic>.</p><p>6. We assessed the size of the torular lobes across taxa examined according to the degree of connection between median and lateral arches of torulus (as in <xref ref-type="bibr" rid="B36">Keller 2011</xref>, character 08). Among material examined, the lobes are anteriorly and posteriorly continuous with the lateral torular arches in taxa whose antennal sockets are largely exposed in full-face view (<italic><tp:taxon-name><tp:taxon-name-part taxon-name-part-type="genus" reg="Belonopelta">Belonopelta</tp:taxon-name-part></tp:taxon-name></italic>, <italic><tp:taxon-name><tp:taxon-name-part taxon-name-part-type="genus" reg="Leptogenys">Leptogenys</tp:taxon-name-part></tp:taxon-name></italic>, and <italic><tp:taxon-name><tp:taxon-name-part taxon-name-part-type="genus" reg="Ophthalmopone">Ophthalmopone</tp:taxon-name-part></tp:taxon-name></italic>). On the other extreme, hypertrophied lobes are anteriorly and posteriorly discontinuous with the lateral arches of the torulus (as in <italic><tp:taxon-name><tp:taxon-name-part taxon-name-part-type="genus" reg="Boloponera">Boloponera</tp:taxon-name-part></tp:taxon-name></italic>, <italic><tp:taxon-name><tp:taxon-name-part taxon-name-part-type="genus" reg="Bothroponera">Bothroponera</tp:taxon-name-part></tp:taxon-name></italic> sensu stricto group, <italic><tp:taxon-name><tp:taxon-name-part taxon-name-part-type="genus" reg="Loboponera">Loboponera</tp:taxon-name-part></tp:taxon-name></italic>, <italic><tp:taxon-name><tp:taxon-name-part taxon-name-part-type="genus" reg="Platythyrea">Platythyrea</tp:taxon-name-part><tp:taxon-name-part taxon-name-part-type="species" reg="punctata">punctata</tp:taxon-name-part></tp:taxon-name></italic>, <italic><tp:taxon-name><tp:taxon-name-part taxon-name-part-type="genus" reg="Plectroctena">Plectroctena</tp:taxon-name-part></tp:taxon-name></italic>, and <italic><tp:taxon-name><tp:taxon-name-part taxon-name-part-type="genus" reg="Psalidomyrmex">Psalidomyrmex</tp:taxon-name-part></tp:taxon-name></italic>). Like <italic><tp:taxon-name><tp:taxon-name-part taxon-name-part-type="genus" reg="Corrieopone">Corrieopone</tp:taxon-name-part></tp:taxon-name></italic>, most ponerines present intermediate-sized torular lobes that are anteriorly continuous and posteriorly discontinuous with respective lateral arches. In this latter state, the lobes may conceal entirely or partially the lateral arches of the torulus.</p><p>For the record, the torular lobes in <italic><tp:taxon-name><tp:taxon-name-part taxon-name-part-type="genus" reg="Bothroponera">Bothroponera</tp:taxon-name-part><tp:taxon-name-part taxon-name-part-type="species" reg="sulcata">sulcata</tp:taxon-name-part></tp:taxon-name></italic> species-group members (sensu <xref ref-type="bibr" rid="B65">Schmidt and Shattuck 2014</xref>) resemble those of <italic><tp:taxon-name><tp:taxon-name-part taxon-name-part-type="genus" reg="Corrieopone">Corrieopone</tp:taxon-name-part></tp:taxon-name></italic>, except for <italic><tp:taxon-name><tp:taxon-name-part taxon-name-part-type="genus" reg="Bothroponera">B.</tp:taxon-name-part><tp:taxon-name-part taxon-name-part-type="species" reg="henryi">henryi</tp:taxon-name-part></tp:taxon-name></italic> (Donisthorpe) (see specimen <ext-link xmlns:xlink="http://www.w3.org/1999/xlink" xlink:type="simple" ext-link-type="uri" xlink:href="http://www.antweb.org/specimen/CASENT0902482">CASENT0902482</ext-link>) and <italic><tp:taxon-name><tp:taxon-name-part taxon-name-part-type="genus" reg="Bothroponera">B.</tp:taxon-name-part><tp:taxon-name-part taxon-name-part-type="species" reg="zumpti">zumpti</tp:taxon-name-part></tp:taxon-name></italic> Santschi (see <ext-link xmlns:xlink="http://www.w3.org/1999/xlink" xlink:type="simple" ext-link-type="uri" xlink:href="http://www.antweb.org/specimen/CASENT0922370">CASENT0922370</ext-link>), where the lobes are hypertrophied as in the <italic><tp:taxon-name><tp:taxon-name-part taxon-name-part-type="genus" reg="Bothroponera">Bothroponera</tp:taxon-name-part></tp:taxon-name></italic> sensu stricto group.</p><p>9. Ocelli are invariably present on <italic><tp:taxon-name><tp:taxon-name-part taxon-name-part-type="genus" reg="Harpegnathos">Harpegnathos</tp:taxon-name-part></tp:taxon-name></italic> workers; it is absent in the worker caste of other <tp:taxon-name><tp:taxon-name-part taxon-name-part-type="subfamily">Ponerinae</tp:taxon-name-part></tp:taxon-name>, apart from occasional workers.</p><p>11. A count of four maxillary and four labial palpomeres is consistently present in <italic><tp:taxon-name><tp:taxon-name-part taxon-name-part-type="genus" reg="Buniapone">Buniapone</tp:taxon-name-part></tp:taxon-name></italic>, <italic><tp:taxon-name><tp:taxon-name-part taxon-name-part-type="genus" reg="Dinoponera">Dinoponera</tp:taxon-name-part></tp:taxon-name></italic>, <italic><tp:taxon-name><tp:taxon-name-part taxon-name-part-type="genus" reg="Hagensia">Hagensia</tp:taxon-name-part></tp:taxon-name></italic>, <italic><tp:taxon-name><tp:taxon-name-part taxon-name-part-type="genus" reg="Harpegnathos">Harpegnathos</tp:taxon-name-part></tp:taxon-name></italic>, <italic><tp:taxon-name><tp:taxon-name-part taxon-name-part-type="genus" reg="Mayaponera">Mayaponera</tp:taxon-name-part></tp:taxon-name></italic> (note that we did not examine <italic><tp:taxon-name><tp:taxon-name-part taxon-name-part-type="genus" reg="Mesoponera">M.</tp:taxon-name-part><tp:taxon-name-part taxon-name-part-type="species" reg="longidentata">longidentata</tp:taxon-name-part></tp:taxon-name></italic>), <italic><tp:taxon-name><tp:taxon-name-part taxon-name-part-type="genus" reg="Megaponera">Megaponera</tp:taxon-name-part></tp:taxon-name></italic>, <italic><tp:taxon-name><tp:taxon-name-part taxon-name-part-type="genus" reg="Odontoponera">Odontoponera</tp:taxon-name-part></tp:taxon-name></italic>, <italic><tp:taxon-name><tp:taxon-name-part taxon-name-part-type="genus" reg="Ophthalmopone">Ophthalmopone</tp:taxon-name-part></tp:taxon-name></italic>, <italic><tp:taxon-name><tp:taxon-name-part taxon-name-part-type="genus" reg="Paltothyreus">Paltothyreus</tp:taxon-name-part></tp:taxon-name></italic>, <italic><tp:taxon-name><tp:taxon-name-part taxon-name-part-type="genus" reg="Phrynoponera">Phrynoponera</tp:taxon-name-part></tp:taxon-name></italic>, <italic><tp:taxon-name><tp:taxon-name-part taxon-name-part-type="genus" reg="Promyopias">Promyopias</tp:taxon-name-part></tp:taxon-name></italic>, <italic><tp:taxon-name><tp:taxon-name-part taxon-name-part-type="genus" reg="Streblognathus">Streblognathus</tp:taxon-name-part></tp:taxon-name></italic> (see Suppl. material <xref ref-type="supplementary-material" rid="S3">3</xref>: Table S3; <xref ref-type="bibr" rid="B8">Bolton 2003</xref>; <xref ref-type="bibr" rid="B22">Fisher and Bolton 2016</xref>). We are hesitant to affirm that this is also the case in <italic><tp:taxon-name><tp:taxon-name-part taxon-name-part-type="genus" reg="Neoponera">Neoponera</tp:taxon-name-part></tp:taxon-name></italic>, <italic><tp:taxon-name><tp:taxon-name-part taxon-name-part-type="genus" reg="Pachycondyla">Pachycondyla</tp:taxon-name-part></tp:taxon-name></italic>, <italic><tp:taxon-name><tp:taxon-name-part taxon-name-part-type="genus" reg="Pseudoneoponera">Pseudoneoponera</tp:taxon-name-part></tp:taxon-name></italic>, and <italic><tp:taxon-name><tp:taxon-name-part taxon-name-part-type="genus" reg="Rasopone">Rasopone</tp:taxon-name-part></tp:taxon-name></italic>. These characters usually have been neglected in taxonomic reviews and descriptions of new species, and we did not examine every species in these genera. Yet, in every species we did examine (<italic><tp:taxon-name><tp:taxon-name-part taxon-name-part-type="genus" reg="Neoponera">Neoponera</tp:taxon-name-part><tp:taxon-name-part taxon-name-part-type="species" reg="aenescens">aenescens</tp:taxon-name-part></tp:taxon-name></italic>, <italic><tp:taxon-name><tp:taxon-name-part taxon-name-part-type="genus" reg="Neoponera">N.</tp:taxon-name-part><tp:taxon-name-part taxon-name-part-type="species" reg="apicalis">apicalis</tp:taxon-name-part></tp:taxon-name></italic>, <italic><tp:taxon-name><tp:taxon-name-part taxon-name-part-type="genus" reg="Neoponera">N.</tp:taxon-name-part><tp:taxon-name-part taxon-name-part-type="species" reg="bugabensis">bugabensis</tp:taxon-name-part></tp:taxon-name></italic>, <italic><tp:taxon-name><tp:taxon-name-part taxon-name-part-type="genus" reg="Neoponera">N.</tp:taxon-name-part><tp:taxon-name-part taxon-name-part-type="species" reg="carinulata">carinulata</tp:taxon-name-part></tp:taxon-name></italic>, <italic><tp:taxon-name><tp:taxon-name-part taxon-name-part-type="genus" reg="Neoponera">N.</tp:taxon-name-part><tp:taxon-name-part taxon-name-part-type="species" reg="commutata">commutata</tp:taxon-name-part></tp:taxon-name></italic>, <italic><tp:taxon-name><tp:taxon-name-part taxon-name-part-type="genus" reg="Neoponera">N.</tp:taxon-name-part><tp:taxon-name-part taxon-name-part-type="species" reg="crenata">crenata</tp:taxon-name-part></tp:taxon-name></italic>, <italic><tp:taxon-name><tp:taxon-name-part taxon-name-part-type="genus" reg="Neoponera">N.</tp:taxon-name-part><tp:taxon-name-part taxon-name-part-type="species" reg="curiosa">curiosa</tp:taxon-name-part></tp:taxon-name></italic>, <italic><tp:taxon-name><tp:taxon-name-part taxon-name-part-type="genus" reg="Neoponera">N.</tp:taxon-name-part><tp:taxon-name-part taxon-name-part-type="species" reg="dismarginata">dismarginata</tp:taxon-name-part></tp:taxon-name></italic>, <italic><tp:taxon-name><tp:taxon-name-part taxon-name-part-type="genus" reg="Neoponera">N.</tp:taxon-name-part><tp:taxon-name-part taxon-name-part-type="species" reg="fisheri">fisheri</tp:taxon-name-part></tp:taxon-name></italic>, <italic><tp:taxon-name><tp:taxon-name-part taxon-name-part-type="genus" reg="Neoponera">N.</tp:taxon-name-part><tp:taxon-name-part taxon-name-part-type="species" reg="foetida">foetida</tp:taxon-name-part></tp:taxon-name></italic>, <italic><tp:taxon-name><tp:taxon-name-part taxon-name-part-type="genus" reg="Neoponera">N.</tp:taxon-name-part><tp:taxon-name-part taxon-name-part-type="species" reg="globularia">globularia</tp:taxon-name-part></tp:taxon-name></italic>, <italic><tp:taxon-name><tp:taxon-name-part taxon-name-part-type="genus" reg="Neoponera">N.</tp:taxon-name-part><tp:taxon-name-part taxon-name-part-type="species" reg="insignis">insignis</tp:taxon-name-part></tp:taxon-name></italic>, <italic><tp:taxon-name><tp:taxon-name-part taxon-name-part-type="genus" reg="Neoponera">N.</tp:taxon-name-part><tp:taxon-name-part taxon-name-part-type="species" reg="inversa">inversa</tp:taxon-name-part></tp:taxon-name></italic>, <italic><tp:taxon-name><tp:taxon-name-part taxon-name-part-type="genus" reg="Neoponera">N.</tp:taxon-name-part><tp:taxon-name-part taxon-name-part-type="species" reg="laevigata">laevigata</tp:taxon-name-part></tp:taxon-name></italic>, <italic><tp:taxon-name><tp:taxon-name-part taxon-name-part-type="genus" reg="Neoponera">N.</tp:taxon-name-part><tp:taxon-name-part taxon-name-part-type="species" reg="luteola">luteola</tp:taxon-name-part></tp:taxon-name></italic>, <italic><tp:taxon-name><tp:taxon-name-part taxon-name-part-type="genus" reg="Neoponera">N.</tp:taxon-name-part><tp:taxon-name-part taxon-name-part-type="species" reg="moesta">moesta</tp:taxon-name-part></tp:taxon-name></italic>, <italic><tp:taxon-name><tp:taxon-name-part taxon-name-part-type="genus" reg="Neoponera">N.</tp:taxon-name-part><tp:taxon-name-part taxon-name-part-type="species" reg="obscuricornis">obscuricornis</tp:taxon-name-part></tp:taxon-name></italic>, <italic><tp:taxon-name><tp:taxon-name-part taxon-name-part-type="genus" reg="Neoponera">N.</tp:taxon-name-part><tp:taxon-name-part taxon-name-part-type="species" reg="schoedli">schoedli</tp:taxon-name-part></tp:taxon-name></italic>, <italic><tp:taxon-name><tp:taxon-name-part taxon-name-part-type="genus" reg="Neoponera">N.</tp:taxon-name-part><tp:taxon-name-part taxon-name-part-type="species" reg="striadinodis">striadinodis</tp:taxon-name-part></tp:taxon-name></italic>, <italic><tp:taxon-name><tp:taxon-name-part taxon-name-part-type="genus" reg="Neoponera">N.</tp:taxon-name-part><tp:taxon-name-part taxon-name-part-type="species" reg="unidentata">unidentata</tp:taxon-name-part></tp:taxon-name></italic>, <italic><tp:taxon-name><tp:taxon-name-part taxon-name-part-type="genus" reg="Neoponera">N.</tp:taxon-name-part><tp:taxon-name-part taxon-name-part-type="species" reg="verenae">verenae</tp:taxon-name-part></tp:taxon-name></italic>, <italic><tp:taxon-name><tp:taxon-name-part taxon-name-part-type="genus" reg="Neoponera">N.</tp:taxon-name-part><tp:taxon-name-part taxon-name-part-type="species" reg="villosa">villosa</tp:taxon-name-part></tp:taxon-name></italic>, <italic><tp:taxon-name><tp:taxon-name-part taxon-name-part-type="genus" reg="Pachycondyla">Pachycondyla</tp:taxon-name-part><tp:taxon-name-part taxon-name-part-type="species" reg="crassinoda">crassinoda</tp:taxon-name-part></tp:taxon-name></italic>, <italic><tp:taxon-name><tp:taxon-name-part taxon-name-part-type="genus" reg="Pachycondyla">P.</tp:taxon-name-part><tp:taxon-name-part taxon-name-part-type="species" reg="harpax">harpax</tp:taxon-name-part></tp:taxon-name></italic>, <italic><tp:taxon-name><tp:taxon-name-part taxon-name-part-type="genus" reg="Pachycondyla">P.</tp:taxon-name-part><tp:taxon-name-part taxon-name-part-type="species" reg="impressa">impressa</tp:taxon-name-part></tp:taxon-name></italic>, <italic><tp:taxon-name><tp:taxon-name-part taxon-name-part-type="genus" reg="Pachycondyla">P.</tp:taxon-name-part><tp:taxon-name-part taxon-name-part-type="species" reg="lattkei">lattkei</tp:taxon-name-part></tp:taxon-name></italic>, <italic><tp:taxon-name><tp:taxon-name-part taxon-name-part-type="genus" reg="Pachycondyla">P.</tp:taxon-name-part><tp:taxon-name-part taxon-name-part-type="species" reg="lenis">lenis</tp:taxon-name-part></tp:taxon-name></italic>, <italic><tp:taxon-name><tp:taxon-name-part taxon-name-part-type="genus" reg="Pachycondyla">P.</tp:taxon-name-part><tp:taxon-name-part taxon-name-part-type="species" reg="procidua">procidua</tp:taxon-name-part></tp:taxon-name></italic>, <italic><tp:taxon-name><tp:taxon-name-part taxon-name-part-type="genus" reg="Pachycondyla">P.</tp:taxon-name-part><tp:taxon-name-part taxon-name-part-type="species" reg="striata">striata</tp:taxon-name-part></tp:taxon-name></italic>, <italic><tp:taxon-name><tp:taxon-name-part taxon-name-part-type="genus" reg="Pseudoneoponera">Pseudoneoponera</tp:taxon-name-part><tp:taxon-name-part taxon-name-part-type="species" reg="porcata">porcata</tp:taxon-name-part></tp:taxon-name></italic>, <italic><tp:taxon-name><tp:taxon-name-part taxon-name-part-type="genus" reg="Pseudoneoponera">P.</tp:taxon-name-part><tp:taxon-name-part taxon-name-part-type="species" reg="tridentata">tridentata</tp:taxon-name-part></tp:taxon-name></italic>, <italic><tp:taxon-name><tp:taxon-name-part taxon-name-part-type="genus" reg="Rasopone">Rasopone</tp:taxon-name-part><tp:taxon-name-part taxon-name-part-type="species" reg="costaricensis">costaricensis</tp:taxon-name-part></tp:taxon-name></italic>, <italic><tp:taxon-name><tp:taxon-name-part taxon-name-part-type="genus" reg="Rasopone">R.</tp:taxon-name-part><tp:taxon-name-part taxon-name-part-type="species" reg="cryptergate">cryptergate</tp:taxon-name-part></tp:taxon-name></italic>s, <italic><tp:taxon-name><tp:taxon-name-part taxon-name-part-type="genus" reg="Rasopone">R.</tp:taxon-name-part><tp:taxon-name-part taxon-name-part-type="species" reg="cubitalis">cubitalis</tp:taxon-name-part></tp:taxon-name></italic>, <italic><tp:taxon-name><tp:taxon-name-part taxon-name-part-type="genus" reg="Rasopone">R.</tp:taxon-name-part><tp:taxon-name-part taxon-name-part-type="species" reg="guatemalensis">guatemalensis</tp:taxon-name-part></tp:taxon-name></italic>, <italic><tp:taxon-name><tp:taxon-name-part taxon-name-part-type="genus" reg="Rasopone">R.</tp:taxon-name-part><tp:taxon-name-part taxon-name-part-type="species" reg="panamensis">panamensis</tp:taxon-name-part></tp:taxon-name></italic>, <italic><tp:taxon-name><tp:taxon-name-part taxon-name-part-type="genus" reg="Rasopone">R.</tp:taxon-name-part><tp:taxon-name-part taxon-name-part-type="species" reg="pluviselva">pluviselva</tp:taxon-name-part></tp:taxon-name></italic>, and <italic><tp:taxon-name><tp:taxon-name-part taxon-name-part-type="genus" reg="Rasopone">R.</tp:taxon-name-part></tp:taxon-name></italic><tp:taxon-name><tp:taxon-name-part taxon-name-part-type="genus" reg="Rasopone"/><tp:taxon-name-part taxon-name-part-type="species" reg="politognatha">politognatha</tp:taxon-name-part></tp:taxon-name>), the palpal formula was 4,4. The count is also 4,4 in some species of genera with variable palpal formulae, such as <italic><tp:taxon-name><tp:taxon-name-part taxon-name-part-type="genus" reg="Anochetus">Anochetus</tp:taxon-name-part></tp:taxon-name></italic>, <italic><tp:taxon-name><tp:taxon-name-part taxon-name-part-type="genus" reg="Bothroponera">Bothroponera</tp:taxon-name-part></tp:taxon-name></italic>, <italic><tp:taxon-name><tp:taxon-name-part taxon-name-part-type="genus" reg="Leptogenys">Leptogenys</tp:taxon-name-part></tp:taxon-name></italic>, <italic><tp:taxon-name><tp:taxon-name-part taxon-name-part-type="genus" reg="Mesoponera">Mesoponera</tp:taxon-name-part></tp:taxon-name></italic>, and <italic><tp:taxon-name><tp:taxon-name-part taxon-name-part-type="genus" reg="Myopias">Myopias</tp:taxon-name-part></tp:taxon-name></italic> (see Suppl. material <xref ref-type="supplementary-material" rid="S3">3</xref>: Table S3; Willey and Brown 1983; <xref ref-type="bibr" rid="B8">Bolton 2003</xref>; <xref ref-type="bibr" rid="B22">Fisher and Bolton 2016</xref>).</p><p>While conducting this study, we noticed that the palpal formula of some taxa was incorrectly reported or missing in the pertinent literature. Thus we correct or update the record here. Contrary to <xref ref-type="bibr" rid="B22">Fisher and Bolton (2016)</xref>, the palpal formula in <italic><tp:taxon-name><tp:taxon-name-part taxon-name-part-type="genus" reg="Dolioponera">Dolioponera</tp:taxon-name-part><tp:taxon-name-part taxon-name-part-type="species" reg="fustigera">fustigera</tp:taxon-name-part></tp:taxon-name></italic> is 3,3 (not 2,2, as previously stated; Fig. <xref ref-type="fig" rid="F45">45F</xref>), and 3,3 in <italic><tp:taxon-name><tp:taxon-name-part taxon-name-part-type="genus" reg="Fisheropone">Fisheropone</tp:taxon-name-part><tp:taxon-name-part taxon-name-part-type="species" reg="ambigua">ambigua</tp:taxon-name-part></tp:taxon-name></italic> (not 3,2; Fig. <xref ref-type="fig" rid="F45">45G, H</xref>). Contrary to <xref ref-type="bibr" rid="B8">Bolton (2003)</xref>, <xref ref-type="bibr" rid="B36">Keller (2011)</xref>, and <xref ref-type="bibr" rid="B22">Fisher and Bolton (2016)</xref>, the palpal formula in <italic><tp:taxon-name><tp:taxon-name-part taxon-name-part-type="genus" reg="Loboponera">Loboponera</tp:taxon-name-part><tp:taxon-name-part taxon-name-part-type="species" reg="obeliscata">obeliscata</tp:taxon-name-part></tp:taxon-name></italic> is 2,3 (not 2,2; Fig. <xref ref-type="fig" rid="F45">45I, J</xref>); the formula in <italic><tp:taxon-name><tp:taxon-name-part taxon-name-part-type="genus" reg="Loboponera">L.</tp:taxon-name-part><tp:taxon-name-part taxon-name-part-type="species" reg="vigilans">vigilans</tp:taxon-name-part></tp:taxon-name></italic> was correctly reported as 2,2 by these authors (verified on specimen <ext-link xmlns:xlink="http://www.w3.org/1999/xlink" xlink:type="simple" ext-link-type="uri" xlink:href="http://www.antweb.org/specimen/CASENT0003102">CASENT0003102</ext-link>). We also report for the first time the palpal formula in <italic><tp:taxon-name><tp:taxon-name-part taxon-name-part-type="genus" reg="Boloponera">Boloponera</tp:taxon-name-part><tp:taxon-name-part taxon-name-part-type="species" reg="ikemkha">ikemkha</tp:taxon-name-part></tp:taxon-name></italic> (2,3; Fig. <xref ref-type="fig" rid="F45">45K, L</xref>), <italic><tp:taxon-name><tp:taxon-name-part taxon-name-part-type="genus" reg="Cryptopone">Cryptopone</tp:taxon-name-part><tp:taxon-name-part taxon-name-part-type="species" reg="hartwigi">hartwigi</tp:taxon-name-part></tp:taxon-name></italic> (3,3; Fig. <xref ref-type="fig" rid="F46">46A, B</xref>), and <italic><tp:taxon-name><tp:taxon-name-part taxon-name-part-type="genus" reg="Simopelta">Simopelta</tp:taxon-name-part><tp:taxon-name-part taxon-name-part-type="species" reg="transversa">transversa</tp:taxon-name-part></tp:taxon-name></italic> (2,2; Fig. <xref ref-type="fig" rid="F46">46C</xref>). The specimen of <tp:taxon-name><tp:taxon-name-part taxon-name-part-type="genus" reg="Thaumatomyrmex">Thaumatomyrmex</tp:taxon-name-part><tp:taxon-name-part taxon-name-part-type="species" reg="atrox">atrox</tp:taxon-name-part></tp:taxon-name> examined by <xref ref-type="bibr" rid="B36">Keller (2011)</xref> was later determined to be <italic><tp:taxon-name><tp:taxon-name-part taxon-name-part-type="genus" reg="Thaumatomyrmex">T.</tp:taxon-name-part><tp:taxon-name-part taxon-name-part-type="species" reg="fraxini">fraxini</tp:taxon-name-part></tp:taxon-name></italic> by <xref ref-type="bibr" rid="B16">D’Esquivel et al. (2017)</xref> – note that the specimen is not in the list of material examined by the latter authors, but some <abbrev xmlns:xlink="http://www.w3.org/1999/xlink" xlink:title="scanning electron microscopy" id="ABBRID0EZBEK" xlink:type="simple">SEM</abbrev> images taken by <xref ref-type="bibr" rid="B36">Keller (2011</xref>; specimen <ext-link xmlns:xlink="http://www.w3.org/1999/xlink" xlink:type="simple" ext-link-type="uri" xlink:href="http://www.antweb.org/specimen.do?name=ANTWEB1008597">ANTWEB1008597</ext-link>) were used to illustrate the new taxon description. One detail not mentioned by <xref ref-type="bibr" rid="B16">D’Esquivel et al. (2017)</xref> was the palpal formula of <italic><tp:taxon-name><tp:taxon-name-part taxon-name-part-type="genus" reg="Thaumatomyrmex">T.</tp:taxon-name-part><tp:taxon-name-part taxon-name-part-type="species" reg="fraxini">fraxini</tp:taxon-name-part></tp:taxon-name></italic>, which is 3,3 (Fig. <xref ref-type="fig" rid="F46">46D</xref>; previously reported for <italic><tp:taxon-name><tp:taxon-name-part taxon-name-part-type="genus" reg="Thaumatomyrmex">T.</tp:taxon-name-part><tp:taxon-name-part taxon-name-part-type="species" reg="atrox">atrox</tp:taxon-name-part></tp:taxon-name></italic> by <xref ref-type="bibr" rid="B36">Keller 2011</xref>). Finally, although <xref ref-type="bibr" rid="B22">Fisher and Bolton (2016)</xref> stated that the palpal formula in <italic><tp:taxon-name><tp:taxon-name-part taxon-name-part-type="genus" reg="Parvaponera">Parvaponera</tp:taxon-name-part><tp:taxon-name-part taxon-name-part-type="species" reg="darwinii">darwinii</tp:taxon-name-part><tp:taxon-name-part taxon-name-part-type="subspecies" reg="madecassa">madecassa</tp:taxon-name-part></tp:taxon-name></italic> is unknown, Brown (1963) provided the correct count, which is 4,3 (Fig. <xref ref-type="fig" rid="F46">46E</xref>).</p><p>12–14. In <italic><tp:taxon-name><tp:taxon-name-part taxon-name-part-type="genus" reg="Corrieopone">Corrieopone</tp:taxon-name-part></tp:taxon-name></italic>, the mesonotum is dome-shaped in profile, with a round dorsal margin that is discontinuous with the outline of the pronotum (i.e., it is slightly higher than the pronotum). The promesonotum is much higher than the propodeum, and a deeply impressed metanotal sulcus separates the two. A distinct notopleural suture delimits the mesonotum from the mesopleuron. In dorsal view, the mesonotum is round. Taxa that bear some resemblance to <italic><tp:taxon-name><tp:taxon-name-part taxon-name-part-type="genus" reg="Corrieopone">Corrieopone</tp:taxon-name-part></tp:taxon-name></italic> in this combination of characters are: several <italic><tp:taxon-name><tp:taxon-name-part taxon-name-part-type="genus" reg="Anochetus">Anochetus</tp:taxon-name-part></tp:taxon-name></italic> species (e.g., <italic><tp:taxon-name><tp:taxon-name-part taxon-name-part-type="genus" reg="Anochetus">A.</tp:taxon-name-part><tp:taxon-name-part taxon-name-part-type="species" reg="altisquamis">altisquamis</tp:taxon-name-part></tp:taxon-name></italic> Mayr, specimen <ext-link xmlns:xlink="http://www.w3.org/1999/xlink" xlink:type="simple" ext-link-type="uri" xlink:href="http://www.antweb.org/specimen/CASENT0915154">CASENT0915154</ext-link>; <italic><tp:taxon-name><tp:taxon-name-part taxon-name-part-type="genus" reg="Anochetus">A.</tp:taxon-name-part><tp:taxon-name-part taxon-name-part-type="species" reg="armstrongi">armstrongi</tp:taxon-name-part></tp:taxon-name></italic> McAreavey, <ext-link xmlns:xlink="http://www.w3.org/1999/xlink" xlink:type="simple" ext-link-type="uri" xlink:href="http://www.antweb.org/specimen/CASENT0902449">CASENT0902449</ext-link>; <italic><tp:taxon-name><tp:taxon-name-part taxon-name-part-type="genus" reg="Anochetus">A.</tp:taxon-name-part><tp:taxon-name-part taxon-name-part-type="species" reg="brevis">brevis</tp:taxon-name-part></tp:taxon-name></italic> Brown, <ext-link xmlns:xlink="http://www.w3.org/1999/xlink" xlink:type="simple" ext-link-type="uri" xlink:href="http://www.antweb.org/specimen/CASENT0902439">CASENT0902439</ext-link>), <italic><tp:taxon-name><tp:taxon-name-part taxon-name-part-type="genus" reg="Asphinctopone">Asphinctopone</tp:taxon-name-part></tp:taxon-name></italic>, <italic><tp:taxon-name><tp:taxon-name-part taxon-name-part-type="genus" reg="Austroponera">Austroponera</tp:taxon-name-part></tp:taxon-name></italic> [except <italic><tp:taxon-name><tp:taxon-name-part taxon-name-part-type="genus" reg="Anochetus">A.</tp:taxon-name-part><tp:taxon-name-part taxon-name-part-type="species" reg="rufonigra">rufonigra</tp:taxon-name-part></tp:taxon-name></italic> (Clark), <ext-link xmlns:xlink="http://www.w3.org/1999/xlink" xlink:type="simple" ext-link-type="uri" xlink:href="http://www.antweb.org/specimen/CASENT0249178">CASENT0249178</ext-link>], <italic><tp:taxon-name><tp:taxon-name-part taxon-name-part-type="genus" reg="Brachyponera">Brachyponera</tp:taxon-name-part></tp:taxon-name></italic>, <italic><tp:taxon-name><tp:taxon-name-part taxon-name-part-type="genus" reg="Euponera">Euponera</tp:taxon-name-part><tp:taxon-name-part taxon-name-part-type="species" reg="sikorae">sikorae</tp:taxon-name-part></tp:taxon-name></italic>, <italic><tp:taxon-name><tp:taxon-name-part taxon-name-part-type="genus" reg="Fisheropone">Fisheropone</tp:taxon-name-part><tp:taxon-name-part taxon-name-part-type="species" reg="ambigua">ambigua</tp:taxon-name-part></tp:taxon-name></italic>, <italic><tp:taxon-name><tp:taxon-name-part taxon-name-part-type="genus" reg="Hagensia">Hagensia</tp:taxon-name-part></tp:taxon-name></italic>, some <italic><tp:taxon-name><tp:taxon-name-part taxon-name-part-type="genus" reg="Hypoponera">Hypoponera</tp:taxon-name-part></tp:taxon-name></italic> [e.g., <italic><tp:taxon-name><tp:taxon-name-part taxon-name-part-type="genus" reg="Hypoponera">H.</tp:taxon-name-part><tp:taxon-name-part taxon-name-part-type="species" reg="foreli">foreli</tp:taxon-name-part></tp:taxon-name></italic> (Mayr), <ext-link xmlns:xlink="http://www.w3.org/1999/xlink" xlink:type="simple" ext-link-type="uri" xlink:href="http://www.antweb.org/specimen/CASENT0173714">CASENT0173714</ext-link>; <italic><tp:taxon-name><tp:taxon-name-part taxon-name-part-type="genus" reg="Hypoponera">H.</tp:taxon-name-part><tp:taxon-name-part taxon-name-part-type="species" reg="herbertonensis">herbertonensis</tp:taxon-name-part></tp:taxon-name></italic> (Forel), <ext-link xmlns:xlink="http://www.w3.org/1999/xlink" xlink:type="simple" ext-link-type="uri" xlink:href="http://www.antweb.org/specimen/CASENT0907320">CASENT0907320</ext-link>; <italic><tp:taxon-name><tp:taxon-name-part taxon-name-part-type="genus" reg="Hypoponera">H.</tp:taxon-name-part><tp:taxon-name-part taxon-name-part-type="species" reg="mesoponeroides">mesoponeroides</tp:taxon-name-part></tp:taxon-name></italic> (Radchenko), <ext-link xmlns:xlink="http://www.w3.org/1999/xlink" xlink:type="simple" ext-link-type="uri" xlink:href="http://www.antweb.org/specimen/CASENT0917250">CASENT0917250</ext-link>], some <italic><tp:taxon-name><tp:taxon-name-part taxon-name-part-type="genus" reg="Leptogenys">Leptogenys</tp:taxon-name-part></tp:taxon-name></italic> (e.g., <italic><tp:taxon-name><tp:taxon-name-part taxon-name-part-type="genus" reg="Leptogenys">L.</tp:taxon-name-part><tp:taxon-name-part taxon-name-part-type="species" reg="borivava">borivava</tp:taxon-name-part></tp:taxon-name></italic> Rakotonirina &amp; Fisher, <ext-link xmlns:xlink="http://www.w3.org/1999/xlink" xlink:type="simple" ext-link-type="uri" xlink:href="http://www.antweb.org/specimen/CASENT0430091">CASENT0430091</ext-link>; <italic><tp:taxon-name><tp:taxon-name-part taxon-name-part-type="genus" reg="Leptogenys">L.</tp:taxon-name-part><tp:taxon-name-part taxon-name-part-type="species" reg="ixta">ixta</tp:taxon-name-part></tp:taxon-name></italic>, <italic><tp:taxon-name><tp:taxon-name-part taxon-name-part-type="genus" reg="Leptogenys">L.</tp:taxon-name-part><tp:taxon-name-part taxon-name-part-type="species" reg="peruana">peruana</tp:taxon-name-part></tp:taxon-name></italic>, <italic><tp:taxon-name><tp:taxon-name-part taxon-name-part-type="genus" reg="Leptogenys">L.</tp:taxon-name-part><tp:taxon-name-part taxon-name-part-type="species" reg="sonora">sonora</tp:taxon-name-part></tp:taxon-name></italic>), <italic><tp:taxon-name><tp:taxon-name-part taxon-name-part-type="genus" reg="Mayaponera">Mayaponera</tp:taxon-name-part></tp:taxon-name></italic>, <italic><tp:taxon-name><tp:taxon-name-part taxon-name-part-type="genus" reg="Megaponera">Megaponera</tp:taxon-name-part><tp:taxon-name-part taxon-name-part-type="species" reg="analis">analis</tp:taxon-name-part></tp:taxon-name></italic> (dome-shaped mesonotum in larger specimens, as <ext-link xmlns:xlink="http://www.w3.org/1999/xlink" xlink:type="simple" ext-link-type="uri" xlink:href="http://www.antweb.org/specimen/CASENT0781129">CASENT0781129</ext-link>), most <italic><tp:taxon-name><tp:taxon-name-part taxon-name-part-type="genus" reg="Mesoponera">Mesoponera</tp:taxon-name-part></tp:taxon-name></italic> (e.g., <italic><tp:taxon-name><tp:taxon-name-part taxon-name-part-type="genus" reg="Mesoponera">M.</tp:taxon-name-part><tp:taxon-name-part taxon-name-part-type="species" reg="ambigua">ambigua</tp:taxon-name-part></tp:taxon-name></italic>, <italic><tp:taxon-name><tp:taxon-name-part taxon-name-part-type="genus" reg="Mesoponera">M.</tp:taxon-name-part><tp:taxon-name-part taxon-name-part-type="species" reg="australis">australis</tp:taxon-name-part></tp:taxon-name></italic>, <italic><tp:taxon-name><tp:taxon-name-part taxon-name-part-type="genus" reg="Mesoponera">M.</tp:taxon-name-part><tp:taxon-name-part taxon-name-part-type="species" reg="caffraria">caffraria</tp:taxon-name-part></tp:taxon-name></italic>, <italic><tp:taxon-name><tp:taxon-name-part taxon-name-part-type="genus" reg="Mesoponera">M.</tp:taxon-name-part><tp:taxon-name-part taxon-name-part-type="species" reg="elisae">elisae</tp:taxon-name-part><tp:taxon-name-part taxon-name-part-type="subspecies" reg="rotundata">rotundata</tp:taxon-name-part></tp:taxon-name></italic>, <italic><tp:taxon-name><tp:taxon-name-part taxon-name-part-type="genus" reg="Mesoponera">M.</tp:taxon-name-part><tp:taxon-name-part taxon-name-part-type="species" reg="melanaria">melanaria</tp:taxon-name-part></tp:taxon-name></italic>, <italic><tp:taxon-name><tp:taxon-name-part taxon-name-part-type="genus" reg="Mesoponera">M.</tp:taxon-name-part><tp:taxon-name-part taxon-name-part-type="species" reg="papuana">papuana</tp:taxon-name-part></tp:taxon-name></italic>, <italic><tp:taxon-name><tp:taxon-name-part taxon-name-part-type="genus" reg="Mesoponera">M.</tp:taxon-name-part><tp:taxon-name-part taxon-name-part-type="species" reg="rubra">rubra</tp:taxon-name-part></tp:taxon-name></italic>, <italic><tp:taxon-name><tp:taxon-name-part taxon-name-part-type="genus" reg="Mesoponera">M.</tp:taxon-name-part><tp:taxon-name-part taxon-name-part-type="species" reg="subiridescens">subiridescens</tp:taxon-name-part></tp:taxon-name></italic>), several <italic><tp:taxon-name><tp:taxon-name-part taxon-name-part-type="genus" reg="Myopias">Myopias</tp:taxon-name-part></tp:taxon-name></italic> [e.g., <italic><tp:taxon-name><tp:taxon-name-part taxon-name-part-type="genus" reg="Mesoponera">M.</tp:taxon-name-part><tp:taxon-name-part taxon-name-part-type="species" reg="castaneicola">castaneicola</tp:taxon-name-part></tp:taxon-name></italic> (Donisthorpe), <ext-link xmlns:xlink="http://www.w3.org/1999/xlink" xlink:type="simple" ext-link-type="uri" xlink:href="http://www.antweb.org/specimen/CASENT0902520">CASENT0902520</ext-link>; <italic><tp:taxon-name><tp:taxon-name-part taxon-name-part-type="genus" reg="Mesoponera">M.</tp:taxon-name-part><tp:taxon-name-part taxon-name-part-type="species" reg="chapmani">chapmani</tp:taxon-name-part></tp:taxon-name></italic> Willey &amp; Brown, <ext-link xmlns:xlink="http://www.w3.org/1999/xlink" xlink:type="simple" ext-link-type="uri" xlink:href="http://www.antweb.org/specimen/CASENT0902533">CASENT0902533</ext-link>; <italic><tp:taxon-name><tp:taxon-name-part taxon-name-part-type="genus" reg="Mesoponera">M.</tp:taxon-name-part><tp:taxon-name-part taxon-name-part-type="species" reg="latinoda">latinoda</tp:taxon-name-part></tp:taxon-name></italic> (Emery), <ext-link xmlns:xlink="http://www.w3.org/1999/xlink" xlink:type="simple" ext-link-type="uri" xlink:href="http://www.antweb.org/specimen/CASENT0270592">CASENT0270592</ext-link>], several <italic><tp:taxon-name><tp:taxon-name-part taxon-name-part-type="genus" reg="Neoponera">Neoponera</tp:taxon-name-part></tp:taxon-name></italic> (e.g., <italic><tp:taxon-name><tp:taxon-name-part taxon-name-part-type="genus" reg="Neoponera">N.</tp:taxon-name-part><tp:taxon-name-part taxon-name-part-type="species" reg="apicalis">apicalis</tp:taxon-name-part></tp:taxon-name></italic>, <italic><tp:taxon-name><tp:taxon-name-part taxon-name-part-type="genus" reg="Neoponera">N.</tp:taxon-name-part><tp:taxon-name-part taxon-name-part-type="species" reg="aenescens">aenescens</tp:taxon-name-part></tp:taxon-name></italic>, <italic><tp:taxon-name><tp:taxon-name-part taxon-name-part-type="genus" reg="Neoponera">N.</tp:taxon-name-part><tp:taxon-name-part taxon-name-part-type="species" reg="fisheri">fisheri</tp:taxon-name-part></tp:taxon-name></italic>, <italic><tp:taxon-name><tp:taxon-name-part taxon-name-part-type="genus" reg="Neoponera">N.</tp:taxon-name-part><tp:taxon-name-part taxon-name-part-type="species" reg="schoedli">schoedli</tp:taxon-name-part></tp:taxon-name></italic>, <italic><tp:taxon-name><tp:taxon-name-part taxon-name-part-type="genus" reg="Neoponera">N.</tp:taxon-name-part><tp:taxon-name-part taxon-name-part-type="species" reg="villosa">villosa</tp:taxon-name-part></tp:taxon-name></italic>), some <italic><tp:taxon-name><tp:taxon-name-part taxon-name-part-type="genus" reg="Odontomachus">Odontomachus</tp:taxon-name-part></tp:taxon-name></italic> (e.g., <italic><tp:taxon-name><tp:taxon-name-part taxon-name-part-type="genus" reg="Odontomachus">O.</tp:taxon-name-part><tp:taxon-name-part taxon-name-part-type="species" reg="bauri">bauri</tp:taxon-name-part></tp:taxon-name></italic>; <italic><tp:taxon-name><tp:taxon-name-part taxon-name-part-type="genus" reg="Odontomachus">O.</tp:taxon-name-part><tp:taxon-name-part taxon-name-part-type="species" reg="laticeps">laticeps</tp:taxon-name-part></tp:taxon-name></italic> Roger, <ext-link xmlns:xlink="http://www.w3.org/1999/xlink" xlink:type="simple" ext-link-type="uri" xlink:href="http://www.antweb.org/specimen/CASENT0904008">CASENT0904008</ext-link>; <italic><tp:taxon-name><tp:taxon-name-part taxon-name-part-type="genus" reg="Odontomachus">O.</tp:taxon-name-part><tp:taxon-name-part taxon-name-part-type="species" reg="spissus">spissus</tp:taxon-name-part></tp:taxon-name></italic> Kempf, <ext-link xmlns:xlink="http://www.w3.org/1999/xlink" xlink:type="simple" ext-link-type="uri" xlink:href="http://www.antweb.org/specimen/CASENT0281868">CASENT0281868</ext-link>), <italic><tp:taxon-name><tp:taxon-name-part taxon-name-part-type="genus" reg="Odontoponera">Odontoponera</tp:taxon-name-part><tp:taxon-name-part taxon-name-part-type="species" reg="transversa">transversa</tp:taxon-name-part></tp:taxon-name></italic>, <italic><tp:taxon-name><tp:taxon-name-part taxon-name-part-type="genus" reg="Ophthalmopone">Ophthalmopone</tp:taxon-name-part></tp:taxon-name></italic>, <italic><tp:taxon-name><tp:taxon-name-part taxon-name-part-type="genus" reg="Rasopone">Rasopone</tp:taxon-name-part><tp:taxon-name-part taxon-name-part-type="species" reg="rupinicola">rupinicola</tp:taxon-name-part></tp:taxon-name></italic>, <italic><tp:taxon-name><tp:taxon-name-part taxon-name-part-type="genus" reg="Rasopone">R.</tp:taxon-name-part><tp:taxon-name-part taxon-name-part-type="species" reg="cubitalis">cubitalis</tp:taxon-name-part></tp:taxon-name></italic>, and <italic><tp:taxon-name><tp:taxon-name-part taxon-name-part-type="genus" reg="Streblognathus">Streblognathus</tp:taxon-name-part></tp:taxon-name></italic>.</p><p>16. The spiracular lobe is present in most ponerine genera; it is present in <italic><tp:taxon-name><tp:taxon-name-part taxon-name-part-type="genus" reg="Boloponera">Boloponera</tp:taxon-name-part><tp:taxon-name-part taxon-name-part-type="species" reg="ikemkha">ikemkha</tp:taxon-name-part></tp:taxon-name></italic> (<ext-link xmlns:xlink="http://www.w3.org/1999/xlink" xlink:type="simple" ext-link-type="uri" xlink:href="http://www.antweb.org/specimen/CASENT0254321">CASENT0254321</ext-link>) and <italic><tp:taxon-name><tp:taxon-name-part taxon-name-part-type="genus" reg="Boloponera">B.</tp:taxon-name-part><tp:taxon-name-part taxon-name-part-type="species" reg="vicans">vicans</tp:taxon-name-part></tp:taxon-name></italic> (<ext-link xmlns:xlink="http://www.w3.org/1999/xlink" xlink:type="simple" ext-link-type="uri" xlink:href="http://www.antweb.org/specimen/CASENT0401737">CASENT0401737</ext-link>), contrary to <xref ref-type="bibr" rid="B22">Fisher and Bolton (2016)</xref>.</p><p>The lobe is absent in <italic><tp:taxon-name><tp:taxon-name-part taxon-name-part-type="genus" reg="Dolioponera">Dolioponera</tp:taxon-name-part></tp:taxon-name></italic>, <italic><tp:taxon-name><tp:taxon-name-part taxon-name-part-type="genus" reg="Fisheropone">Fisheropone</tp:taxon-name-part></tp:taxon-name></italic>, some <italic><tp:taxon-name><tp:taxon-name-part taxon-name-part-type="genus" reg="Loboponera">Loboponera</tp:taxon-name-part></tp:taxon-name></italic> species, the Afrotropical and Malagasy <italic><tp:taxon-name><tp:taxon-name-part taxon-name-part-type="genus" reg="Hypoponera">Hypoponera</tp:taxon-name-part></tp:taxon-name></italic>, <italic><tp:taxon-name><tp:taxon-name-part taxon-name-part-type="genus" reg="Hypoponera">H.</tp:taxon-name-part><tp:taxon-name-part taxon-name-part-type="species" reg="punctatissima">punctatissima</tp:taxon-name-part></tp:taxon-name></italic>, <italic><tp:taxon-name><tp:taxon-name-part taxon-name-part-type="genus" reg="Simopelta">Simopelta</tp:taxon-name-part><tp:taxon-name-part taxon-name-part-type="species" reg="oculata">oculata</tp:taxon-name-part></tp:taxon-name></italic>, <italic><tp:taxon-name><tp:taxon-name-part taxon-name-part-type="genus" reg="Simopelta">S.</tp:taxon-name-part><tp:taxon-name-part taxon-name-part-type="species" reg="transversa">transversa</tp:taxon-name-part></tp:taxon-name></italic>, and <italic><tp:taxon-name><tp:taxon-name-part taxon-name-part-type="genus" reg="Thaumatomyrmex">Thaumatomyrmex</tp:taxon-name-part><tp:taxon-name-part taxon-name-part-type="species" reg="fraxini">fraxini</tp:taxon-name-part></tp:taxon-name></italic> (Suppl. material <xref ref-type="supplementary-material" rid="S3">3</xref>: Table S3; <xref ref-type="bibr" rid="B22">Fisher and Bolton 2016</xref>). Interestingly, while the lobe is absent in the Afrotropical <italic><tp:taxon-name><tp:taxon-name-part taxon-name-part-type="genus" reg="Cryptopone">Cryptopone</tp:taxon-name-part></tp:taxon-name></italic> (according to <xref ref-type="bibr" rid="B22">Fisher and Bolton 2016</xref>; here confirmed on <italic><tp:taxon-name><tp:taxon-name-part taxon-name-part-type="genus" reg="Cryptopone">C.</tp:taxon-name-part><tp:taxon-name-part taxon-name-part-type="species" reg="hartwigi">hartwigi</tp:taxon-name-part></tp:taxon-name></italic>), it is present in the Neotropical <italic><tp:taxon-name><tp:taxon-name-part taxon-name-part-type="genus" reg="Cryptopone">C.</tp:taxon-name-part><tp:taxon-name-part taxon-name-part-type="species" reg="gilva">gilva</tp:taxon-name-part></tp:taxon-name></italic> (ANTWEB1008514), <italic><tp:taxon-name><tp:taxon-name-part taxon-name-part-type="genus" reg="Cryptopone">C.</tp:taxon-name-part><tp:taxon-name-part taxon-name-part-type="species" reg="guianensis">guianensis</tp:taxon-name-part></tp:taxon-name></italic> (ANTWEB1008565), <italic><tp:taxon-name><tp:taxon-name-part taxon-name-part-type="genus" reg="Cryptopone">C.</tp:taxon-name-part><tp:taxon-name-part taxon-name-part-type="species" reg="holmgreni">holmgreni</tp:taxon-name-part></tp:taxon-name></italic> (ECOFOG-IT14-0276-07), and <italic><tp:taxon-name><tp:taxon-name-part taxon-name-part-type="genus" reg="Cryptopone">C.</tp:taxon-name-part><tp:taxon-name-part taxon-name-part-type="species" reg="pauli">pauli</tp:taxon-name-part></tp:taxon-name></italic> (<ext-link xmlns:xlink="http://www.w3.org/1999/xlink" xlink:type="simple" ext-link-type="uri" xlink:href="http://www.antweb.org/specimen/CASENT0637806">CASENT0637806</ext-link>).</p><p>18. The metapleural longitudinal flange is a carina that extends along the metapleuron in profile, with its posterior end immediately dorsad the metapleural gland orifice. When well-developed, it projects laterad or ventrolaterad and may overhang the gland orifice (as defined by <xref ref-type="bibr" rid="B36">Keller 2011</xref>: character 62). In <italic><tp:taxon-name><tp:taxon-name-part taxon-name-part-type="genus" reg="Simopelta">Simopelta</tp:taxon-name-part></tp:taxon-name></italic> species (<ext-link xmlns:xlink="http://www.w3.org/1999/xlink" xlink:type="simple" ext-link-type="uri" xlink:href="http://www.antweb.org/specimen.do?name=ANTWEB1008589">ANTWEB1008589</ext-link>), this flange is strongly projected ventrolaterad and overlaps the gland orifice.</p><p>19. The propodeal dorsum presents a well-delimited, narrow, median longitudinal groove in <italic><tp:taxon-name><tp:taxon-name-part taxon-name-part-type="genus" reg="Psalidomyrmex">Psalidomyrmex</tp:taxon-name-part></tp:taxon-name></italic> (<xref ref-type="bibr" rid="B22">Fisher and Bolton 2016</xref>; <ext-link xmlns:xlink="http://www.w3.org/1999/xlink" xlink:type="simple" ext-link-type="uri" xlink:href="http://www.antweb.org/specimen.do?name=ANTWEB1008585">ANTWEB1008585</ext-link>). In addition, a vestigial longitudinal groove may be present on the propodeal dorsal face of specimens of the <italic><tp:taxon-name><tp:taxon-name-part taxon-name-part-type="genus" reg="Plectroctena">Plectroctena</tp:taxon-name-part><tp:taxon-name-part taxon-name-part-type="species" reg="minor">minor</tp:taxon-name-part></tp:taxon-name></italic> group (see Bolton and Brown 2002). The propodeal dorsum is transversely concave along its entire length, or only posteriorly, in <italic><tp:taxon-name><tp:taxon-name-part taxon-name-part-type="genus" reg="Hagensia">Hagensia</tp:taxon-name-part></tp:taxon-name></italic>, <italic><tp:taxon-name><tp:taxon-name-part taxon-name-part-type="genus" reg="Mayaponera">Mayaponera</tp:taxon-name-part></tp:taxon-name></italic> (<ext-link xmlns:xlink="http://www.w3.org/1999/xlink" xlink:type="simple" ext-link-type="uri" xlink:href="http://www.antweb.org/specimen/CASENT0249137">CASENT0249137</ext-link>), several <italic><tp:taxon-name><tp:taxon-name-part taxon-name-part-type="genus" reg="Mesoponera">Mesoponera</tp:taxon-name-part></tp:taxon-name></italic> (<ext-link xmlns:xlink="http://www.w3.org/1999/xlink" xlink:type="simple" ext-link-type="uri" xlink:href="http://www.antweb.org/specimen/CASENT0249194">CASENT0249194</ext-link>), and <italic><tp:taxon-name><tp:taxon-name-part taxon-name-part-type="genus" reg="Pseudoponera">Pseudoponera</tp:taxon-name-part></tp:taxon-name></italic> (<ext-link xmlns:xlink="http://www.w3.org/1999/xlink" xlink:type="simple" ext-link-type="uri" xlink:href="http://www.antweb.org/specimen/CASENT0923115">CASENT0923115</ext-link>).</p><p>20. Most ponerine genera present an unarmed propodeum. In profile, the propodeal dorsoposterior corner bears acute projections in several <italic><tp:taxon-name><tp:taxon-name-part taxon-name-part-type="genus" reg="Anochetus">Anochetus</tp:taxon-name-part></tp:taxon-name></italic> species (e.g., <ext-link xmlns:xlink="http://www.w3.org/1999/xlink" xlink:type="simple" ext-link-type="uri" xlink:href="http://www.antweb.org/specimen/CASENT0902431">CASENT0902431</ext-link>, <ext-link xmlns:xlink="http://www.w3.org/1999/xlink" xlink:type="simple" ext-link-type="uri" xlink:href="http://www.antweb.org/specimen/CASENT0815182">CASENT0815182</ext-link>, <ext-link xmlns:xlink="http://www.w3.org/1999/xlink" xlink:type="simple" ext-link-type="uri" xlink:href="http://www.antweb.org/specimen/CASENT0746783">CASENT0746783</ext-link>), <italic><tp:taxon-name><tp:taxon-name-part taxon-name-part-type="genus" reg="Phrynoponera">Phrynoponera</tp:taxon-name-part></tp:taxon-name></italic> (<ext-link xmlns:xlink="http://www.w3.org/1999/xlink" xlink:type="simple" ext-link-type="uri" xlink:href="http://www.antweb.org/specimen/CASENT0178230">CASENT0178230</ext-link>), <italic><tp:taxon-name><tp:taxon-name-part taxon-name-part-type="genus" reg="Streblognathus">Streblognathus</tp:taxon-name-part></tp:taxon-name></italic> (ANTWEB1008591), some <italic><tp:taxon-name><tp:taxon-name-part taxon-name-part-type="genus" reg="Platythyrea">Platythyrea</tp:taxon-name-part></tp:taxon-name></italic> (<ext-link xmlns:xlink="http://www.w3.org/1999/xlink" xlink:type="simple" ext-link-type="uri" xlink:href="http://www.antweb.org/specimen/CASENT0281867">CASENT0281867</ext-link>, <ext-link xmlns:xlink="http://www.w3.org/1999/xlink" xlink:type="simple" ext-link-type="uri" xlink:href="http://www.antweb.org/specimen/CASENT0900569">CASENT0900569</ext-link>, <ext-link xmlns:xlink="http://www.w3.org/1999/xlink" xlink:type="simple" ext-link-type="uri" xlink:href="http://www.antweb.org/specimen/CASENT0903799">CASENT0903799</ext-link>), and <italic><tp:taxon-name><tp:taxon-name-part taxon-name-part-type="genus" reg="Pseudoneoponera">Pseudoneoponera</tp:taxon-name-part><tp:taxon-name-part taxon-name-part-type="species" reg="bispinosa">bispinosa</tp:taxon-name-part></tp:taxon-name></italic> (Smith). Also, some species of the <italic><tp:taxon-name><tp:taxon-name-part taxon-name-part-type="genus" reg="Loboponera">Loboponera</tp:taxon-name-part><tp:taxon-name-part taxon-name-part-type="species" reg="vigilans">vigilans</tp:taxon-name-part></tp:taxon-name></italic> group (<ext-link xmlns:xlink="http://www.w3.org/1999/xlink" xlink:type="simple" ext-link-type="uri" xlink:href="http://www.antweb.org/specimen/CASENT0003111">CASENT0003111</ext-link>), <italic><tp:taxon-name><tp:taxon-name-part taxon-name-part-type="genus" reg="Plectroctena">Plectroctena</tp:taxon-name-part></tp:taxon-name></italic><tp:taxon-name><tp:taxon-name-part taxon-name-part-type="genus" reg="Plectroctena"/><tp:taxon-name-part taxon-name-part-type="species" reg="minor">minor</tp:taxon-name-part></tp:taxon-name> group (<ext-link xmlns:xlink="http://www.w3.org/1999/xlink" xlink:type="simple" ext-link-type="uri" xlink:href="http://www.antweb.org/specimen/CASENT0915285">CASENT0915285</ext-link>), and <italic><tp:taxon-name><tp:taxon-name-part taxon-name-part-type="genus" reg="Pachycondyla">P.</tp:taxon-name-part><tp:taxon-name-part taxon-name-part-type="species" reg="mandibularis">mandibularis</tp:taxon-name-part></tp:taxon-name></italic> group (<ext-link xmlns:xlink="http://www.w3.org/1999/xlink" xlink:type="simple" ext-link-type="uri" xlink:href="http://www.antweb.org/specimen/CASENT0102947">CASENT0102947</ext-link>) present the lateral margin of the propodeal declivity with a lamella that is dorsally toothed; in other species of the <italic><tp:taxon-name><tp:taxon-name-part taxon-name-part-type="genus" reg="Loboponera">L.</tp:taxon-name-part><tp:taxon-name-part taxon-name-part-type="species" reg="vigilans">vigilans</tp:taxon-name-part></tp:taxon-name></italic> group, the lateral margin of the propodeal declivity is toothed dorsally, but the lamella is absent (<ext-link xmlns:xlink="http://www.w3.org/1999/xlink" xlink:type="simple" ext-link-type="uri" xlink:href="http://www.antweb.org/specimen/CASENT0003098">CASENT0003098</ext-link>; see Bolton and Brown 2002).</p><fig id="F46" position="float" orientation="portrait"><object-id xmlns:xlink="http://www.w3.org/1999/xlink" content-type="doi" xlink:type="simple">10.3897/zookeys.1074.75551.figure46</object-id><object-id xmlns:xlink="http://www.w3.org/1999/xlink" content-type="arpha" xlink:type="simple">0D079230-96F0-570A-BCF2-7A074FF352B3</object-id><label>Figure 46.</label><caption><p><bold>A</bold> outer face of the left maxilla of <italic><tp:taxon-name><tp:taxon-name-part taxon-name-part-type="genus" reg="Cryptopone">Cryptopone</tp:taxon-name-part><tp:taxon-name-part taxon-name-part-type="species" reg="hartwigi">hartwigi</tp:taxon-name-part></tp:taxon-name></italic>; worker (<ext-link xmlns:xlink="http://www.w3.org/1999/xlink" xlink:type="simple" ext-link-type="uri" xlink:href="http://www.antweb.org/specimen/CASENT0251956">CASENT0251956</ext-link>); Roman numerals indicate the count of maxillary palpomeres <bold>B</bold> outer face of the labium of <italic><tp:taxon-name><tp:taxon-name-part taxon-name-part-type="genus" reg="Cryptopone">Cryptopone</tp:taxon-name-part><tp:taxon-name-part taxon-name-part-type="species" reg="hartwigi">hartwigi</tp:taxon-name-part></tp:taxon-name></italic> (<ext-link xmlns:xlink="http://www.w3.org/1999/xlink" xlink:type="simple" ext-link-type="uri" xlink:href="http://www.antweb.org/specimen/CASENT0251956">CASENT0251956</ext-link>); Roman numerals indicate the count of labial palpomeres <bold>C</bold> expanded maxillolabial complex of <italic><tp:taxon-name><tp:taxon-name-part taxon-name-part-type="genus" reg="Simopelta">Simopelta</tp:taxon-name-part><tp:taxon-name-part taxon-name-part-type="species" reg="transversa">transversa</tp:taxon-name-part></tp:taxon-name></italic> in ventral view; worker (<ext-link xmlns:xlink="http://www.w3.org/1999/xlink" xlink:type="simple" ext-link-type="uri" xlink:href="http://www.antweb.org/specimen.do?name=ANTWEB1008589">ANTWEB1008589</ext-link>); Roman numerals indicate the count of maxillary and labial palpomeres <bold>D</bold> maxillolabial complex of <italic><tp:taxon-name><tp:taxon-name-part taxon-name-part-type="genus" reg="Thaumatomyrmex">Thaumatomyrmex</tp:taxon-name-part><tp:taxon-name-part taxon-name-part-type="species" reg="fraxini">fraxini</tp:taxon-name-part></tp:taxon-name></italic> in ventroapical view; worker (<ext-link xmlns:xlink="http://www.w3.org/1999/xlink" xlink:type="simple" ext-link-type="uri" xlink:href="http://www.antweb.org/specimen.do?name=ANTWEB1008597">ANTWEB1008597</ext-link>); Roman numerals indicate the count of maxillary and labial palpomeres <bold>E</bold> expanded maxillolabial complex of <italic><tp:taxon-name><tp:taxon-name-part taxon-name-part-type="genus" reg="Parvaponera">Parvaponera</tp:taxon-name-part><tp:taxon-name-part taxon-name-part-type="species" reg="darwinii">darwinii</tp:taxon-name-part><tp:taxon-name-part taxon-name-part-type="subspecies" reg="madecassa">madecassa</tp:taxon-name-part></tp:taxon-name></italic> in ventral view; worker (<ext-link xmlns:xlink="http://www.w3.org/1999/xlink" xlink:type="simple" ext-link-type="uri" xlink:href="http://www.antweb.org/specimen/CASENT0389498">CASENT0389498</ext-link>); Roman numerals indicate the count of maxillary and labial palpomeres <bold>F</bold> right metacoxal cavity of <italic><tp:taxon-name><tp:taxon-name-part taxon-name-part-type="genus" reg="Platythyrea">Platythyrea</tp:taxon-name-part><tp:taxon-name-part taxon-name-part-type="species" reg="cribrinodis">cribrinodis</tp:taxon-name-part></tp:taxon-name></italic> in ventral view; worker (<ext-link xmlns:xlink="http://www.w3.org/1999/xlink" xlink:type="simple" ext-link-type="uri" xlink:href="http://www.antweb.org/specimen/CASENT0778160">CASENT0778160</ext-link>); arrowhead indicates the fused annular cuticle encircling the cavity externally <bold>G</bold> right metacoxal cavity of <italic><tp:taxon-name><tp:taxon-name-part taxon-name-part-type="genus" reg="Myopias">Myopias</tp:taxon-name-part><tp:taxon-name-part taxon-name-part-type="species" reg="darioi">darioi</tp:taxon-name-part></tp:taxon-name></italic> in ventral view; paratype, worker (<ext-link xmlns:xlink="http://www.w3.org/1999/xlink" xlink:type="simple" ext-link-type="uri" xlink:href="http://www.antweb.org/specimen/CASENT0810080">CASENT0810080</ext-link>); arrowhead indicates the fused annular cuticle encircling the cavity externally <bold>H</bold> right metacoxal cavity of <italic><tp:taxon-name><tp:taxon-name-part taxon-name-part-type="genus" reg="Phrynoponera">Phrynoponera</tp:taxon-name-part><tp:taxon-name-part taxon-name-part-type="species" reg="pulchella">pulchella</tp:taxon-name-part></tp:taxon-name></italic> in ventral view; worker (<ext-link xmlns:xlink="http://www.w3.org/1999/xlink" xlink:type="simple" ext-link-type="uri" xlink:href="http://www.antweb.org/specimen/CASENT0217034">CASENT0217034</ext-link>); arrowhead indicates the annular gap around the cavity <bold>F</bold> protibial apex and basal region of the probasitarsus of <italic><tp:taxon-name><tp:taxon-name-part taxon-name-part-type="genus" reg="Loboponera">Loboponera</tp:taxon-name-part><tp:taxon-name-part taxon-name-part-type="species" reg="obeliscata">obeliscata</tp:taxon-name-part></tp:taxon-name></italic> in posterior view; worker (ANTWEB1008545); arrowhead indicates the minute basoventral lamella of the calcar. Images by FA Esteves (<bold>A, B, E–H</bold>) and RA Keller (<bold>C, D, I</bold>); available at <ext-link xmlns:xlink="http://www.w3.org/1999/xlink" xlink:type="simple" ext-link-type="uri" xlink:href="http://AntWeb.org">AntWeb.org</ext-link>. Scale bars: 0.02 mm (<bold>A, B, D</bold>); 0.03 mm (<bold>C</bold>); 0.04 mm (<bold>E–I</bold>).</p></caption><graphic xmlns:xlink="http://www.w3.org/1999/xlink" xlink:href="zookeys-1074-083-g046.jpg" position="float" orientation="portrait" xlink:type="simple" id="oo_617787.jpg"><uri content-type="original_file" xlink:type="simple">https://binary.pensoft.net/fig/617787</uri></graphic></fig><p>22. In general, the shape of the propodeal spiracle is constant within genus in <tp:taxon-name><tp:taxon-name-part taxon-name-part-type="subfamily">Ponerinae</tp:taxon-name-part></tp:taxon-name>. A slit-shaped spiracle (i.e., external atrial opening &gt; 2 × longer than wide; as in <xref ref-type="bibr" rid="B36">Keller 2011</xref>, character 65) is present in <italic><tp:taxon-name><tp:taxon-name-part taxon-name-part-type="genus" reg="Asphinctopone">Asphinctopone</tp:taxon-name-part></tp:taxon-name></italic>, <italic><tp:taxon-name><tp:taxon-name-part taxon-name-part-type="genus" reg="Austroponera">Austroponera</tp:taxon-name-part></tp:taxon-name></italic>, <italic><tp:taxon-name><tp:taxon-name-part taxon-name-part-type="genus" reg="Bothroponera">Bothroponera</tp:taxon-name-part></tp:taxon-name></italic>, <italic><tp:taxon-name><tp:taxon-name-part taxon-name-part-type="genus" reg="Buniapone">Buniapone</tp:taxon-name-part></tp:taxon-name></italic>, <italic><tp:taxon-name><tp:taxon-name-part taxon-name-part-type="genus" reg="Corrieopone">Corrieopone</tp:taxon-name-part></tp:taxon-name></italic>, <italic><tp:taxon-name><tp:taxon-name-part taxon-name-part-type="genus" reg="Diacamma">Diacamma</tp:taxon-name-part></tp:taxon-name></italic>, <italic><tp:taxon-name><tp:taxon-name-part taxon-name-part-type="genus" reg="Dinoponera">Dinoponera</tp:taxon-name-part></tp:taxon-name></italic>, <italic><tp:taxon-name><tp:taxon-name-part taxon-name-part-type="genus" reg="Ectomomyrmex">Ectomomyrmex</tp:taxon-name-part></tp:taxon-name></italic>, <italic><tp:taxon-name><tp:taxon-name-part taxon-name-part-type="genus" reg="Euponera">Euponera</tp:taxon-name-part></tp:taxon-name></italic>, <italic><tp:taxon-name><tp:taxon-name-part taxon-name-part-type="genus" reg="Feroponera">Feroponera</tp:taxon-name-part></tp:taxon-name></italic>, <italic><tp:taxon-name><tp:taxon-name-part taxon-name-part-type="genus" reg="Fisheropone">Fisheropone</tp:taxon-name-part></tp:taxon-name></italic>, <italic><tp:taxon-name><tp:taxon-name-part taxon-name-part-type="genus" reg="Hagensia">Hagensia</tp:taxon-name-part></tp:taxon-name></italic>, <italic><tp:taxon-name><tp:taxon-name-part taxon-name-part-type="genus" reg="Harpegnathos">Harpegnathos</tp:taxon-name-part></tp:taxon-name></italic>, <italic><tp:taxon-name><tp:taxon-name-part taxon-name-part-type="genus" reg="Megaponera">Megaponera</tp:taxon-name-part></tp:taxon-name></italic>, <italic><tp:taxon-name><tp:taxon-name-part taxon-name-part-type="genus" reg="Odontoponera">Odontoponera</tp:taxon-name-part></tp:taxon-name></italic>, <italic><tp:taxon-name><tp:taxon-name-part taxon-name-part-type="genus" reg="Ophthalmopone">Ophthalmopone</tp:taxon-name-part></tp:taxon-name></italic>, <italic><tp:taxon-name><tp:taxon-name-part taxon-name-part-type="genus" reg="Pachycondyla">Pachycondyla</tp:taxon-name-part></tp:taxon-name></italic>, <italic><tp:taxon-name><tp:taxon-name-part taxon-name-part-type="genus" reg="Paltothyreus">Paltothyreus</tp:taxon-name-part></tp:taxon-name></italic>, <italic><tp:taxon-name><tp:taxon-name-part taxon-name-part-type="genus" reg="Phrynoponera">Phrynoponera</tp:taxon-name-part></tp:taxon-name></italic>, <italic><tp:taxon-name><tp:taxon-name-part taxon-name-part-type="genus" reg="Pseudoneoponera">Pseudoneoponera</tp:taxon-name-part></tp:taxon-name></italic>, and <italic><tp:taxon-name><tp:taxon-name-part taxon-name-part-type="genus" reg="Streblognathus">Streblognathus</tp:taxon-name-part></tp:taxon-name></italic>. A round to oval spiracle occurs in <italic><tp:taxon-name><tp:taxon-name-part taxon-name-part-type="genus" reg="Belonopelta">Belonopelta</tp:taxon-name-part></tp:taxon-name></italic>, <italic><tp:taxon-name><tp:taxon-name-part taxon-name-part-type="genus" reg="Boloponera">Boloponera</tp:taxon-name-part></tp:taxon-name></italic>, <italic><tp:taxon-name><tp:taxon-name-part taxon-name-part-type="genus" reg="Dolioponera">Dolioponera</tp:taxon-name-part></tp:taxon-name></italic>, <italic><tp:taxon-name><tp:taxon-name-part taxon-name-part-type="genus" reg="Emeryopone">Emeryopone</tp:taxon-name-part></tp:taxon-name></italic>, <italic><tp:taxon-name><tp:taxon-name-part taxon-name-part-type="genus" reg="Hypoponera">Hypoponera</tp:taxon-name-part></tp:taxon-name></italic>, <italic><tp:taxon-name><tp:taxon-name-part taxon-name-part-type="genus" reg="Iroponera">Iroponera</tp:taxon-name-part></tp:taxon-name></italic>, <italic><tp:taxon-name><tp:taxon-name-part taxon-name-part-type="genus" reg="Loboponera">Loboponera</tp:taxon-name-part></tp:taxon-name></italic>, <italic><tp:taxon-name><tp:taxon-name-part taxon-name-part-type="genus" reg="Mayaponera">Mayaponera</tp:taxon-name-part></tp:taxon-name></italic>, <italic><tp:taxon-name><tp:taxon-name-part taxon-name-part-type="genus" reg="Myopias">Myopias</tp:taxon-name-part></tp:taxon-name></italic>, <italic><tp:taxon-name><tp:taxon-name-part taxon-name-part-type="genus" reg="Odontomachus">Odontomachus</tp:taxon-name-part></tp:taxon-name></italic>, <italic><tp:taxon-name><tp:taxon-name-part taxon-name-part-type="genus" reg="Plectroctena">Plectroctena</tp:taxon-name-part></tp:taxon-name></italic>, <italic><tp:taxon-name><tp:taxon-name-part taxon-name-part-type="genus" reg="Ponera">Ponera</tp:taxon-name-part></tp:taxon-name></italic>, <italic><tp:taxon-name><tp:taxon-name-part taxon-name-part-type="genus" reg="Promyopias">Promyopias</tp:taxon-name-part></tp:taxon-name></italic>, <italic><tp:taxon-name><tp:taxon-name-part taxon-name-part-type="genus" reg="Psalidomyrmex">Psalidomyrmex</tp:taxon-name-part></tp:taxon-name></italic>, <italic><tp:taxon-name><tp:taxon-name-part taxon-name-part-type="genus" reg="Rasopone">Rasopone</tp:taxon-name-part></tp:taxon-name></italic>, <italic><tp:taxon-name><tp:taxon-name-part taxon-name-part-type="genus" reg="Simopelta">Simopelta</tp:taxon-name-part></tp:taxon-name></italic>, and <italic><tp:taxon-name><tp:taxon-name-part taxon-name-part-type="genus" reg="Thaumatomyrmex">Thaumatomyrmex</tp:taxon-name-part></tp:taxon-name></italic>. The propodeal spiracle is round to oval in most <italic><tp:taxon-name><tp:taxon-name-part taxon-name-part-type="genus" reg="Brachyponera">Brachyponera</tp:taxon-name-part></tp:taxon-name></italic> species but varies from oval to slit-shaped in <italic><tp:taxon-name><tp:taxon-name-part taxon-name-part-type="genus" reg="Bothroponera">B.</tp:taxon-name-part><tp:taxon-name-part taxon-name-part-type="species" reg="atrata">atrata</tp:taxon-name-part></tp:taxon-name></italic> and <italic><tp:taxon-name><tp:taxon-name-part taxon-name-part-type="genus" reg="Brachyponera">B.</tp:taxon-name-part><tp:taxon-name-part taxon-name-part-type="species" reg="sennaarensis">sennaarensis</tp:taxon-name-part></tp:taxon-name></italic>.</p><p>24. We classified the metacoxal cavities as closed or open by integrating the definition given by <xref ref-type="bibr" rid="B36">Keller (2011</xref>: character 69) with that in <xref ref-type="bibr" rid="B22">Fisher and Bolton (2016</xref>; see also <xref ref-type="bibr" rid="B8">Bolton 2003</xref>: character 41). If closed, the medial surface of the metacoxal acetabulum does not have a fenestra, and thus, the metacoxal cavity is not connected internally with the propodeal foramen; the annulus externally encircling the cavity is fused. If open, the internal medial surface of the cavity is fenestrate and connects with the propodeal foramen, and the annulus is unfused. In this case, the annulus may encircle the cavity with its free ends overlapping next to the propodeal foramen; or there may be a gap in the annulus.</p><p>An unfused cuticular annulus tightly encircles the metacoxal cavities in most <tp:taxon-name><tp:taxon-name-part taxon-name-part-type="subfamily">Ponerinae</tp:taxon-name-part></tp:taxon-name> we dissected. This condition occurs in <italic><tp:taxon-name><tp:taxon-name-part taxon-name-part-type="genus" reg="Phrynoponera">Phrynoponera</tp:taxon-name-part><tp:taxon-name-part taxon-name-part-type="species" reg="pulchella">pulchella</tp:taxon-name-part></tp:taxon-name></italic> specimens from Kenya (<ext-link xmlns:xlink="http://www.w3.org/1999/xlink" xlink:type="simple" ext-link-type="uri" xlink:href="http://www.antweb.org/specimen/CASENT0178203">CASENT0178203</ext-link>, <ext-link xmlns:xlink="http://www.w3.org/1999/xlink" xlink:type="simple" ext-link-type="uri" xlink:href="http://www.antweb.org/specimen/CASENT0178204">CASENT0178204</ext-link>, <ext-link xmlns:xlink="http://www.w3.org/1999/xlink" xlink:type="simple" ext-link-type="uri" xlink:href="http://www.antweb.org/specimen/CASENT0217125">CASENT0217125</ext-link>), which is in accord with <xref ref-type="bibr" rid="B9">Bolton and Fisher (2008a)</xref>. However, a specimen from Tanzania possesses an annular gap in both metacoxal cavities (Fig. <xref ref-type="fig" rid="F46">46H</xref>); we are uncertain if those were natural or dissection artifacts, as unfortunately, only one specimen from that population was available to us. Metacoxal cavities also present an annular gap in <italic><tp:taxon-name><tp:taxon-name-part taxon-name-part-type="genus" reg="Phrynoponera">Phrynoponera</tp:taxon-name-part><tp:taxon-name-part taxon-name-part-type="species" reg="transversa">transversa</tp:taxon-name-part></tp:taxon-name></italic> and <italic><tp:taxon-name><tp:taxon-name-part taxon-name-part-type="genus" reg="Platythyrea">Platythyrea</tp:taxon-name-part><tp:taxon-name-part taxon-name-part-type="species" reg="punctata">punctata</tp:taxon-name-part></tp:taxon-name></italic>. On the other hand, the annulus is fused and uninterrupted in <italic><tp:taxon-name><tp:taxon-name-part taxon-name-part-type="genus" reg="Harpegnathos">Harpegnathos</tp:taxon-name-part><tp:taxon-name-part taxon-name-part-type="species" reg="saltator">saltator</tp:taxon-name-part></tp:taxon-name></italic>, <italic><tp:taxon-name><tp:taxon-name-part taxon-name-part-type="genus" reg="Platythyrea">Platythyrea</tp:taxon-name-part><tp:taxon-name-part taxon-name-part-type="species" reg="cribrinodis">cribrinodis</tp:taxon-name-part></tp:taxon-name></italic> (Fig. <xref ref-type="fig" rid="F46">46F</xref>; contrary to <xref ref-type="bibr" rid="B22">Fisher and Bolton 2016</xref>), and <italic><tp:taxon-name><tp:taxon-name-part taxon-name-part-type="genus" reg="Myopias">Myopias</tp:taxon-name-part><tp:taxon-name-part taxon-name-part-type="species" reg="darioi">darioi</tp:taxon-name-part></tp:taxon-name></italic> (Fig. <xref ref-type="fig" rid="F46">46G</xref>).</p><p>25. The calcar of strigil presents a basoventral lamella in most <tp:taxon-name><tp:taxon-name-part taxon-name-part-type="subfamily">Ponerinae</tp:taxon-name-part></tp:taxon-name> evaluated (as in <xref ref-type="bibr" rid="B36">Keller 2011</xref>, character 74). For clarification, we consider the calcar to present a small lamella in <italic><tp:taxon-name><tp:taxon-name-part taxon-name-part-type="genus" reg="Loboponera">Loboponera</tp:taxon-name-part><tp:taxon-name-part taxon-name-part-type="species" reg="obeliscata">obeliscata</tp:taxon-name-part></tp:taxon-name></italic> (Fig. <xref ref-type="fig" rid="F46">46I</xref>) and that it is entirely pectinate in <italic><tp:taxon-name><tp:taxon-name-part taxon-name-part-type="genus" reg="Platythyrea">Platythyrea</tp:taxon-name-part><tp:taxon-name-part taxon-name-part-type="species" reg="punctata">punctata</tp:taxon-name-part></tp:taxon-name></italic> and <italic><tp:taxon-name><tp:taxon-name-part taxon-name-part-type="genus" reg="Platythyrea">P.</tp:taxon-name-part><tp:taxon-name-part taxon-name-part-type="species" reg="turneri">turneri</tp:taxon-name-part></tp:taxon-name></italic> (specimens <ext-link xmlns:xlink="http://www.w3.org/1999/xlink" xlink:type="simple" ext-link-type="uri" xlink:href="http://www.antweb.org/specimen.do?name=ANTWEB1008574">ANTWEB1008574</ext-link> and <ext-link xmlns:xlink="http://www.w3.org/1999/xlink" xlink:type="simple" ext-link-type="uri" xlink:href="http://www.antweb.org/specimen.do?name=ANTWEB1008575">ANTWEB1008575</ext-link>, respectively), which is contrary to <xref ref-type="bibr" rid="B36">Keller (2011)</xref>. The lamella is also absent in <italic><tp:taxon-name><tp:taxon-name-part taxon-name-part-type="genus" reg="Boloponera">Boloponera</tp:taxon-name-part></tp:taxon-name></italic>, <italic><tp:taxon-name><tp:taxon-name-part taxon-name-part-type="genus" reg="Brachyponera">Brachyponera</tp:taxon-name-part><tp:taxon-name-part taxon-name-part-type="species" reg="sennaarensis">sennaarensis</tp:taxon-name-part></tp:taxon-name></italic>, <italic><tp:taxon-name><tp:taxon-name-part taxon-name-part-type="genus" reg="Diacamma">Diacamma</tp:taxon-name-part><tp:taxon-name-part taxon-name-part-type="species" reg="ceylonense">ceylonense</tp:taxon-name-part></tp:taxon-name></italic>, <italic><tp:taxon-name><tp:taxon-name-part taxon-name-part-type="genus" reg="Dolioponera">Dolioponera</tp:taxon-name-part><tp:taxon-name-part taxon-name-part-type="species" reg="fustigera">fustigera</tp:taxon-name-part></tp:taxon-name></italic>, <italic><tp:taxon-name><tp:taxon-name-part taxon-name-part-type="genus" reg="Emeryopone">Emeryopone</tp:taxon-name-part><tp:taxon-name-part taxon-name-part-type="species" reg="buttelreepeni">buttelreepeni</tp:taxon-name-part></tp:taxon-name></italic>, <italic><tp:taxon-name><tp:taxon-name-part taxon-name-part-type="genus" reg="Harpegnathos">Harpegnathos</tp:taxon-name-part><tp:taxon-name-part taxon-name-part-type="species" reg="saltator">saltator</tp:taxon-name-part></tp:taxon-name></italic>, <italic><tp:taxon-name><tp:taxon-name-part taxon-name-part-type="genus" reg="Hypoponera">Hypoponera</tp:taxon-name-part><tp:taxon-name-part taxon-name-part-type="species" reg="punctatissima">punctatissima</tp:taxon-name-part></tp:taxon-name></italic>, <italic><tp:taxon-name><tp:taxon-name-part taxon-name-part-type="genus" reg="Leptogenys">Leptogenys</tp:taxon-name-part><tp:taxon-name-part taxon-name-part-type="species" reg="ixta">ixta</tp:taxon-name-part></tp:taxon-name></italic>, <italic><tp:taxon-name><tp:taxon-name-part taxon-name-part-type="genus" reg="Leptogenys">L.</tp:taxon-name-part><tp:taxon-name-part taxon-name-part-type="species" reg="peruana">peruana</tp:taxon-name-part></tp:taxon-name></italic>, <italic><tp:taxon-name><tp:taxon-name-part taxon-name-part-type="genus" reg="Leptogenys">L.</tp:taxon-name-part><tp:taxon-name-part taxon-name-part-type="species" reg="pucuna">pucuna</tp:taxon-name-part></tp:taxon-name></italic>, <italic><tp:taxon-name><tp:taxon-name-part taxon-name-part-type="genus" reg="Leptogenys">L.</tp:taxon-name-part><tp:taxon-name-part taxon-name-part-type="species" reg="sonora">sonora</tp:taxon-name-part></tp:taxon-name></italic>, <italic><tp:taxon-name><tp:taxon-name-part taxon-name-part-type="genus" reg="Leptogenys">L.</tp:taxon-name-part><tp:taxon-name-part taxon-name-part-type="species" reg="wheeleri">wheeleri</tp:taxon-name-part></tp:taxon-name></italic>, <italic><tp:taxon-name><tp:taxon-name-part taxon-name-part-type="genus" reg="Loboponera">Loboponera</tp:taxon-name-part><tp:taxon-name-part taxon-name-part-type="species" reg="vigilans">vigilans</tp:taxon-name-part></tp:taxon-name></italic>, <italic><tp:taxon-name><tp:taxon-name-part taxon-name-part-type="genus" reg="Mesoponera">Mesoponera</tp:taxon-name-part><tp:taxon-name-part taxon-name-part-type="species" reg="ambigua">ambigua</tp:taxon-name-part></tp:taxon-name></italic>, <italic><tp:taxon-name><tp:taxon-name-part taxon-name-part-type="genus" reg="Mesoponera">M.</tp:taxon-name-part><tp:taxon-name-part taxon-name-part-type="species" reg="elisae">elisae</tp:taxon-name-part><tp:taxon-name-part taxon-name-part-type="subspecies" reg="rotundata">rotundata</tp:taxon-name-part></tp:taxon-name></italic>, <italic><tp:taxon-name><tp:taxon-name-part taxon-name-part-type="genus" reg="Myopias">Myopias</tp:taxon-name-part><tp:taxon-name-part taxon-name-part-type="species" reg="darioi">darioi</tp:taxon-name-part></tp:taxon-name></italic>, <italic><tp:taxon-name><tp:taxon-name-part taxon-name-part-type="genus" reg="Platythyrea">Platythyrea</tp:taxon-name-part><tp:taxon-name-part taxon-name-part-type="species" reg="cribrinodis">cribrinodis</tp:taxon-name-part></tp:taxon-name></italic>, <italic><tp:taxon-name><tp:taxon-name-part taxon-name-part-type="genus" reg="Ponera">Ponera</tp:taxon-name-part><tp:taxon-name-part taxon-name-part-type="species" reg="alpha">alpha</tp:taxon-name-part></tp:taxon-name></italic>, <italic><tp:taxon-name><tp:taxon-name-part taxon-name-part-type="genus" reg="Ponera">P.</tp:taxon-name-part><tp:taxon-name-part taxon-name-part-type="species" reg="pennsylvanica">pennsylvanica</tp:taxon-name-part></tp:taxon-name></italic>, <italic><tp:taxon-name><tp:taxon-name-part taxon-name-part-type="genus" reg="Promyopias">Promyopias</tp:taxon-name-part><tp:taxon-name-part taxon-name-part-type="species" reg="silvestrii">silvestrii</tp:taxon-name-part></tp:taxon-name></italic>, <italic><tp:taxon-name><tp:taxon-name-part taxon-name-part-type="genus" reg="Simopelta">Simopelta</tp:taxon-name-part><tp:taxon-name-part taxon-name-part-type="species" reg="oculata">oculata</tp:taxon-name-part></tp:taxon-name></italic>, <italic><tp:taxon-name><tp:taxon-name-part taxon-name-part-type="genus" reg="Simopelta">S.</tp:taxon-name-part><tp:taxon-name-part taxon-name-part-type="species" reg="transversa">transversa</tp:taxon-name-part></tp:taxon-name></italic>, <italic><tp:taxon-name><tp:taxon-name-part taxon-name-part-type="genus" reg="Thaumatomyrmex">Thaumatomyrmex</tp:taxon-name-part><tp:taxon-name-part taxon-name-part-type="species" reg="fraxini">fraxini</tp:taxon-name-part></tp:taxon-name></italic>, and <italic><tp:taxon-name><tp:taxon-name-part taxon-name-part-type="genus" reg="Thaumatomyrmex">T.</tp:taxon-name-part><tp:taxon-name-part taxon-name-part-type="species" reg="zeteki">zeteki</tp:taxon-name-part></tp:taxon-name></italic>.</p><p>27. A row of stout, spine-like setae occurs along the posterior face of probasitarsal notch, parallel to the comb of strigil, in most <tp:taxon-name><tp:taxon-name-part taxon-name-part-type="subfamily">Ponerinae</tp:taxon-name-part></tp:taxon-name> taxa examined. We adopted the definition of “row” analogous to that of a line, whose existence requires at least two points in space. Thus, the row is present if two or more spine-like setae are aligned longitudinally along the posterior face of the probasitarsal notch; less than two setae make the row absent. Among material examined, the row is absent on the posterior face of the probasitarsal notch in <italic><tp:taxon-name><tp:taxon-name-part taxon-name-part-type="genus" reg="Dolioponera">Dolioponera</tp:taxon-name-part><tp:taxon-name-part taxon-name-part-type="species" reg="fustigera">fustigera</tp:taxon-name-part></tp:taxon-name></italic>, <italic><tp:taxon-name><tp:taxon-name-part taxon-name-part-type="genus" reg="Leptogenys">Leptogenys</tp:taxon-name-part></tp:taxon-name></italic>, <italic><tp:taxon-name><tp:taxon-name-part taxon-name-part-type="genus" reg="Myopias">Myopias</tp:taxon-name-part><tp:taxon-name-part taxon-name-part-type="species" reg="darioi">darioi</tp:taxon-name-part></tp:taxon-name></italic>, and <italic><tp:taxon-name><tp:taxon-name-part taxon-name-part-type="genus" reg="Thaumatomyrmex">Thaumatomyrmex</tp:taxon-name-part><tp:taxon-name-part taxon-name-part-type="species" reg="fraxini">fraxini</tp:taxon-name-part></tp:taxon-name></italic>.</p><p>28. Most <tp:taxon-name><tp:taxon-name-part taxon-name-part-type="subfamily">Ponerinae</tp:taxon-name-part></tp:taxon-name> taxa present two mesotibial spurs. Among taxa examined, the anterior spur is simple, and the posterior spur is serrate in <italic><tp:taxon-name><tp:taxon-name-part taxon-name-part-type="genus" reg="Brachyponera">Brachyponera</tp:taxon-name-part><tp:taxon-name-part taxon-name-part-type="species" reg="chinensis">chinensis</tp:taxon-name-part></tp:taxon-name></italic>, <italic><tp:taxon-name><tp:taxon-name-part taxon-name-part-type="genus" reg="Brachyponera">B.</tp:taxon-name-part><tp:taxon-name-part taxon-name-part-type="species" reg="croceicornis">croceicornis</tp:taxon-name-part></tp:taxon-name></italic>, <italic><tp:taxon-name><tp:taxon-name-part taxon-name-part-type="genus" reg="Brachyponera">B.</tp:taxon-name-part><tp:taxon-name-part taxon-name-part-type="species" reg="lutea">lutea</tp:taxon-name-part></tp:taxon-name></italic>, <italic><tp:taxon-name><tp:taxon-name-part taxon-name-part-type="genus" reg="Brachyponera">B.</tp:taxon-name-part><tp:taxon-name-part taxon-name-part-type="species" reg="luteipes">luteipes</tp:taxon-name-part></tp:taxon-name></italic>, <italic><tp:taxon-name><tp:taxon-name-part taxon-name-part-type="genus" reg="Brachyponera">B.</tp:taxon-name-part><tp:taxon-name-part taxon-name-part-type="species" reg="obscurans">obscurans</tp:taxon-name-part></tp:taxon-name></italic>, <italic><tp:taxon-name><tp:taxon-name-part taxon-name-part-type="genus" reg="Dinoponera">Dinoponera</tp:taxon-name-part><tp:taxon-name-part taxon-name-part-type="species" reg="longipes">longipes</tp:taxon-name-part></tp:taxon-name></italic>, <italic><tp:taxon-name><tp:taxon-name-part taxon-name-part-type="genus" reg="Dinoponera">D.</tp:taxon-name-part><tp:taxon-name-part taxon-name-part-type="species" reg="lucida">lucida</tp:taxon-name-part></tp:taxon-name></italic>, <italic><tp:taxon-name><tp:taxon-name-part taxon-name-part-type="genus" reg="Hagensia">Hagensia</tp:taxon-name-part><tp:taxon-name-part taxon-name-part-type="species" reg="havilandi">havilandi</tp:taxon-name-part><tp:taxon-name-part taxon-name-part-type="subspecies" reg="marleyi">marleyi</tp:taxon-name-part></tp:taxon-name></italic>, <italic><tp:taxon-name><tp:taxon-name-part taxon-name-part-type="genus" reg="Harpegnathos">Harpegnathos</tp:taxon-name-part><tp:taxon-name-part taxon-name-part-type="species" reg="saltator">saltator</tp:taxon-name-part></tp:taxon-name></italic>, <italic><tp:taxon-name><tp:taxon-name-part taxon-name-part-type="genus" reg="Leptogenys">Leptogenys</tp:taxon-name-part><tp:taxon-name-part taxon-name-part-type="species" reg="peruana">peruana</tp:taxon-name-part></tp:taxon-name></italic>, <italic><tp:taxon-name><tp:taxon-name-part taxon-name-part-type="genus" reg="Leptogenys">L.</tp:taxon-name-part><tp:taxon-name-part taxon-name-part-type="species" reg="pucuna">pucuna</tp:taxon-name-part></tp:taxon-name></italic>, and <italic><tp:taxon-name><tp:taxon-name-part taxon-name-part-type="genus" reg="Ophthalmopone">Ophthalmopone</tp:taxon-name-part><tp:taxon-name-part taxon-name-part-type="species" reg="berthoudi">berthoudi</tp:taxon-name-part></tp:taxon-name></italic>.</p><p>For the record, only one mesotibial spur is visible under a stereomicroscope in <italic><tp:taxon-name><tp:taxon-name-part taxon-name-part-type="genus" reg="Asphinctopone">Asphinctopone</tp:taxon-name-part><tp:taxon-name-part taxon-name-part-type="species" reg="silvestrii">silvestrii</tp:taxon-name-part></tp:taxon-name></italic> and <italic><tp:taxon-name><tp:taxon-name-part taxon-name-part-type="genus" reg="Fisheropone">Fisheropone</tp:taxon-name-part><tp:taxon-name-part taxon-name-part-type="species" reg="ambigua">ambigua</tp:taxon-name-part></tp:taxon-name></italic>; however, <abbrev xmlns:xlink="http://www.w3.org/1999/xlink" xlink:title="scanning electron microscopy" id="ABBRID0EXGGK" xlink:type="simple">SEM</abbrev> images reveal that a vestigial anterior spur is present in both taxa (Fig. <xref ref-type="fig" rid="F47">47C, E</xref>); <italic><tp:taxon-name><tp:taxon-name-part taxon-name-part-type="genus" reg="Asphinctopone">A.</tp:taxon-name-part><tp:taxon-name-part taxon-name-part-type="species" reg="differens">differens</tp:taxon-name-part></tp:taxon-name></italic> also seems to bear a minute anterior spur on the mesotibia.</p><p>29. The metatibial gland has been confirmed in <italic><tp:taxon-name><tp:taxon-name-part taxon-name-part-type="genus" reg="Bothroponera">Bothroponera</tp:taxon-name-part><tp:taxon-name-part taxon-name-part-type="species" reg="tesseronoda">tesseronoda</tp:taxon-name-part></tp:taxon-name></italic> (Emery), several species of <italic><tp:taxon-name><tp:taxon-name-part taxon-name-part-type="genus" reg="Diacamma">Diacamma</tp:taxon-name-part></tp:taxon-name></italic> Mayr, <italic><tp:taxon-name><tp:taxon-name-part taxon-name-part-type="genus" reg="Harpegnathos">Harpegnathos</tp:taxon-name-part><tp:taxon-name-part taxon-name-part-type="species" reg="saltator">saltator</tp:taxon-name-part></tp:taxon-name></italic>, <italic><tp:taxon-name><tp:taxon-name-part taxon-name-part-type="genus" reg="Neoponera">Neoponera</tp:taxon-name-part><tp:taxon-name-part taxon-name-part-type="species" reg="crenata">crenata</tp:taxon-name-part></tp:taxon-name></italic>, <italic><tp:taxon-name><tp:taxon-name-part taxon-name-part-type="genus" reg="Neoponera">N.</tp:taxon-name-part><tp:taxon-name-part taxon-name-part-type="species" reg="marginata">marginata</tp:taxon-name-part></tp:taxon-name></italic> (Roger), <italic><tp:taxon-name><tp:taxon-name-part taxon-name-part-type="genus" reg="Paltothyreus">Paltothyreus</tp:taxon-name-part><tp:taxon-name-part taxon-name-part-type="species" reg="tarsatus">tarsatus</tp:taxon-name-part></tp:taxon-name></italic>, <italic><tp:taxon-name><tp:taxon-name-part taxon-name-part-type="genus" reg="Pseudoneoponera">Pseudoneoponera</tp:taxon-name-part><tp:taxon-name-part taxon-name-part-type="species" reg="rufipes">rufipes</tp:taxon-name-part></tp:taxon-name></italic> (Jerdon), and <italic><tp:taxon-name><tp:taxon-name-part taxon-name-part-type="genus" reg="Pseudoneoponera">P.</tp:taxon-name-part><tp:taxon-name-part taxon-name-part-type="species" reg="tridentata">tridentata</tp:taxon-name-part></tp:taxon-name></italic> (see <xref ref-type="bibr" rid="B35">Hölldobler et al. 1996</xref>; <xref ref-type="bibr" rid="B5">Billen 2009</xref>). The gland is associated with a cuticular pore plate, which may be covered by a brush of stouter, distinctly-shaped setae (as in <italic><tp:taxon-name><tp:taxon-name-part taxon-name-part-type="genus" reg="Diacamma">Diacamma</tp:taxon-name-part></tp:taxon-name></italic> and <italic><tp:taxon-name><tp:taxon-name-part taxon-name-part-type="genus" reg="Paltothyreus">Paltothyreus</tp:taxon-name-part><tp:taxon-name-part taxon-name-part-type="species" reg="tarsatus">tarsatus</tp:taxon-name-part></tp:taxon-name></italic>), or it may be an oblong, glabrous, distinctly colored, smooth, or distinctly sculptured cuticular patch (<xref ref-type="bibr" rid="B35">Hölldobler et al. 1996</xref>). Here, we list taxa that present the latter condition, which is what is seen in <italic><tp:taxon-name><tp:taxon-name-part taxon-name-part-type="genus" reg="Corrieopone">Corrieopone</tp:taxon-name-part></tp:taxon-name></italic>. Among the taxa examined, the cuticular patch is present on the apicoposterior face of the metatibia in <italic><tp:taxon-name><tp:taxon-name-part taxon-name-part-type="genus" reg="Bothroponera">Bothroponera</tp:taxon-name-part><tp:taxon-name-part taxon-name-part-type="species" reg="crassa">crassa</tp:taxon-name-part></tp:taxon-name></italic>, <italic><tp:taxon-name><tp:taxon-name-part taxon-name-part-type="genus" reg="Bothroponera">B.</tp:taxon-name-part><tp:taxon-name-part taxon-name-part-type="species" reg="silvestrii">silvestrii</tp:taxon-name-part></tp:taxon-name></italic>, <italic><tp:taxon-name><tp:taxon-name-part taxon-name-part-type="genus" reg="Brachyponera">Brachyponera</tp:taxon-name-part><tp:taxon-name-part taxon-name-part-type="species" reg="croceicornis">croceicornis</tp:taxon-name-part></tp:taxon-name></italic>, <italic><tp:taxon-name><tp:taxon-name-part taxon-name-part-type="genus" reg="Brachyponera">B.</tp:taxon-name-part><tp:taxon-name-part taxon-name-part-type="species" reg="lutea">lutea</tp:taxon-name-part></tp:taxon-name></italic>, <italic><tp:taxon-name><tp:taxon-name-part taxon-name-part-type="genus" reg="Brachyponera">B.</tp:taxon-name-part><tp:taxon-name-part taxon-name-part-type="species" reg="luteipes">luteipes</tp:taxon-name-part></tp:taxon-name></italic>, <italic><tp:taxon-name><tp:taxon-name-part taxon-name-part-type="genus" reg="Brachyponera">B.</tp:taxon-name-part><tp:taxon-name-part taxon-name-part-type="species" reg="obscurans">obscurans</tp:taxon-name-part></tp:taxon-name></italic>, <italic><tp:taxon-name><tp:taxon-name-part taxon-name-part-type="genus" reg="Brachyponera">B.</tp:taxon-name-part><tp:taxon-name-part taxon-name-part-type="species" reg="sennaarensis">sennaarensis</tp:taxon-name-part></tp:taxon-name></italic>, <italic><tp:taxon-name><tp:taxon-name-part taxon-name-part-type="genus" reg="Cryptopone">Cryptopone</tp:taxon-name-part><tp:taxon-name-part taxon-name-part-type="species" reg="hartwigi">hartwigi</tp:taxon-name-part></tp:taxon-name></italic>, <italic><tp:taxon-name><tp:taxon-name-part taxon-name-part-type="genus" reg="Ectomomyrmex">Ectomomyrmex</tp:taxon-name-part><tp:taxon-name-part taxon-name-part-type="species" reg="javanus">javanus</tp:taxon-name-part></tp:taxon-name></italic>, <italic><tp:taxon-name><tp:taxon-name-part taxon-name-part-type="genus" reg="Emeryopone">Emeryopone</tp:taxon-name-part><tp:taxon-name-part taxon-name-part-type="species" reg="buttelreepeni">buttelreepeni</tp:taxon-name-part></tp:taxon-name></italic>, <italic><tp:taxon-name><tp:taxon-name-part taxon-name-part-type="genus" reg="Euponera">Euponera</tp:taxon-name-part><tp:taxon-name-part taxon-name-part-type="species" reg="sikorae">sikorae</tp:taxon-name-part></tp:taxon-name></italic>, <italic><tp:taxon-name><tp:taxon-name-part taxon-name-part-type="genus" reg="Euponera">E.</tp:taxon-name-part><tp:taxon-name-part taxon-name-part-type="species" reg="sjostedti">sjostedti</tp:taxon-name-part></tp:taxon-name></italic>, <italic><tp:taxon-name><tp:taxon-name-part taxon-name-part-type="genus" reg="Feroponera">Feroponera</tp:taxon-name-part><tp:taxon-name-part taxon-name-part-type="species" reg="ferox">ferox</tp:taxon-name-part></tp:taxon-name></italic>, <italic><tp:taxon-name><tp:taxon-name-part taxon-name-part-type="genus" reg="Hagensia">Hagensia</tp:taxon-name-part><tp:taxon-name-part taxon-name-part-type="species" reg="havilandi">havilandi</tp:taxon-name-part><tp:taxon-name-part taxon-name-part-type="subspecies" reg="marleyi">marleyi</tp:taxon-name-part></tp:taxon-name></italic>, <italic><tp:taxon-name><tp:taxon-name-part taxon-name-part-type="genus" reg="Mesoponera">Mesoponera</tp:taxon-name-part><tp:taxon-name-part taxon-name-part-type="species" reg="caffraria">caffraria</tp:taxon-name-part></tp:taxon-name></italic>, <italic><tp:taxon-name><tp:taxon-name-part taxon-name-part-type="genus" reg="Pseudoneoponera">Pseudoneoponera</tp:taxon-name-part><tp:taxon-name-part taxon-name-part-type="species" reg="porcata">porcata</tp:taxon-name-part></tp:taxon-name></italic>, and <italic><tp:taxon-name><tp:taxon-name-part taxon-name-part-type="genus" reg="Pseudoneoponera">P.</tp:taxon-name-part><tp:taxon-name-part taxon-name-part-type="species" reg="tridentata">tridentata</tp:taxon-name-part></tp:taxon-name></italic>.</p><p>30. Most <tp:taxon-name><tp:taxon-name-part taxon-name-part-type="subfamily">Ponerinae</tp:taxon-name-part></tp:taxon-name> taxa present two metatibial spurs. Here, all specimens examined present a pectinate posterior spur, and in the majority, the anterior spur is simple, as in <italic><tp:taxon-name><tp:taxon-name-part taxon-name-part-type="genus" reg="Corrieopone">Corrieopone</tp:taxon-name-part></tp:taxon-name></italic> (see Suppl. material <xref ref-type="supplementary-material" rid="S3">3</xref>: Table S3).</p><p>For the record, <xref ref-type="bibr" rid="B65">Schmidt and Shattuck (2014</xref>: 185) and <xref ref-type="bibr" rid="B19">Fernandes and Delabie (2019</xref>: 411) stated that <italic><tp:taxon-name><tp:taxon-name-part taxon-name-part-type="genus" reg="Cryptopone">Cryptopone</tp:taxon-name-part></tp:taxon-name></italic> species present one metatibial spur (excluding <italic><tp:taxon-name><tp:taxon-name-part taxon-name-part-type="genus" reg="Cryptopone">C.</tp:taxon-name-part><tp:taxon-name-part taxon-name-part-type="species" reg="guianensis">guianensis</tp:taxon-name-part></tp:taxon-name></italic>, and in the case of the latter authors, also <italic><tp:taxon-name><tp:taxon-name-part taxon-name-part-type="genus" reg="Cryptopone">C.</tp:taxon-name-part><tp:taxon-name-part taxon-name-part-type="species" reg="pauli">pauli</tp:taxon-name-part></tp:taxon-name></italic>). Those assertions are puzzling, as several <italic><tp:taxon-name><tp:taxon-name-part taxon-name-part-type="genus" reg="Cryptopone">Cryptopone</tp:taxon-name-part></tp:taxon-name></italic> species have two spurs on the metatibia [e.g., <italic><tp:taxon-name><tp:taxon-name-part taxon-name-part-type="genus" reg="Cryptopone">C.</tp:taxon-name-part><tp:taxon-name-part taxon-name-part-type="species" reg="arabica">arabica</tp:taxon-name-part></tp:taxon-name></italic> Collingwood &amp; Agosti, <italic><tp:taxon-name><tp:taxon-name-part taxon-name-part-type="genus" reg="Cryptopone">C.</tp:taxon-name-part><tp:taxon-name-part taxon-name-part-type="species" reg="gilva">gilva</tp:taxon-name-part></tp:taxon-name></italic>, <italic><tp:taxon-name><tp:taxon-name-part taxon-name-part-type="genus" reg="Cryptopone">C.</tp:taxon-name-part><tp:taxon-name-part taxon-name-part-type="species" reg="holmgreni">holmgreni</tp:taxon-name-part></tp:taxon-name></italic> (Wheeler), <italic><tp:taxon-name><tp:taxon-name-part taxon-name-part-type="genus" reg="Cryptopone">C.</tp:taxon-name-part><tp:taxon-name-part taxon-name-part-type="species" reg="ochracea">ochracea</tp:taxon-name-part></tp:taxon-name></italic> Mayr; see Fig. <xref ref-type="fig" rid="F47">47A</xref>; <xref ref-type="bibr" rid="B39">Kempf 1961b</xref>; <xref ref-type="bibr" rid="B4">Bernard 1967</xref>; <xref ref-type="bibr" rid="B15">Collingwood and Agosti 1996</xref>]. <italic><tp:taxon-name><tp:taxon-name-part taxon-name-part-type="genus" reg="Belonopelta">Belonopelta</tp:taxon-name-part><tp:taxon-name-part taxon-name-part-type="species" reg="deletrix">deletrix</tp:taxon-name-part></tp:taxon-name></italic> has two spurs on the metatibia (Fig. <xref ref-type="fig" rid="F47">47B</xref>), as correctly stated by Baroni Urbani (1975), but contrary to <xref ref-type="bibr" rid="B65">Schmidt and Shattuck (2014)</xref>. <italic><tp:taxon-name><tp:taxon-name-part taxon-name-part-type="genus" reg="Asphinctopone">Asphinctopone</tp:taxon-name-part><tp:taxon-name-part taxon-name-part-type="species" reg="silvestrii">silvestrii</tp:taxon-name-part></tp:taxon-name></italic> presents a minute additional metatibial spur (Fig. <xref ref-type="fig" rid="F47">47D</xref>), anterior to the much larger pectinate spur; <italic><tp:taxon-name><tp:taxon-name-part taxon-name-part-type="genus" reg="Asphinctopone">A.</tp:taxon-name-part><tp:taxon-name-part taxon-name-part-type="species" reg="differens">differens</tp:taxon-name-part></tp:taxon-name></italic> seems to present the same. The metatibia of <italic><tp:taxon-name><tp:taxon-name-part taxon-name-part-type="genus" reg="Fisheropone">Fisheropone</tp:taxon-name-part><tp:taxon-name-part taxon-name-part-type="species" reg="ambigua">ambigua</tp:taxon-name-part></tp:taxon-name></italic>, which bears a single spur, long and pectinate, also presents a fovea where the anterior spur would be located (Fig. <xref ref-type="fig" rid="F47">47F</xref>).</p><fig id="F47" position="float" orientation="portrait"><object-id xmlns:xlink="http://www.w3.org/1999/xlink" content-type="doi" xlink:type="simple">10.3897/zookeys.1074.75551.figure47</object-id><object-id xmlns:xlink="http://www.w3.org/1999/xlink" content-type="arpha" xlink:type="simple">20204F21-C6B9-5246-BDAB-D4786BA66EE0</object-id><label>Figure 47.</label><caption><p><bold>A</bold> apex of the metatibia and basal region of the metabasitarsus of <italic><tp:taxon-name><tp:taxon-name-part taxon-name-part-type="genus" reg="Cryptopone">Cryptopone</tp:taxon-name-part><tp:taxon-name-part taxon-name-part-type="species" reg="gilva">gilva</tp:taxon-name-part></tp:taxon-name></italic> in anterior view; worker (ANTWEB1008514); arrows highlight the metatibial spurs <bold>B</bold> apex of the metatibia and basal region of the metabasitarsus of <italic><tp:taxon-name><tp:taxon-name-part taxon-name-part-type="genus" reg="Belonopelta">Belonopelta</tp:taxon-name-part><tp:taxon-name-part taxon-name-part-type="species" reg="deletrix">deletrix</tp:taxon-name-part></tp:taxon-name></italic> in anterior view; worker (ANTWEB1008507); arrows highlight the metatibial spurs <bold>C</bold> ventroapical portion of the mesotibia of <italic><tp:taxon-name><tp:taxon-name-part taxon-name-part-type="genus" reg="Asphinctopone">Asphinctopone</tp:taxon-name-part><tp:taxon-name-part taxon-name-part-type="species" reg="silvestrii">silvestrii</tp:taxon-name-part></tp:taxon-name></italic> in anteroventral view; worker (<ext-link xmlns:xlink="http://www.w3.org/1999/xlink" xlink:type="simple" ext-link-type="uri" xlink:href="http://www.antweb.org/specimen/CASENT0824505">CASENT0824505</ext-link>); arrows highlight the minute anterior and much larger posterior spurs <bold>D</bold> ventroapical portion of the metatibia of <italic><tp:taxon-name><tp:taxon-name-part taxon-name-part-type="genus" reg="Asphinctopone">Asphinctopone</tp:taxon-name-part><tp:taxon-name-part taxon-name-part-type="species" reg="silvestrii">silvestrii</tp:taxon-name-part></tp:taxon-name></italic> in anteroventral view (<ext-link xmlns:xlink="http://www.w3.org/1999/xlink" xlink:type="simple" ext-link-type="uri" xlink:href="http://www.antweb.org/specimen/CASENT0824505">CASENT0824505</ext-link>); arrows highlight the minute anterior and much larger posterior spurs <bold>E</bold> ventroapical portion of the mesotibia of <italic><tp:taxon-name><tp:taxon-name-part taxon-name-part-type="genus" reg="Fisheropone">Fisheropone</tp:taxon-name-part><tp:taxon-name-part taxon-name-part-type="species" reg="ambigua">ambigua</tp:taxon-name-part></tp:taxon-name></italic> in ventral view; worker (<ext-link xmlns:xlink="http://www.w3.org/1999/xlink" xlink:type="simple" ext-link-type="uri" xlink:href="http://www.antweb.org/specimen/CASENT0906216">CASENT0906216</ext-link>); arrows highlight the vestigial anterior and well-developed posterior spurs <bold>F</bold> ventroapical portion of the metatibia of <italic><tp:taxon-name><tp:taxon-name-part taxon-name-part-type="genus" reg="Fisheropone">Fisheropone</tp:taxon-name-part><tp:taxon-name-part taxon-name-part-type="species" reg="ambigua">ambigua</tp:taxon-name-part></tp:taxon-name></italic> in oblique anteroventral view (<ext-link xmlns:xlink="http://www.w3.org/1999/xlink" xlink:type="simple" ext-link-type="uri" xlink:href="http://www.antweb.org/specimen/CASENT0906216">CASENT0906216</ext-link>); arrows highlight a fovea at the place the anterior spur would be located and the large posterior spur. Images by RA Keller (<bold>A, B</bold>) and FA Esteves (<bold>C–F</bold>); available at <ext-link xmlns:xlink="http://www.w3.org/1999/xlink" xlink:type="simple" ext-link-type="uri" xlink:href="http://AntWeb.org">AntWeb.org</ext-link>. Scale bars: 0.03 mm (<bold>A, B</bold>); 0.004 mm (<bold>C–F</bold>).</p></caption><graphic xmlns:xlink="http://www.w3.org/1999/xlink" xlink:href="zookeys-1074-083-g047.jpg" position="float" orientation="portrait" xlink:type="simple" id="oo_617788.jpg"><uri content-type="original_file" xlink:type="simple">https://binary.pensoft.net/fig/617788</uri></graphic></fig><p>31. Taxa without stout, spine-like setae on the dorsal face of the mid- and hindlegs are <italic><tp:taxon-name><tp:taxon-name-part taxon-name-part-type="genus" reg="Anochetus">Anochetus</tp:taxon-name-part><tp:taxon-name-part taxon-name-part-type="species" reg="angolensis">angolensis</tp:taxon-name-part></tp:taxon-name></italic>, <italic><tp:taxon-name><tp:taxon-name-part taxon-name-part-type="genus" reg="Anochetus">A.</tp:taxon-name-part><tp:taxon-name-part taxon-name-part-type="species" reg="emarginatus">emarginatus</tp:taxon-name-part></tp:taxon-name></italic>, <italic><tp:taxon-name><tp:taxon-name-part taxon-name-part-type="genus" reg="Asphinctopone">Asphinctopone</tp:taxon-name-part><tp:taxon-name-part taxon-name-part-type="species" reg="differens">differens</tp:taxon-name-part></tp:taxon-name></italic>, <italic><tp:taxon-name><tp:taxon-name-part taxon-name-part-type="genus" reg="Asphinctopone">As.</tp:taxon-name-part><tp:taxon-name-part taxon-name-part-type="species" reg="silvestrii">silvestrii</tp:taxon-name-part></tp:taxon-name></italic>, <italic><tp:taxon-name><tp:taxon-name-part taxon-name-part-type="genus" reg="Belonopelta">Belonopelta</tp:taxon-name-part><tp:taxon-name-part taxon-name-part-type="species" reg="deletrix">deletrix</tp:taxon-name-part></tp:taxon-name></italic>, <italic><tp:taxon-name><tp:taxon-name-part taxon-name-part-type="genus" reg="Boloponera">Boloponera</tp:taxon-name-part><tp:taxon-name-part taxon-name-part-type="species" reg="ikemkha">ikemkha</tp:taxon-name-part></tp:taxon-name></italic>, <italic><tp:taxon-name><tp:taxon-name-part taxon-name-part-type="genus" reg="Boloponera">B.</tp:taxon-name-part><tp:taxon-name-part taxon-name-part-type="species" reg="vicans">vicans</tp:taxon-name-part></tp:taxon-name></italic>, <italic><tp:taxon-name><tp:taxon-name-part taxon-name-part-type="genus" reg="Bothroponera">Bothroponera</tp:taxon-name-part><tp:taxon-name-part taxon-name-part-type="species" reg="silvestrii">silvestrii</tp:taxon-name-part></tp:taxon-name></italic>, <italic><tp:taxon-name><tp:taxon-name-part taxon-name-part-type="genus" reg="Brachyponera">Brachyponera</tp:taxon-name-part><tp:taxon-name-part taxon-name-part-type="species" reg="chinensis">chinensis</tp:taxon-name-part></tp:taxon-name></italic>, <italic><tp:taxon-name><tp:taxon-name-part taxon-name-part-type="genus" reg="Brachyponera">B.</tp:taxon-name-part><tp:taxon-name-part taxon-name-part-type="species" reg="croceicornis">croceicornis</tp:taxon-name-part></tp:taxon-name></italic>, <italic><tp:taxon-name><tp:taxon-name-part taxon-name-part-type="genus" reg="Brachyponera">B.</tp:taxon-name-part><tp:taxon-name-part taxon-name-part-type="species" reg="luteipes">luteipes</tp:taxon-name-part></tp:taxon-name></italic>, <italic><tp:taxon-name><tp:taxon-name-part taxon-name-part-type="genus" reg="Brachyponera">B.</tp:taxon-name-part><tp:taxon-name-part taxon-name-part-type="species" reg="obscurans">obscurans</tp:taxon-name-part></tp:taxon-name></italic>, <italic><tp:taxon-name><tp:taxon-name-part taxon-name-part-type="genus" reg="Brachyponera">B.</tp:taxon-name-part><tp:taxon-name-part taxon-name-part-type="species" reg="sennaarensis">sennaarensis</tp:taxon-name-part></tp:taxon-name></italic>, <italic><tp:taxon-name><tp:taxon-name-part taxon-name-part-type="genus" reg="Diacamma">Diacamma</tp:taxon-name-part><tp:taxon-name-part taxon-name-part-type="species" reg="ceylonense">ceylonense</tp:taxon-name-part></tp:taxon-name></italic>, <italic><tp:taxon-name><tp:taxon-name-part taxon-name-part-type="genus" reg="Dolioponera">Dolioponera</tp:taxon-name-part><tp:taxon-name-part taxon-name-part-type="species" reg="fustigera">fustigera</tp:taxon-name-part></tp:taxon-name></italic>, <italic><tp:taxon-name><tp:taxon-name-part taxon-name-part-type="genus" reg="Emeryopone">Emeryopone</tp:taxon-name-part><tp:taxon-name-part taxon-name-part-type="species" reg="buttelreepeni">buttelreepeni</tp:taxon-name-part></tp:taxon-name></italic>, <italic><tp:taxon-name><tp:taxon-name-part taxon-name-part-type="genus" reg="Euponera">Euponera</tp:taxon-name-part><tp:taxon-name-part taxon-name-part-type="species" reg="sikorae">sikorae</tp:taxon-name-part></tp:taxon-name></italic>, <italic><tp:taxon-name><tp:taxon-name-part taxon-name-part-type="genus" reg="Euponera">E.</tp:taxon-name-part><tp:taxon-name-part taxon-name-part-type="species" reg="sjostedti">sjostedti</tp:taxon-name-part></tp:taxon-name></italic>, <italic><tp:taxon-name><tp:taxon-name-part taxon-name-part-type="genus" reg="Hagensia">Hagensia</tp:taxon-name-part><tp:taxon-name-part taxon-name-part-type="species" reg="havilandi">havilandi</tp:taxon-name-part><tp:taxon-name-part taxon-name-part-type="subspecies" reg="marleyi">marleyi</tp:taxon-name-part></tp:taxon-name></italic>, <italic><tp:taxon-name><tp:taxon-name-part taxon-name-part-type="genus" reg="Harpegnathos">Harpegnathos</tp:taxon-name-part><tp:taxon-name-part taxon-name-part-type="species" reg="saltator">saltator</tp:taxon-name-part></tp:taxon-name></italic>, <italic><tp:taxon-name><tp:taxon-name-part taxon-name-part-type="genus" reg="Iroponera">Iroponera</tp:taxon-name-part><tp:taxon-name-part taxon-name-part-type="species" reg="odax">odax</tp:taxon-name-part></tp:taxon-name></italic>, <italic><tp:taxon-name><tp:taxon-name-part taxon-name-part-type="genus" reg="Leptogenys">Leptogenys</tp:taxon-name-part><tp:taxon-name-part taxon-name-part-type="species" reg="ixta">ixta</tp:taxon-name-part></tp:taxon-name></italic>, <italic><tp:taxon-name><tp:taxon-name-part taxon-name-part-type="genus" reg="Leptogenys">L.</tp:taxon-name-part><tp:taxon-name-part taxon-name-part-type="species" reg="peruana">peruana</tp:taxon-name-part></tp:taxon-name></italic>, <italic><tp:taxon-name><tp:taxon-name-part taxon-name-part-type="genus" reg="Leptogenys">L.</tp:taxon-name-part><tp:taxon-name-part taxon-name-part-type="species" reg="pucuna">pucuna</tp:taxon-name-part></tp:taxon-name></italic>, <italic><tp:taxon-name><tp:taxon-name-part taxon-name-part-type="genus" reg="Leptogenys">L.</tp:taxon-name-part><tp:taxon-name-part taxon-name-part-type="species" reg="sonora">sonora</tp:taxon-name-part></tp:taxon-name></italic>, <italic><tp:taxon-name><tp:taxon-name-part taxon-name-part-type="genus" reg="Leptogenys">L.</tp:taxon-name-part><tp:taxon-name-part taxon-name-part-type="species" reg="wheeleri">wheeleri</tp:taxon-name-part></tp:taxon-name></italic>, <italic><tp:taxon-name><tp:taxon-name-part taxon-name-part-type="genus" reg="Loboponera">Loboponera</tp:taxon-name-part><tp:taxon-name-part taxon-name-part-type="species" reg="obeliscata">obeliscata</tp:taxon-name-part></tp:taxon-name></italic>, <italic><tp:taxon-name><tp:taxon-name-part taxon-name-part-type="genus" reg="Loboponera">L.</tp:taxon-name-part><tp:taxon-name-part taxon-name-part-type="species" reg="vigilans">vigilans</tp:taxon-name-part></tp:taxon-name></italic>, <italic><tp:taxon-name><tp:taxon-name-part taxon-name-part-type="genus" reg="Mayaponera">Mayaponera</tp:taxon-name-part><tp:taxon-name-part taxon-name-part-type="species" reg="conicula">conicula</tp:taxon-name-part></tp:taxon-name></italic>, <italic><tp:taxon-name><tp:taxon-name-part taxon-name-part-type="genus" reg="Myopias">Myopias</tp:taxon-name-part><tp:taxon-name-part taxon-name-part-type="species" reg="darioi">darioi</tp:taxon-name-part></tp:taxon-name></italic>, <italic><tp:taxon-name><tp:taxon-name-part taxon-name-part-type="genus" reg="Myopias">M.</tp:taxon-name-part><tp:taxon-name-part taxon-name-part-type="species" reg="maligna">maligna</tp:taxon-name-part></tp:taxon-name></italic>, <italic><tp:taxon-name><tp:taxon-name-part taxon-name-part-type="genus" reg="Neoponera">Neoponera</tp:taxon-name-part><tp:taxon-name-part taxon-name-part-type="species" reg="bugabensis">bugabensis</tp:taxon-name-part></tp:taxon-name></italic>, <italic><tp:taxon-name><tp:taxon-name-part taxon-name-part-type="genus" reg="Neoponera">N.</tp:taxon-name-part><tp:taxon-name-part taxon-name-part-type="species" reg="carinulata">carinulata</tp:taxon-name-part></tp:taxon-name></italic>, <italic><tp:taxon-name><tp:taxon-name-part taxon-name-part-type="genus" reg="Neoponera">N.</tp:taxon-name-part><tp:taxon-name-part taxon-name-part-type="species" reg="cavinodis">cavinodis</tp:taxon-name-part></tp:taxon-name></italic>, <italic><tp:taxon-name><tp:taxon-name-part taxon-name-part-type="genus" reg="Neoponera">N.</tp:taxon-name-part><tp:taxon-name-part taxon-name-part-type="species" reg="crenata">crenata</tp:taxon-name-part></tp:taxon-name></italic>, <italic><tp:taxon-name><tp:taxon-name-part taxon-name-part-type="genus" reg="Neoponera">N.</tp:taxon-name-part><tp:taxon-name-part taxon-name-part-type="species" reg="dismarginata">dismarginata</tp:taxon-name-part></tp:taxon-name></italic>, <italic><tp:taxon-name><tp:taxon-name-part taxon-name-part-type="genus" reg="Neoponera">N.</tp:taxon-name-part><tp:taxon-name-part taxon-name-part-type="species" reg="fiebrigi">fiebrigi</tp:taxon-name-part></tp:taxon-name></italic> cf., <italic><tp:taxon-name><tp:taxon-name-part taxon-name-part-type="genus" reg="Neoponera">N.</tp:taxon-name-part><tp:taxon-name-part taxon-name-part-type="species" reg="fisheri">fisheri</tp:taxon-name-part></tp:taxon-name></italic>, <italic><tp:taxon-name><tp:taxon-name-part taxon-name-part-type="genus" reg="Neoponera">N.</tp:taxon-name-part><tp:taxon-name-part taxon-name-part-type="species" reg="foetida">foetida</tp:taxon-name-part></tp:taxon-name></italic>, <italic><tp:taxon-name><tp:taxon-name-part taxon-name-part-type="genus" reg="Neoponera">N.</tp:taxon-name-part><tp:taxon-name-part taxon-name-part-type="species" reg="globularia">globularia</tp:taxon-name-part></tp:taxon-name></italic>, <italic><tp:taxon-name><tp:taxon-name-part taxon-name-part-type="genus" reg="Neoponera">N.</tp:taxon-name-part><tp:taxon-name-part taxon-name-part-type="species" reg="insignis">insignis</tp:taxon-name-part></tp:taxon-name></italic>, <italic><tp:taxon-name><tp:taxon-name-part taxon-name-part-type="genus" reg="Neoponera">N.</tp:taxon-name-part><tp:taxon-name-part taxon-name-part-type="species" reg="inversa">inversa</tp:taxon-name-part></tp:taxon-name></italic>, <italic><tp:taxon-name><tp:taxon-name-part taxon-name-part-type="genus" reg="Neoponera">N.</tp:taxon-name-part><tp:taxon-name-part taxon-name-part-type="species" reg="luteola">luteola</tp:taxon-name-part></tp:taxon-name></italic>, <italic><tp:taxon-name><tp:taxon-name-part taxon-name-part-type="genus" reg="Neoponera">N.</tp:taxon-name-part><tp:taxon-name-part taxon-name-part-type="species" reg="moesta">moesta</tp:taxon-name-part></tp:taxon-name></italic>, <italic><tp:taxon-name><tp:taxon-name-part taxon-name-part-type="genus" reg="Neoponera">N.</tp:taxon-name-part><tp:taxon-name-part taxon-name-part-type="species" reg="obscuricornis">obscuricornis</tp:taxon-name-part></tp:taxon-name></italic>, <italic><tp:taxon-name><tp:taxon-name-part taxon-name-part-type="genus" reg="Neoponera">N.</tp:taxon-name-part><tp:taxon-name-part taxon-name-part-type="species" reg="striadinodis">striadinodis</tp:taxon-name-part></tp:taxon-name></italic>, <italic><tp:taxon-name><tp:taxon-name-part taxon-name-part-type="genus" reg="Neoponera">N.</tp:taxon-name-part><tp:taxon-name-part taxon-name-part-type="species" reg="unidentata">unidentata</tp:taxon-name-part></tp:taxon-name></italic>, <italic><tp:taxon-name><tp:taxon-name-part taxon-name-part-type="genus" reg="Neoponera">N.</tp:taxon-name-part><tp:taxon-name-part taxon-name-part-type="species" reg="villosa">villosa</tp:taxon-name-part></tp:taxon-name></italic>, <italic><tp:taxon-name><tp:taxon-name-part taxon-name-part-type="genus" reg="Odontomachus">Odontomachus</tp:taxon-name-part><tp:taxon-name-part taxon-name-part-type="species" reg="bauri">bauri</tp:taxon-name-part></tp:taxon-name></italic>, <italic><tp:taxon-name><tp:taxon-name-part taxon-name-part-type="genus" reg="Odontoponera">Odontoponera</tp:taxon-name-part><tp:taxon-name-part taxon-name-part-type="species" reg="transversa">transversa</tp:taxon-name-part></tp:taxon-name></italic>, <italic><tp:taxon-name><tp:taxon-name-part taxon-name-part-type="genus" reg="Ophthalmopone">Ophthalmopone</tp:taxon-name-part><tp:taxon-name-part taxon-name-part-type="species" reg="berthoudi">berthoudi</tp:taxon-name-part></tp:taxon-name></italic>, <italic><tp:taxon-name><tp:taxon-name-part taxon-name-part-type="genus" reg="Platythyrea">Platythyrea</tp:taxon-name-part><tp:taxon-name-part taxon-name-part-type="species" reg="cribrinodis">cribrinodis</tp:taxon-name-part></tp:taxon-name></italic>, <italic><tp:taxon-name><tp:taxon-name-part taxon-name-part-type="genus" reg="Platythyrea">P.</tp:taxon-name-part><tp:taxon-name-part taxon-name-part-type="species" reg="punctata">punctata</tp:taxon-name-part></tp:taxon-name></italic>, <italic><tp:taxon-name><tp:taxon-name-part taxon-name-part-type="genus" reg="Platythyrea">P.</tp:taxon-name-part><tp:taxon-name-part taxon-name-part-type="species" reg="turneri">turneri</tp:taxon-name-part></tp:taxon-name></italic>, <italic><tp:taxon-name><tp:taxon-name-part taxon-name-part-type="genus" reg="Simopelta">Simopelta</tp:taxon-name-part><tp:taxon-name-part taxon-name-part-type="species" reg="oculata">oculata</tp:taxon-name-part></tp:taxon-name></italic>, <italic><tp:taxon-name><tp:taxon-name-part taxon-name-part-type="genus" reg="Simopelta">S.</tp:taxon-name-part><tp:taxon-name-part taxon-name-part-type="species" reg="transversa">transversa</tp:taxon-name-part></tp:taxon-name></italic>, <italic><tp:taxon-name><tp:taxon-name-part taxon-name-part-type="genus" reg="Thaumatomyrmex">Thaumatomyrmex</tp:taxon-name-part><tp:taxon-name-part taxon-name-part-type="species" reg="fraxini">fraxini</tp:taxon-name-part></tp:taxon-name></italic>, and <italic><tp:taxon-name><tp:taxon-name-part taxon-name-part-type="genus" reg="Thaumatomyrmex">T.</tp:taxon-name-part><tp:taxon-name-part taxon-name-part-type="species" reg="zeteki">zeteki</tp:taxon-name-part></tp:taxon-name></italic>.</p><p>Contrary to <xref ref-type="bibr" rid="B22">Fisher and Bolton (2016)</xref>, <italic><tp:taxon-name><tp:taxon-name-part taxon-name-part-type="genus" reg="Fisheropone">Fisheropone</tp:taxon-name-part><tp:taxon-name-part taxon-name-part-type="species" reg="ambigua">ambigua</tp:taxon-name-part></tp:taxon-name></italic> presents stout, spine-like setae on the dorsal face of the mesobasitarsus (Fig. <xref ref-type="fig" rid="F48">48A</xref>).</p><p>33. We categorized the shape of pro-, meso-, and metapretarsal claws according to the presence, location, and number of acute projections on their inner margins (modified from <xref ref-type="bibr" rid="B36">Keller 2011</xref>, character 82). A simple pretarsal claw is devoid of prominences (Fig. <xref ref-type="fig" rid="F48">48B</xref>) or presents a blunt basal angle or rounded swell (Fig. <xref ref-type="fig" rid="F48">48C</xref>), and is found in the following taxa: <italic><tp:taxon-name><tp:taxon-name-part taxon-name-part-type="genus" reg="Anochetus">Anochetus</tp:taxon-name-part><tp:taxon-name-part taxon-name-part-type="species" reg="angolensis">angolensis</tp:taxon-name-part></tp:taxon-name>, <tp:taxon-name><tp:taxon-name-part taxon-name-part-type="genus" reg="Anochetus">A.</tp:taxon-name-part><tp:taxon-name-part taxon-name-part-type="species" reg="emarginatus">emarginatus</tp:taxon-name-part></tp:taxon-name></italic>, <italic><tp:taxon-name><tp:taxon-name-part taxon-name-part-type="genus" reg="Asphinctopone">Asphinctopone</tp:taxon-name-part><tp:taxon-name-part taxon-name-part-type="species" reg="differens">differens</tp:taxon-name-part></tp:taxon-name></italic>, <italic><tp:taxon-name><tp:taxon-name-part taxon-name-part-type="genus" reg="Asphinctopone">A.</tp:taxon-name-part><tp:taxon-name-part taxon-name-part-type="species" reg="silvestrii">silvestrii</tp:taxon-name-part></tp:taxon-name></italic>, <italic><tp:taxon-name><tp:taxon-name-part taxon-name-part-type="genus" reg="Austroponera">Austroponera</tp:taxon-name-part><tp:taxon-name-part taxon-name-part-type="species" reg="castanea">castanea</tp:taxon-name-part></tp:taxon-name></italic>, <italic><tp:taxon-name><tp:taxon-name-part taxon-name-part-type="genus" reg="Belonopelta">Belonopelta</tp:taxon-name-part><tp:taxon-name-part taxon-name-part-type="species" reg="deletrix">deletrix</tp:taxon-name-part></tp:taxon-name></italic>, <italic><tp:taxon-name><tp:taxon-name-part taxon-name-part-type="genus" reg="Boloponera">Boloponera</tp:taxon-name-part><tp:taxon-name-part taxon-name-part-type="species" reg="ikemkha">ikemkha</tp:taxon-name-part></tp:taxon-name></italic>, <italic><tp:taxon-name><tp:taxon-name-part taxon-name-part-type="genus" reg="Boloponera">B.</tp:taxon-name-part><tp:taxon-name-part taxon-name-part-type="species" reg="vicans">vicans</tp:taxon-name-part></tp:taxon-name></italic>, <italic><tp:taxon-name><tp:taxon-name-part taxon-name-part-type="genus" reg="Bothroponera">Bothroponera</tp:taxon-name-part><tp:taxon-name-part taxon-name-part-type="species" reg="crassa">crassa</tp:taxon-name-part></tp:taxon-name></italic>, <italic><tp:taxon-name><tp:taxon-name-part taxon-name-part-type="genus" reg="Bothroponera">B.</tp:taxon-name-part><tp:taxon-name-part taxon-name-part-type="species" reg="silvestrii">silvestrii</tp:taxon-name-part></tp:taxon-name></italic>, <italic><tp:taxon-name><tp:taxon-name-part taxon-name-part-type="genus" reg="Brachyponera">Brachyponera</tp:taxon-name-part><tp:taxon-name-part taxon-name-part-type="species" reg="chinensis">chinensis</tp:taxon-name-part></tp:taxon-name></italic>, <italic><tp:taxon-name><tp:taxon-name-part taxon-name-part-type="genus" reg="Brachyponera">B.</tp:taxon-name-part><tp:taxon-name-part taxon-name-part-type="species" reg="croceicornis">croceicornis</tp:taxon-name-part></tp:taxon-name></italic>, <italic><tp:taxon-name><tp:taxon-name-part taxon-name-part-type="genus" reg="Brachyponera">B.</tp:taxon-name-part><tp:taxon-name-part taxon-name-part-type="species" reg="lutea">lutea</tp:taxon-name-part></tp:taxon-name></italic>, <italic><tp:taxon-name><tp:taxon-name-part taxon-name-part-type="genus" reg="Brachyponera">B.</tp:taxon-name-part><tp:taxon-name-part taxon-name-part-type="species" reg="luteipes">luteipes</tp:taxon-name-part></tp:taxon-name></italic>, <italic><tp:taxon-name><tp:taxon-name-part taxon-name-part-type="genus" reg="Brachyponera">B.</tp:taxon-name-part><tp:taxon-name-part taxon-name-part-type="species" reg="obscurans">obscurans</tp:taxon-name-part></tp:taxon-name></italic>, <italic><tp:taxon-name><tp:taxon-name-part taxon-name-part-type="genus" reg="Brachyponera">B.</tp:taxon-name-part><tp:taxon-name-part taxon-name-part-type="species" reg="sennaarensis">sennaarensis</tp:taxon-name-part></tp:taxon-name></italic>, <italic><tp:taxon-name><tp:taxon-name-part taxon-name-part-type="genus" reg="Centromyrmex">Centromyrmex</tp:taxon-name-part><tp:taxon-name-part taxon-name-part-type="species" reg="brachycola">brachycola</tp:taxon-name-part></tp:taxon-name></italic>, <italic><tp:taxon-name><tp:taxon-name-part taxon-name-part-type="genus" reg="Centromyrmex">C.</tp:taxon-name-part><tp:taxon-name-part taxon-name-part-type="species" reg="decessor">decessor</tp:taxon-name-part></tp:taxon-name></italic>, <italic><tp:taxon-name><tp:taxon-name-part taxon-name-part-type="genus" reg="Centromyrmex">C.</tp:taxon-name-part><tp:taxon-name-part taxon-name-part-type="species" reg="ereptor">ereptor</tp:taxon-name-part></tp:taxon-name></italic>, <italic><tp:taxon-name><tp:taxon-name-part taxon-name-part-type="genus" reg="Centromyrmex">C.</tp:taxon-name-part><tp:taxon-name-part taxon-name-part-type="species" reg="raptor">raptor</tp:taxon-name-part></tp:taxon-name></italic>, <italic><tp:taxon-name><tp:taxon-name-part taxon-name-part-type="genus" reg="Cryptopone">Cryptopone</tp:taxon-name-part><tp:taxon-name-part taxon-name-part-type="species" reg="gilva">gilva</tp:taxon-name-part></tp:taxon-name></italic>, <italic><tp:taxon-name><tp:taxon-name-part taxon-name-part-type="genus" reg="Cryptopone">C.</tp:taxon-name-part><tp:taxon-name-part taxon-name-part-type="species" reg="guianensis">guianensis</tp:taxon-name-part></tp:taxon-name></italic>, <italic><tp:taxon-name><tp:taxon-name-part taxon-name-part-type="genus" reg="Cryptopone">C.</tp:taxon-name-part><tp:taxon-name-part taxon-name-part-type="species" reg="hartwigi">hartwigi</tp:taxon-name-part></tp:taxon-name></italic>, <italic><tp:taxon-name><tp:taxon-name-part taxon-name-part-type="genus" reg="Diacamma">Diacamma</tp:taxon-name-part><tp:taxon-name-part taxon-name-part-type="species" reg="ceylonense">ceylonense</tp:taxon-name-part></tp:taxon-name></italic>, <italic><tp:taxon-name><tp:taxon-name-part taxon-name-part-type="genus" reg="Dolioponera">Dolioponera</tp:taxon-name-part><tp:taxon-name-part taxon-name-part-type="species" reg="fustigera">fustigera</tp:taxon-name-part></tp:taxon-name></italic>, <italic><tp:taxon-name><tp:taxon-name-part taxon-name-part-type="genus" reg="Ectomomyrmex">Ectomomyrmex</tp:taxon-name-part><tp:taxon-name-part taxon-name-part-type="species" reg="javanus">javanus</tp:taxon-name-part></tp:taxon-name></italic>, <italic><tp:taxon-name><tp:taxon-name-part taxon-name-part-type="genus" reg="Emeryopone">Emeryopone</tp:taxon-name-part><tp:taxon-name-part taxon-name-part-type="species" reg="buttelreepeni">buttelreepeni</tp:taxon-name-part></tp:taxon-name></italic>, <italic><tp:taxon-name><tp:taxon-name-part taxon-name-part-type="genus" reg="Euponera">Euponera</tp:taxon-name-part><tp:taxon-name-part taxon-name-part-type="species" reg="brunoi">brunoi</tp:taxon-name-part></tp:taxon-name></italic>, <italic><tp:taxon-name><tp:taxon-name-part taxon-name-part-type="genus" reg="Euponera">E.</tp:taxon-name-part><tp:taxon-name-part taxon-name-part-type="species" reg="sikorae">sikorae</tp:taxon-name-part></tp:taxon-name></italic>, <italic><tp:taxon-name><tp:taxon-name-part taxon-name-part-type="genus" reg="Euponera">E.</tp:taxon-name-part><tp:taxon-name-part taxon-name-part-type="species" reg="sjostedti">sjostedti</tp:taxon-name-part></tp:taxon-name></italic>, <italic><tp:taxon-name><tp:taxon-name-part taxon-name-part-type="genus" reg="Feroponera">Feroponera</tp:taxon-name-part><tp:taxon-name-part taxon-name-part-type="species" reg="ferox">ferox</tp:taxon-name-part></tp:taxon-name></italic>, <italic><tp:taxon-name><tp:taxon-name-part taxon-name-part-type="genus" reg="Fisheropone">Fisheropone</tp:taxon-name-part><tp:taxon-name-part taxon-name-part-type="species" reg="ambigua">ambigua</tp:taxon-name-part></tp:taxon-name></italic>, <italic><tp:taxon-name><tp:taxon-name-part taxon-name-part-type="genus" reg="Hypoponera">Hypoponera</tp:taxon-name-part><tp:taxon-name-part taxon-name-part-type="species" reg="punctatissima">punctatissima</tp:taxon-name-part></tp:taxon-name></italic>, <italic><tp:taxon-name><tp:taxon-name-part taxon-name-part-type="genus" reg="Iroponera">Iroponera</tp:taxon-name-part><tp:taxon-name-part taxon-name-part-type="species" reg="odax">odax</tp:taxon-name-part></tp:taxon-name></italic>, <italic><tp:taxon-name><tp:taxon-name-part taxon-name-part-type="genus" reg="Loboponera">Loboponera</tp:taxon-name-part><tp:taxon-name-part taxon-name-part-type="species" reg="obeliscata">obeliscata</tp:taxon-name-part></tp:taxon-name></italic>, <italic><tp:taxon-name><tp:taxon-name-part taxon-name-part-type="genus" reg="Loboponera">L.</tp:taxon-name-part><tp:taxon-name-part taxon-name-part-type="species" reg="vigilans">vigilans</tp:taxon-name-part></tp:taxon-name></italic>, <italic><tp:taxon-name><tp:taxon-name-part taxon-name-part-type="genus" reg="Mayaponera">Mayaponera</tp:taxon-name-part><tp:taxon-name-part taxon-name-part-type="species" reg="becculata">becculata</tp:taxon-name-part></tp:taxon-name></italic>, <italic><tp:taxon-name><tp:taxon-name-part taxon-name-part-type="genus" reg="Mayaponera">M.</tp:taxon-name-part><tp:taxon-name-part taxon-name-part-type="species" reg="cernua">cernua</tp:taxon-name-part></tp:taxon-name></italic>, <italic><tp:taxon-name><tp:taxon-name-part taxon-name-part-type="genus" reg="Mayaponera">M.</tp:taxon-name-part><tp:taxon-name-part taxon-name-part-type="species" reg="conicula">conicula</tp:taxon-name-part></tp:taxon-name></italic>, <italic><tp:taxon-name><tp:taxon-name-part taxon-name-part-type="genus" reg="Mayaponera">M.</tp:taxon-name-part><tp:taxon-name-part taxon-name-part-type="species" reg="constricta">constricta</tp:taxon-name-part></tp:taxon-name></italic>, <italic><tp:taxon-name><tp:taxon-name-part taxon-name-part-type="genus" reg="Mesoponera">Mesoponera</tp:taxon-name-part><tp:taxon-name-part taxon-name-part-type="species" reg="ambigua">ambigua</tp:taxon-name-part></tp:taxon-name></italic>, <italic><tp:taxon-name><tp:taxon-name-part taxon-name-part-type="genus" reg="Mesoponera">M.</tp:taxon-name-part><tp:taxon-name-part taxon-name-part-type="species" reg="australis">australis</tp:taxon-name-part></tp:taxon-name></italic>, <italic><tp:taxon-name><tp:taxon-name-part taxon-name-part-type="genus" reg="Mesoponera">M.</tp:taxon-name-part><tp:taxon-name-part taxon-name-part-type="species" reg="caffraria">caffraria</tp:taxon-name-part></tp:taxon-name></italic>, <italic><tp:taxon-name><tp:taxon-name-part taxon-name-part-type="genus" reg="Mesoponera">M.</tp:taxon-name-part><tp:taxon-name-part taxon-name-part-type="species" reg="elisae">elisae</tp:taxon-name-part><tp:taxon-name-part taxon-name-part-type="subspecies" reg="rotundata">rotundata</tp:taxon-name-part></tp:taxon-name></italic>, <italic><tp:taxon-name><tp:taxon-name-part taxon-name-part-type="genus" reg="Mesoponera">M.</tp:taxon-name-part><tp:taxon-name-part taxon-name-part-type="species" reg="melanaria">melanaria</tp:taxon-name-part><tp:taxon-name-part taxon-name-part-type="subspecies" reg="macra">macra</tp:taxon-name-part></tp:taxon-name></italic>, <italic><tp:taxon-name><tp:taxon-name-part taxon-name-part-type="genus" reg="Mesoponera">M.</tp:taxon-name-part><tp:taxon-name-part taxon-name-part-type="species" reg="papuana">papuana</tp:taxon-name-part></tp:taxon-name></italic>, <italic><tp:taxon-name><tp:taxon-name-part taxon-name-part-type="genus" reg="Mesoponera">M.</tp:taxon-name-part><tp:taxon-name-part taxon-name-part-type="species" reg="rubra">rubra</tp:taxon-name-part></tp:taxon-name></italic>, <italic><tp:taxon-name><tp:taxon-name-part taxon-name-part-type="genus" reg="Mesoponera">M.</tp:taxon-name-part><tp:taxon-name-part taxon-name-part-type="species" reg="subiridescens">subiridescens</tp:taxon-name-part></tp:taxon-name></italic>, <italic><tp:taxon-name><tp:taxon-name-part taxon-name-part-type="genus" reg="Myopias">Myopias</tp:taxon-name-part><tp:taxon-name-part taxon-name-part-type="species" reg="darioi">darioi</tp:taxon-name-part></tp:taxon-name></italic>, <italic><tp:taxon-name><tp:taxon-name-part taxon-name-part-type="genus" reg="Myopias">M.</tp:taxon-name-part><tp:taxon-name-part taxon-name-part-type="species" reg="maligna">maligna</tp:taxon-name-part></tp:taxon-name></italic>, <italic><tp:taxon-name><tp:taxon-name-part taxon-name-part-type="genus" reg="Neoponera">Neoponera</tp:taxon-name-part><tp:taxon-name-part taxon-name-part-type="species" reg="aenescens">aenescens</tp:taxon-name-part></tp:taxon-name></italic>, <italic><tp:taxon-name><tp:taxon-name-part taxon-name-part-type="genus" reg="Neoponera">N.</tp:taxon-name-part><tp:taxon-name-part taxon-name-part-type="species" reg="apicalis">apicalis</tp:taxon-name-part></tp:taxon-name></italic>, <italic><tp:taxon-name><tp:taxon-name-part taxon-name-part-type="genus" reg="Neoponera">N.</tp:taxon-name-part><tp:taxon-name-part taxon-name-part-type="species" reg="bugabensis">bugabensis</tp:taxon-name-part></tp:taxon-name></italic>, <italic><tp:taxon-name><tp:taxon-name-part taxon-name-part-type="genus" reg="Neoponera">N.</tp:taxon-name-part><tp:taxon-name-part taxon-name-part-type="species" reg="cavinodis">cavinodis</tp:taxon-name-part></tp:taxon-name></italic>, <italic><tp:taxon-name><tp:taxon-name-part taxon-name-part-type="genus" reg="Neoponera">N.</tp:taxon-name-part><tp:taxon-name-part taxon-name-part-type="species" reg="crenata">crenata</tp:taxon-name-part></tp:taxon-name></italic>, <italic><tp:taxon-name><tp:taxon-name-part taxon-name-part-type="genus" reg="Neoponera">N.</tp:taxon-name-part><tp:taxon-name-part taxon-name-part-type="species" reg="dismarginata">dismarginata</tp:taxon-name-part></tp:taxon-name></italic>, <italic><tp:taxon-name><tp:taxon-name-part taxon-name-part-type="genus" reg="Neoponera">N.</tp:taxon-name-part><tp:taxon-name-part taxon-name-part-type="species" reg="eleonorae">eleonorae</tp:taxon-name-part></tp:taxon-name></italic>, <italic><tp:taxon-name><tp:taxon-name-part taxon-name-part-type="genus" reg="Neoponera">N.</tp:taxon-name-part><tp:taxon-name-part taxon-name-part-type="species" reg="fiebrigi">fiebrigi</tp:taxon-name-part></tp:taxon-name></italic> cf., <italic><tp:taxon-name><tp:taxon-name-part taxon-name-part-type="genus" reg="Neoponera">N.</tp:taxon-name-part><tp:taxon-name-part taxon-name-part-type="species" reg="fisheri">fisheri</tp:taxon-name-part></tp:taxon-name></italic>, <italic><tp:taxon-name><tp:taxon-name-part taxon-name-part-type="genus" reg="Neoponera">N.</tp:taxon-name-part><tp:taxon-name-part taxon-name-part-type="species" reg="foetida">foetida</tp:taxon-name-part></tp:taxon-name></italic>, <italic><tp:taxon-name><tp:taxon-name-part taxon-name-part-type="genus" reg="Neoponera">N.</tp:taxon-name-part><tp:taxon-name-part taxon-name-part-type="species" reg="globularia">globularia</tp:taxon-name-part></tp:taxon-name></italic>, <italic><tp:taxon-name><tp:taxon-name-part taxon-name-part-type="genus" reg="Neoponera">N.</tp:taxon-name-part><tp:taxon-name-part taxon-name-part-type="species" reg="insignis">insignis</tp:taxon-name-part></tp:taxon-name></italic>, <italic><tp:taxon-name><tp:taxon-name-part taxon-name-part-type="genus" reg="Neoponera">N.</tp:taxon-name-part><tp:taxon-name-part taxon-name-part-type="species" reg="inversa">inversa</tp:taxon-name-part></tp:taxon-name></italic>, <italic><tp:taxon-name><tp:taxon-name-part taxon-name-part-type="genus" reg="Neoponera">N.</tp:taxon-name-part><tp:taxon-name-part taxon-name-part-type="species" reg="laevigata">laevigata</tp:taxon-name-part></tp:taxon-name></italic>, <italic><tp:taxon-name><tp:taxon-name-part taxon-name-part-type="genus" reg="Neoponera">N.</tp:taxon-name-part><tp:taxon-name-part taxon-name-part-type="species" reg="luteola">luteola</tp:taxon-name-part></tp:taxon-name></italic>, <italic><tp:taxon-name><tp:taxon-name-part taxon-name-part-type="genus" reg="Neoponera">N.</tp:taxon-name-part><tp:taxon-name-part taxon-name-part-type="species" reg="obscuricornis">obscuricornis</tp:taxon-name-part></tp:taxon-name></italic>, <italic><tp:taxon-name><tp:taxon-name-part taxon-name-part-type="genus" reg="Neoponera">N.</tp:taxon-name-part><tp:taxon-name-part taxon-name-part-type="species" reg="schoedli">schoedli</tp:taxon-name-part></tp:taxon-name></italic>, <italic><tp:taxon-name><tp:taxon-name-part taxon-name-part-type="genus" reg="Neoponera">N.</tp:taxon-name-part><tp:taxon-name-part taxon-name-part-type="species" reg="striadinodis">striadinodis</tp:taxon-name-part></tp:taxon-name></italic>, <italic><tp:taxon-name><tp:taxon-name-part taxon-name-part-type="genus" reg="Neoponera">N.</tp:taxon-name-part><tp:taxon-name-part taxon-name-part-type="species" reg="unidentata">unidentata</tp:taxon-name-part></tp:taxon-name></italic>, <italic><tp:taxon-name><tp:taxon-name-part taxon-name-part-type="genus" reg="Neoponera">N.</tp:taxon-name-part><tp:taxon-name-part taxon-name-part-type="species" reg="verenae">verenae</tp:taxon-name-part></tp:taxon-name></italic>, <italic><tp:taxon-name><tp:taxon-name-part taxon-name-part-type="genus" reg="Neoponera">N.</tp:taxon-name-part><tp:taxon-name-part taxon-name-part-type="species" reg="villosa">villosa</tp:taxon-name-part></tp:taxon-name></italic>, <italic><tp:taxon-name><tp:taxon-name-part taxon-name-part-type="genus" reg="Odontomachus">Odontomachus</tp:taxon-name-part><tp:taxon-name-part taxon-name-part-type="species" reg="bauri">bauri</tp:taxon-name-part></tp:taxon-name></italic>, <italic><tp:taxon-name><tp:taxon-name-part taxon-name-part-type="genus" reg="Odontoponera">Odontoponera</tp:taxon-name-part><tp:taxon-name-part taxon-name-part-type="species" reg="transversa">transversa</tp:taxon-name-part></tp:taxon-name></italic>, <italic><tp:taxon-name><tp:taxon-name-part taxon-name-part-type="genus" reg="Pachycondyla">Pachycondyla</tp:taxon-name-part><tp:taxon-name-part taxon-name-part-type="species" reg="lattkei">lattkei</tp:taxon-name-part></tp:taxon-name></italic>, <italic><tp:taxon-name><tp:taxon-name-part taxon-name-part-type="genus" reg="Parvaponera">Parvaponera</tp:taxon-name-part><tp:taxon-name-part taxon-name-part-type="species" reg="darwinii">darwinii</tp:taxon-name-part><tp:taxon-name-part taxon-name-part-type="subspecies" reg="madecassa">madecassa</tp:taxon-name-part></tp:taxon-name></italic>, <italic><tp:taxon-name><tp:taxon-name-part taxon-name-part-type="genus" reg="Plectroctena">Plectroctena</tp:taxon-name-part><tp:taxon-name-part taxon-name-part-type="species" reg="strigosa">strigosa</tp:taxon-name-part></tp:taxon-name></italic>, <italic><tp:taxon-name><tp:taxon-name-part taxon-name-part-type="genus" reg="Ponera">Ponera</tp:taxon-name-part><tp:taxon-name-part taxon-name-part-type="species" reg="alpha">alpha</tp:taxon-name-part></tp:taxon-name></italic>, <italic><tp:taxon-name><tp:taxon-name-part taxon-name-part-type="genus" reg="Ponera">P.</tp:taxon-name-part><tp:taxon-name-part taxon-name-part-type="species" reg="pennsylvanica">pennsylvanica</tp:taxon-name-part></tp:taxon-name></italic>, <italic><tp:taxon-name><tp:taxon-name-part taxon-name-part-type="genus" reg="Psalidomyrmex">Psalidomyrmex</tp:taxon-name-part><tp:taxon-name-part taxon-name-part-type="species" reg="procerus">procerus</tp:taxon-name-part></tp:taxon-name></italic>, <italic><tp:taxon-name><tp:taxon-name-part taxon-name-part-type="genus" reg="Pseudoneoponera">Pseudoneoponera</tp:taxon-name-part><tp:taxon-name-part taxon-name-part-type="species" reg="porcata">porcata</tp:taxon-name-part></tp:taxon-name></italic>, <italic><tp:taxon-name><tp:taxon-name-part taxon-name-part-type="genus" reg="Pseudoponera">Pseudoponera</tp:taxon-name-part><tp:taxon-name-part taxon-name-part-type="species" reg="gilberti">gilberti</tp:taxon-name-part></tp:taxon-name></italic>, <italic><tp:taxon-name><tp:taxon-name-part taxon-name-part-type="genus" reg="Pseudoponera">P.</tp:taxon-name-part><tp:taxon-name-part taxon-name-part-type="species" reg="stigma">stigma</tp:taxon-name-part></tp:taxon-name></italic>, <italic><tp:taxon-name><tp:taxon-name-part taxon-name-part-type="genus" reg="Rasopone">Rasopone</tp:taxon-name-part><tp:taxon-name-part taxon-name-part-type="species" reg="costaricensis">costaricensis</tp:taxon-name-part></tp:taxon-name></italic>, <italic><tp:taxon-name><tp:taxon-name-part taxon-name-part-type="genus" reg="Rasopone">R.</tp:taxon-name-part><tp:taxon-name-part taxon-name-part-type="species" reg="cryptergates">cryptergates</tp:taxon-name-part></tp:taxon-name></italic>, <italic><tp:taxon-name><tp:taxon-name-part taxon-name-part-type="genus" reg="Rasopone">R.</tp:taxon-name-part><tp:taxon-name-part taxon-name-part-type="species" reg="cubitalis">cubitalis</tp:taxon-name-part></tp:taxon-name></italic>, <italic><tp:taxon-name><tp:taxon-name-part taxon-name-part-type="genus" reg="Rasopone">R.</tp:taxon-name-part><tp:taxon-name-part taxon-name-part-type="species" reg="guatemalensis">guatemalensis</tp:taxon-name-part></tp:taxon-name></italic>, <italic><tp:taxon-name><tp:taxon-name-part taxon-name-part-type="genus" reg="Rasopone">R.</tp:taxon-name-part><tp:taxon-name-part taxon-name-part-type="species" reg="panamensis">panamensis</tp:taxon-name-part></tp:taxon-name></italic>, <italic><tp:taxon-name><tp:taxon-name-part taxon-name-part-type="genus" reg="Rasopone">R.</tp:taxon-name-part><tp:taxon-name-part taxon-name-part-type="species" reg="pluviselva">pluviselva</tp:taxon-name-part></tp:taxon-name></italic>, <italic><tp:taxon-name><tp:taxon-name-part taxon-name-part-type="genus" reg="Rasopone">R.</tp:taxon-name-part><tp:taxon-name-part taxon-name-part-type="species" reg="politognatha">politognatha</tp:taxon-name-part></tp:taxon-name></italic>, <italic><tp:taxon-name><tp:taxon-name-part taxon-name-part-type="genus" reg="Simopelta">Simopelta</tp:taxon-name-part><tp:taxon-name-part taxon-name-part-type="species" reg="oculata">oculata</tp:taxon-name-part></tp:taxon-name></italic>, <italic><tp:taxon-name><tp:taxon-name-part taxon-name-part-type="genus" reg="Simopelta">S.</tp:taxon-name-part><tp:taxon-name-part taxon-name-part-type="species" reg="transversa">transversa</tp:taxon-name-part></tp:taxon-name></italic>, and <italic><tp:taxon-name><tp:taxon-name-part taxon-name-part-type="genus" reg="Streblognathus">Streblognathus</tp:taxon-name-part><tp:taxon-name-part taxon-name-part-type="species" reg="peetersi">peetersi</tp:taxon-name-part></tp:taxon-name></italic>.</p><p>A claw with a basal tooth bears an acute prominence on the basal third of its inner margin (Fig. <xref ref-type="fig" rid="F12">12B</xref>). The basal tooth overhangs the outline of the inner margin of the claw and may bear several small, acute projections (Fig. <xref ref-type="fig" rid="F48">48D</xref>). This type of claw occurs in <italic><tp:taxon-name><tp:taxon-name-part taxon-name-part-type="genus" reg="Bothroponera">Bothroponera</tp:taxon-name-part><tp:taxon-name-part taxon-name-part-type="species" reg="cariosa">cariosa</tp:taxon-name-part></tp:taxon-name></italic>, <italic><tp:taxon-name><tp:taxon-name-part taxon-name-part-type="genus" reg="Bothroponera">B.</tp:taxon-name-part><tp:taxon-name-part taxon-name-part-type="species" reg="pachyderma">pachyderma</tp:taxon-name-part></tp:taxon-name></italic>, <italic><tp:taxon-name><tp:taxon-name-part taxon-name-part-type="genus" reg="Bothroponera">B.</tp:taxon-name-part><tp:taxon-name-part taxon-name-part-type="species" reg="talpa">talpa</tp:taxon-name-part></tp:taxon-name></italic>, <italic><tp:taxon-name><tp:taxon-name-part taxon-name-part-type="genus" reg="Mayaponera">Mayaponera</tp:taxon-name-part><tp:taxon-name-part taxon-name-part-type="species" reg="arhuaca">arhuaca</tp:taxon-name-part></tp:taxon-name></italic>, <italic><tp:taxon-name><tp:taxon-name-part taxon-name-part-type="genus" reg="Mayaponera">M.</tp:taxon-name-part><tp:taxon-name-part taxon-name-part-type="species" reg="pergandei">pergandei</tp:taxon-name-part></tp:taxon-name></italic>, <italic><tp:taxon-name><tp:taxon-name-part taxon-name-part-type="genus" reg="Megaponera">Megaponera</tp:taxon-name-part><tp:taxon-name-part taxon-name-part-type="species" reg="analis">analis</tp:taxon-name-part></tp:taxon-name></italic>, <italic><tp:taxon-name><tp:taxon-name-part taxon-name-part-type="genus" reg="Neoponera">Neoponera</tp:taxon-name-part><tp:taxon-name-part taxon-name-part-type="species" reg="carinulata">carinulata</tp:taxon-name-part></tp:taxon-name></italic>, <italic><tp:taxon-name><tp:taxon-name-part taxon-name-part-type="genus" reg="Neoponera">N.</tp:taxon-name-part><tp:taxon-name-part taxon-name-part-type="species" reg="commutata">commutata</tp:taxon-name-part></tp:taxon-name></italic>, <italic><tp:taxon-name><tp:taxon-name-part taxon-name-part-type="genus" reg="Neoponera">N.</tp:taxon-name-part><tp:taxon-name-part taxon-name-part-type="species" reg="moesta">moesta</tp:taxon-name-part></tp:taxon-name></italic>, <italic><tp:taxon-name><tp:taxon-name-part taxon-name-part-type="genus" reg="Ophthalmopone">Ophthalmopone</tp:taxon-name-part><tp:taxon-name-part taxon-name-part-type="species" reg="berthoudi">berthoudi</tp:taxon-name-part></tp:taxon-name></italic>, <italic><tp:taxon-name><tp:taxon-name-part taxon-name-part-type="genus" reg="Pachycondyla">Pachycondyla</tp:taxon-name-part><tp:taxon-name-part taxon-name-part-type="species" reg="crassinoda">crassinoda</tp:taxon-name-part></tp:taxon-name></italic>, <italic><tp:taxon-name><tp:taxon-name-part taxon-name-part-type="genus" reg="Pachycondyla">P.</tp:taxon-name-part><tp:taxon-name-part taxon-name-part-type="species" reg="harpax">harpax</tp:taxon-name-part></tp:taxon-name></italic>, <italic><tp:taxon-name><tp:taxon-name-part taxon-name-part-type="genus" reg="Pachycondyla">P.</tp:taxon-name-part><tp:taxon-name-part taxon-name-part-type="species" reg="impressa">impressa</tp:taxon-name-part></tp:taxon-name></italic>, <italic><tp:taxon-name><tp:taxon-name-part taxon-name-part-type="genus" reg="Pachycondyla">P.</tp:taxon-name-part><tp:taxon-name-part taxon-name-part-type="species" reg="lenis">lenis</tp:taxon-name-part></tp:taxon-name></italic>, <italic><tp:taxon-name><tp:taxon-name-part taxon-name-part-type="genus" reg="Pachycondyla">P.</tp:taxon-name-part><tp:taxon-name-part taxon-name-part-type="species" reg="procidua">procidua</tp:taxon-name-part></tp:taxon-name></italic>, <italic><tp:taxon-name><tp:taxon-name-part taxon-name-part-type="genus" reg="Pachycondyla">P.</tp:taxon-name-part><tp:taxon-name-part taxon-name-part-type="species" reg="striata">striata</tp:taxon-name-part></tp:taxon-name></italic>, <italic><tp:taxon-name><tp:taxon-name-part taxon-name-part-type="genus" reg="Phrynoponera">Phrynoponera</tp:taxon-name-part><tp:taxon-name-part taxon-name-part-type="species" reg="pulchella">pulchella</tp:taxon-name-part></tp:taxon-name></italic>, <italic><tp:taxon-name><tp:taxon-name-part taxon-name-part-type="genus" reg="Phrynoponera">P.</tp:taxon-name-part><tp:taxon-name-part taxon-name-part-type="species" reg="transversa">transversa</tp:taxon-name-part></tp:taxon-name></italic>, and <italic><tp:taxon-name><tp:taxon-name-part taxon-name-part-type="genus" reg="Pseudoneoponera">Pseudoneoponera</tp:taxon-name-part><tp:taxon-name-part taxon-name-part-type="species" reg="tridentata">tridentata</tp:taxon-name-part></tp:taxon-name></italic>. A claw with a preapical tooth has an acute projection rising from the apical two-thirds of its inner margin (Fig. <xref ref-type="fig" rid="F48">48E</xref>). It is present in <italic><tp:taxon-name><tp:taxon-name-part taxon-name-part-type="genus" reg="Dinoponera">Dinoponera</tp:taxon-name-part><tp:taxon-name-part taxon-name-part-type="species" reg="longipes">longipes</tp:taxon-name-part></tp:taxon-name></italic>, <italic><tp:taxon-name><tp:taxon-name-part taxon-name-part-type="genus" reg="Dinoponera">D.</tp:taxon-name-part><tp:taxon-name-part taxon-name-part-type="species" reg="lucida">lucida</tp:taxon-name-part></tp:taxon-name></italic>, <italic><tp:taxon-name><tp:taxon-name-part taxon-name-part-type="genus" reg="Hagensia">Hagensia</tp:taxon-name-part><tp:taxon-name-part taxon-name-part-type="species" reg="havilandi">havilandi</tp:taxon-name-part><tp:taxon-name-part taxon-name-part-type="subspecies" reg="marleyi">marleyi</tp:taxon-name-part></tp:taxon-name></italic>, <italic><tp:taxon-name><tp:taxon-name-part taxon-name-part-type="genus" reg="Harpegnathos">Harpegnathos</tp:taxon-name-part><tp:taxon-name-part taxon-name-part-type="species" reg="saltator">saltator</tp:taxon-name-part></tp:taxon-name></italic>, <italic><tp:taxon-name><tp:taxon-name-part taxon-name-part-type="genus" reg="Paltothyreus">Paltothyreus</tp:taxon-name-part><tp:taxon-name-part taxon-name-part-type="species" reg="tarsatus">tarsatus</tp:taxon-name-part></tp:taxon-name></italic>, <italic><tp:taxon-name><tp:taxon-name-part taxon-name-part-type="genus" reg="Platythyrea">Platythyrea</tp:taxon-name-part><tp:taxon-name-part taxon-name-part-type="species" reg="cribrinodis">cribrinodis</tp:taxon-name-part></tp:taxon-name></italic>, <italic><tp:taxon-name><tp:taxon-name-part taxon-name-part-type="genus" reg="Platythyrea">P.</tp:taxon-name-part><tp:taxon-name-part taxon-name-part-type="species" reg="punctata">punctata</tp:taxon-name-part></tp:taxon-name></italic>, <italic><tp:taxon-name><tp:taxon-name-part taxon-name-part-type="genus" reg="Platythyrea">P.</tp:taxon-name-part><tp:taxon-name-part taxon-name-part-type="species" reg="turneri">turneri</tp:taxon-name-part></tp:taxon-name></italic>, <italic><tp:taxon-name><tp:taxon-name-part taxon-name-part-type="genus" reg="Thaumatomyrmex">Thaumatomyrmex</tp:taxon-name-part><tp:taxon-name-part taxon-name-part-type="species" reg="fraxini">fraxini</tp:taxon-name-part></tp:taxon-name></italic>, and <italic><tp:taxon-name><tp:taxon-name-part taxon-name-part-type="genus" reg="Thaumatomyrmex">T.</tp:taxon-name-part><tp:taxon-name-part taxon-name-part-type="species" reg="zeteki">zeteki</tp:taxon-name-part></tp:taxon-name></italic>. Pectinate pretarsal claws are shaped like a comb and are unique to <italic><tp:taxon-name><tp:taxon-name-part taxon-name-part-type="genus" reg="Leptogenys">Leptogenys</tp:taxon-name-part></tp:taxon-name></italic> among <tp:taxon-name><tp:taxon-name-part taxon-name-part-type="subfamily">Ponerinae</tp:taxon-name-part></tp:taxon-name> (Fig. <xref ref-type="fig" rid="F48">48F</xref>).</p><p>Finally, we found shape variations among the claws of the fore-, mid-, and hindlegs only in <italic><tp:taxon-name><tp:taxon-name-part taxon-name-part-type="genus" reg="Buniapone">Buniapone</tp:taxon-name-part><tp:taxon-name-part taxon-name-part-type="species" reg="amblyops">amblyops</tp:taxon-name-part></tp:taxon-name></italic> and <italic><tp:taxon-name><tp:taxon-name-part taxon-name-part-type="genus" reg="Promyopias">Promyopias</tp:taxon-name-part><tp:taxon-name-part taxon-name-part-type="species" reg="silvestrii">silvestrii</tp:taxon-name-part></tp:taxon-name></italic>. These taxa present a propretarsal claw with a long basal tooth, while their meso- and metapretarsi claws are simple (Fig. <xref ref-type="fig" rid="F48">48G–I</xref>). This condition contradicts <xref ref-type="bibr" rid="B10">Bolton and Fisher (2008b)</xref> and <xref ref-type="bibr" rid="B22">Fisher and Bolton (2016)</xref>, who stated the claws are simple in <italic><tp:taxon-name><tp:taxon-name-part taxon-name-part-type="genus" reg="Promyopias">P.</tp:taxon-name-part><tp:taxon-name-part taxon-name-part-type="species" reg="silvestrii">silvestrii</tp:taxon-name-part></tp:taxon-name></italic>.</p><fig id="F48" position="float" orientation="portrait"><object-id xmlns:xlink="http://www.w3.org/1999/xlink" content-type="doi" xlink:type="simple">10.3897/zookeys.1074.75551.figure48</object-id><object-id xmlns:xlink="http://www.w3.org/1999/xlink" content-type="arpha" xlink:type="simple">D9CF8875-5FE9-5993-8214-2D781423932E</object-id><label>Figure 48.</label><caption><p><bold>A</bold> mesobasitarsus of <italic><tp:taxon-name><tp:taxon-name-part taxon-name-part-type="genus" reg="Fisheropone">Fisheropone</tp:taxon-name-part><tp:taxon-name-part taxon-name-part-type="species" reg="ambigua">ambigua</tp:taxon-name-part></tp:taxon-name></italic> in anterior view; worker (<ext-link xmlns:xlink="http://www.w3.org/1999/xlink" xlink:type="simple" ext-link-type="uri" xlink:href="http://www.antweb.org/specimen/CASENT0906209">CASENT0906209</ext-link>); arrows indicate the stout, spine-like setae on the dorsal face of the tarsomere <bold>B</bold> pretarsus of <italic><tp:taxon-name><tp:taxon-name-part taxon-name-part-type="genus" reg="Mayaponera">Mayaponera</tp:taxon-name-part><tp:taxon-name-part taxon-name-part-type="species" reg="constricta">constricta</tp:taxon-name-part></tp:taxon-name></italic> in ventral view; worker (<ext-link xmlns:xlink="http://www.w3.org/1999/xlink" xlink:type="simple" ext-link-type="uri" xlink:href="http://www.antweb.org/specimen/CASENT0260254">CASENT0260254</ext-link>) <bold>C</bold> pretarsus of <italic><tp:taxon-name><tp:taxon-name-part taxon-name-part-type="genus" reg="Simopelta">Simopelta</tp:taxon-name-part><tp:taxon-name-part taxon-name-part-type="species" reg="transversa">transversa</tp:taxon-name-part></tp:taxon-name></italic> in oblique apicolateral view; worker (<ext-link xmlns:xlink="http://www.w3.org/1999/xlink" xlink:type="simple" ext-link-type="uri" xlink:href="http://www.antweb.org/specimen.do?name=ANTWEB1008589">ANTWEB1008589</ext-link>) <bold>D</bold> pretarsus of <italic><tp:taxon-name><tp:taxon-name-part taxon-name-part-type="genus" reg="Bothroponera">Bothroponera</tp:taxon-name-part><tp:taxon-name-part taxon-name-part-type="species" reg="pachyderma">pachyderma</tp:taxon-name-part></tp:taxon-name></italic> in oblique dorsal view; worker (<ext-link xmlns:xlink="http://www.w3.org/1999/xlink" xlink:type="simple" ext-link-type="uri" xlink:href="http://www.antweb.org/specimen.do?name=ANTWEB1008567">ANTWEB1008567</ext-link>) <bold>E</bold> pretarsus of <italic><tp:taxon-name><tp:taxon-name-part taxon-name-part-type="genus" reg="Hagensia">Hagensia</tp:taxon-name-part><tp:taxon-name-part taxon-name-part-type="species" reg="havilandi">havilandi</tp:taxon-name-part><tp:taxon-name-part taxon-name-part-type="subspecies" reg="marleyi">marleyi</tp:taxon-name-part></tp:taxon-name></italic> in apicolateral view; worker (<ext-link xmlns:xlink="http://www.w3.org/1999/xlink" xlink:type="simple" ext-link-type="uri" xlink:href="http://www.antweb.org/specimen.do?name=ANTWEB1008566">ANTWEB1008566</ext-link>) <bold>F</bold> pretarsus of <italic><tp:taxon-name><tp:taxon-name-part taxon-name-part-type="genus" reg="Leptogenys">Leptogenys</tp:taxon-name-part><tp:taxon-name-part taxon-name-part-type="species" reg="wheeleri">wheeleri</tp:taxon-name-part></tp:taxon-name></italic> in ventral view; worker (<ext-link xmlns:xlink="http://www.w3.org/1999/xlink" xlink:type="simple" ext-link-type="uri" xlink:href="http://www.antweb.org/specimen.do?name=ANTWEB1008541">ANTWEB1008541</ext-link>) <bold>G</bold> propretarsus of <italic><tp:taxon-name><tp:taxon-name-part taxon-name-part-type="genus" reg="Promyopias">Promyopias</tp:taxon-name-part><tp:taxon-name-part taxon-name-part-type="species" reg="silvestrii">silvestrii</tp:taxon-name-part></tp:taxon-name></italic> in dorsolateral view; worker (<ext-link xmlns:xlink="http://www.w3.org/1999/xlink" xlink:type="simple" ext-link-type="uri" xlink:href="http://www.antweb.org/specimen/CASENT00178751">CASENT00178751</ext-link>) <bold>H</bold> metapretarsus of <italic><tp:taxon-name><tp:taxon-name-part taxon-name-part-type="genus" reg="Promyopias">Promyopias</tp:taxon-name-part><tp:taxon-name-part taxon-name-part-type="species" reg="silvestrii">silvestrii</tp:taxon-name-part></tp:taxon-name></italic> in apical view (<ext-link xmlns:xlink="http://www.w3.org/1999/xlink" xlink:type="simple" ext-link-type="uri" xlink:href="http://www.antweb.org/specimen/CASENT00178751">CASENT00178751</ext-link>) <bold>I</bold> propretarsus of <italic><tp:taxon-name><tp:taxon-name-part taxon-name-part-type="genus" reg="Buniapone">Buniapone</tp:taxon-name-part><tp:taxon-name-part taxon-name-part-type="species" reg="amblyops">amblyops</tp:taxon-name-part></tp:taxon-name></italic> in apicolateral view; worker (<ext-link xmlns:xlink="http://www.w3.org/1999/xlink" xlink:type="simple" ext-link-type="uri" xlink:href="http://www.antweb.org/specimen/CASENT0384973">CASENT0384973</ext-link>); insert: metapretarsus of <italic><tp:taxon-name><tp:taxon-name-part taxon-name-part-type="genus" reg="Buniapone">Buniapone</tp:taxon-name-part><tp:taxon-name-part taxon-name-part-type="species" reg="amblyops">amblyops</tp:taxon-name-part></tp:taxon-name></italic> in dorsoapical view (<ext-link xmlns:xlink="http://www.w3.org/1999/xlink" xlink:type="simple" ext-link-type="uri" xlink:href="http://www.antweb.org/specimen/CASENT0384973">CASENT0384973</ext-link>). Images by FA Esteves (<bold>A, B, G–I</bold>) and RA Keller (<bold>C–F</bold>); available at <ext-link xmlns:xlink="http://www.w3.org/1999/xlink" xlink:type="simple" ext-link-type="uri" xlink:href="http://AntWeb.org">AntWeb.org</ext-link>. Scale bars: 0.04 mm (<bold>A, B, F</bold>); 0.02 mm (<bold>C–E, G–I</bold>).</p></caption><graphic xmlns:xlink="http://www.w3.org/1999/xlink" xlink:href="zookeys-1074-083-g048.jpg" position="float" orientation="portrait" xlink:type="simple" id="oo_617789.jpg"><uri content-type="original_file" xlink:type="simple">https://binary.pensoft.net/fig/617789</uri></graphic></fig><p>34. The arolium was absent or reduced to a membranous cuticular flap between the pretarsal claws of most taxa examined (Figs <xref ref-type="fig" rid="F12">12B</xref>, <xref ref-type="fig" rid="F48">48D–I</xref>). Exceptions were <italic><tp:taxon-name><tp:taxon-name-part taxon-name-part-type="genus" reg="Belonopelta">Belonopelta</tp:taxon-name-part><tp:taxon-name-part taxon-name-part-type="species" reg="deletrix">deletrix</tp:taxon-name-part></tp:taxon-name></italic>, <italic><tp:taxon-name><tp:taxon-name-part taxon-name-part-type="genus" reg="Diacamma">Diacamma</tp:taxon-name-part><tp:taxon-name-part taxon-name-part-type="species" reg="ceylonense">ceylonense</tp:taxon-name-part></tp:taxon-name>, <tp:taxon-name><tp:taxon-name-part taxon-name-part-type="genus" reg="Harpegnathos">Harpegnathos</tp:taxon-name-part><tp:taxon-name-part taxon-name-part-type="species" reg="saltator">saltator</tp:taxon-name-part></tp:taxon-name></italic>, <italic><tp:taxon-name><tp:taxon-name-part taxon-name-part-type="genus" reg="Iroponera">Iroponera</tp:taxon-name-part><tp:taxon-name-part taxon-name-part-type="species" reg="odax">odax</tp:taxon-name-part></tp:taxon-name></italic>, <italic><tp:taxon-name><tp:taxon-name-part taxon-name-part-type="genus" reg="Mayaponera">Mayaponera</tp:taxon-name-part></tp:taxon-name></italic>, <italic><tp:taxon-name><tp:taxon-name-part taxon-name-part-type="genus" reg="Neoponera">Neoponera</tp:taxon-name-part></tp:taxon-name></italic>, <italic><tp:taxon-name><tp:taxon-name-part taxon-name-part-type="genus" reg="Parvaponera">Parvaponera</tp:taxon-name-part><tp:taxon-name-part taxon-name-part-type="species" reg="darwinii">darwinii</tp:taxon-name-part><tp:taxon-name-part taxon-name-part-type="subspecies" reg="madecassa">madecassa</tp:taxon-name-part></tp:taxon-name></italic>, <italic><tp:taxon-name><tp:taxon-name-part taxon-name-part-type="genus" reg="Platythyrea">Platythyrea</tp:taxon-name-part><tp:taxon-name-part taxon-name-part-type="species" reg="cribrinodis">cribrinodis</tp:taxon-name-part></tp:taxon-name></italic>, <italic><tp:taxon-name><tp:taxon-name-part taxon-name-part-type="genus" reg="Platythyrea">P.</tp:taxon-name-part><tp:taxon-name-part taxon-name-part-type="species" reg="punctata">punctata</tp:taxon-name-part></tp:taxon-name></italic>, <italic><tp:taxon-name><tp:taxon-name-part taxon-name-part-type="genus" reg="Platythyrea">P.</tp:taxon-name-part><tp:taxon-name-part taxon-name-part-type="species" reg="turneri">turneri</tp:taxon-name-part></tp:taxon-name></italic>, <italic><tp:taxon-name><tp:taxon-name-part taxon-name-part-type="genus" reg="Rasopone">Rasopone</tp:taxon-name-part><tp:taxon-name-part taxon-name-part-type="species" reg="guatemalensis">guatemalensis</tp:taxon-name-part></tp:taxon-name></italic>, <italic><tp:taxon-name><tp:taxon-name-part taxon-name-part-type="genus" reg="Simopelta">Simopelta</tp:taxon-name-part><tp:taxon-name-part taxon-name-part-type="species" reg="oculata">oculata</tp:taxon-name-part></tp:taxon-name></italic>, <italic><tp:taxon-name><tp:taxon-name-part taxon-name-part-type="genus" reg="Simopelta">S.</tp:taxon-name-part><tp:taxon-name-part taxon-name-part-type="species" reg="transversa">transversa</tp:taxon-name-part></tp:taxon-name></italic> (Fig. <xref ref-type="fig" rid="F48">48C</xref>), <italic><tp:taxon-name><tp:taxon-name-part taxon-name-part-type="genus" reg="Thaumatomyrmex">Thaumatomyrmex</tp:taxon-name-part><tp:taxon-name-part taxon-name-part-type="species" reg="fraxini">fraxini</tp:taxon-name-part></tp:taxon-name></italic>, and <italic><tp:taxon-name><tp:taxon-name-part taxon-name-part-type="genus" reg="Thaumatomyrmex">T.</tp:taxon-name-part><tp:taxon-name-part taxon-name-part-type="species" reg="zeteki">zeteki</tp:taxon-name-part></tp:taxon-name></italic>.</p><p>Contrary to <xref ref-type="bibr" rid="B65">Schmidt and Shattuck (2014)</xref>, we consider that <italic><tp:taxon-name><tp:taxon-name-part taxon-name-part-type="genus" reg="Mayaponera">Mayaponera</tp:taxon-name-part><tp:taxon-name-part taxon-name-part-type="species" reg="constricta">constricta</tp:taxon-name-part></tp:taxon-name></italic> has indistinct arolia like all its congeners (Fig. <xref ref-type="fig" rid="F48">48B</xref>). In this species, the arolium is reduced to a cuticular flap, although more developed than what we classified as indistinct in other taxa. However, this feature was not noticeable under our stereo microscope.</p><p>35. The petiolar node of <italic><tp:taxon-name><tp:taxon-name-part taxon-name-part-type="genus" reg="Corrieopone">Corrieopone</tp:taxon-name-part></tp:taxon-name></italic> lacks a spine-like or any other acute projection and is narrow in profile, with its anterior and posterior surfaces tapering to an insignificant dorsal surface.</p><p>Ponerine taxa with an unarmed scale-like petiole are: several <italic><tp:taxon-name><tp:taxon-name-part taxon-name-part-type="genus" reg="Anochetus">Anochetus</tp:taxon-name-part></tp:taxon-name></italic> (see <ext-link xmlns:xlink="http://www.w3.org/1999/xlink" xlink:type="simple" ext-link-type="uri" xlink:href="http://www.antweb.org/specimen/CASENT0915154">CASENT0915154</ext-link>); <italic><tp:taxon-name><tp:taxon-name-part taxon-name-part-type="genus" reg="Asphinctopone">Asphinctopone</tp:taxon-name-part></tp:taxon-name></italic> (<ext-link xmlns:xlink="http://www.w3.org/1999/xlink" xlink:type="simple" ext-link-type="uri" xlink:href="http://www.antweb.org/specimen/CASENT0915481">CASENT0915481</ext-link>); <italic><tp:taxon-name><tp:taxon-name-part taxon-name-part-type="genus" reg="Austroponera">Austroponera</tp:taxon-name-part></tp:taxon-name></italic> (<ext-link xmlns:xlink="http://www.w3.org/1999/xlink" xlink:type="simple" ext-link-type="uri" xlink:href="http://www.antweb.org/specimen.do?name=FOCOL0965">FOCOL0965</ext-link>); <italic><tp:taxon-name><tp:taxon-name-part taxon-name-part-type="genus" reg="Brachyponera">Brachyponera</tp:taxon-name-part></tp:taxon-name></italic> (<ext-link xmlns:xlink="http://www.w3.org/1999/xlink" xlink:type="simple" ext-link-type="uri" xlink:href="http://www.antweb.org/specimen/CASENT0915660">CASENT0915660</ext-link>); <italic><tp:taxon-name><tp:taxon-name-part taxon-name-part-type="genus" reg="Buniapone">Buniapone</tp:taxon-name-part></tp:taxon-name></italic> (<ext-link xmlns:xlink="http://www.w3.org/1999/xlink" xlink:type="simple" ext-link-type="uri" xlink:href="http://www.antweb.org/specimen/CASENT0903944">CASENT0903944</ext-link>); some <italic><tp:taxon-name><tp:taxon-name-part taxon-name-part-type="genus" reg="Cryptopone">Cryptopone</tp:taxon-name-part></tp:taxon-name></italic> (<ext-link xmlns:xlink="http://www.w3.org/1999/xlink" xlink:type="simple" ext-link-type="uri" xlink:href="http://www.antweb.org/specimen.do?name=ANTWEB1008000">ANTWEB1008000</ext-link>); some <italic><tp:taxon-name><tp:taxon-name-part taxon-name-part-type="genus" reg="Ectomomyrmex">Ectomomyrmex</tp:taxon-name-part></tp:taxon-name></italic> (<ext-link xmlns:xlink="http://www.w3.org/1999/xlink" xlink:type="simple" ext-link-type="uri" xlink:href="http://www.antweb.org/specimen/CASENT0907270">CASENT0907270</ext-link>); <italic><tp:taxon-name><tp:taxon-name-part taxon-name-part-type="genus" reg="Euponera">Euponera</tp:taxon-name-part><tp:taxon-name-part taxon-name-part-type="species" reg="fossigera">fossigera</tp:taxon-name-part></tp:taxon-name></italic> species group [viz.: <italic><tp:taxon-name><tp:taxon-name-part taxon-name-part-type="genus" reg="Euponera">E.</tp:taxon-name-part><tp:taxon-name-part taxon-name-part-type="species" reg="brunoi">brunoi</tp:taxon-name-part></tp:taxon-name></italic>, <italic><tp:taxon-name><tp:taxon-name-part taxon-name-part-type="genus" reg="Euponera">E.</tp:taxon-name-part><tp:taxon-name-part taxon-name-part-type="species" reg="fossigera">fossigera</tp:taxon-name-part></tp:taxon-name></italic> Mayr (<ext-link xmlns:xlink="http://www.w3.org/1999/xlink" xlink:type="simple" ext-link-type="uri" xlink:href="http://www.antweb.org/specimen.do?name=SAM-HYM-C002649B">SAM-HYM-C002649B</ext-link>), <italic><tp:taxon-name><tp:taxon-name-part taxon-name-part-type="genus" reg="Euponera">E.</tp:taxon-name-part><tp:taxon-name-part taxon-name-part-type="species" reg="malayana">malayana</tp:taxon-name-part></tp:taxon-name></italic> (Wheeler), <italic><tp:taxon-name><tp:taxon-name-part taxon-name-part-type="genus" reg="Euponera">E.</tp:taxon-name-part><tp:taxon-name-part taxon-name-part-type="species" reg="sharpi">sharpi</tp:taxon-name-part></tp:taxon-name></italic> Forel, <italic><tp:taxon-name><tp:taxon-name-part taxon-name-part-type="genus" reg="Euponera">E.</tp:taxon-name-part><tp:taxon-name-part taxon-name-part-type="species" reg="wroughtonii">wroughtonii</tp:taxon-name-part></tp:taxon-name></italic> Forel, <italic><tp:taxon-name><tp:taxon-name-part taxon-name-part-type="genus" reg="Euponera">E.</tp:taxon-name-part><tp:taxon-name-part taxon-name-part-type="species" reg="wroughtonii">wroughtonii</tp:taxon-name-part><tp:taxon-name-part taxon-name-part-type="subspecies" reg="crudelis">crudelis</tp:taxon-name-part></tp:taxon-name></italic> Forel, and probably also <italic><tp:taxon-name><tp:taxon-name-part taxon-name-part-type="genus" reg="Euponera">E.</tp:taxon-name-part><tp:taxon-name-part taxon-name-part-type="species" reg="sakishimensis">sakishimensis</tp:taxon-name-part></tp:taxon-name></italic> (Terayama)]; <italic><tp:taxon-name><tp:taxon-name-part taxon-name-part-type="genus" reg="Fisheropone">Fisheropone</tp:taxon-name-part></tp:taxon-name></italic> (<ext-link xmlns:xlink="http://www.w3.org/1999/xlink" xlink:type="simple" ext-link-type="uri" xlink:href="http://www.antweb.org/specimen/CASENT0906215">CASENT0906215</ext-link>); <italic><tp:taxon-name><tp:taxon-name-part taxon-name-part-type="genus" reg="Hagensia">Hagensia</tp:taxon-name-part></tp:taxon-name></italic> (<ext-link xmlns:xlink="http://www.w3.org/1999/xlink" xlink:type="simple" ext-link-type="uri" xlink:href="http://www.antweb.org/specimen/CASENT0256487">CASENT0256487</ext-link>); several <italic><tp:taxon-name><tp:taxon-name-part taxon-name-part-type="genus" reg="Hypoponera">Hypoponera</tp:taxon-name-part></tp:taxon-name></italic> (<ext-link xmlns:xlink="http://www.w3.org/1999/xlink" xlink:type="simple" ext-link-type="uri" xlink:href="http://www.antweb.org/specimen/CASENT0281911">CASENT0281911</ext-link>); some <italic><tp:taxon-name><tp:taxon-name-part taxon-name-part-type="genus" reg="Leptogenys">Leptogenys</tp:taxon-name-part></tp:taxon-name></italic> (<ext-link xmlns:xlink="http://www.w3.org/1999/xlink" xlink:type="simple" ext-link-type="uri" xlink:href="http://www.antweb.org/specimen/CASENT0902609">CASENT0902609</ext-link>); <italic><tp:taxon-name><tp:taxon-name-part taxon-name-part-type="genus" reg="Mayaponera">Mayaponera</tp:taxon-name-part></tp:taxon-name></italic> (<ext-link xmlns:xlink="http://www.w3.org/1999/xlink" xlink:type="simple" ext-link-type="uri" xlink:href="http://www.antweb.org/specimen.do?name=USNMENT00442104">USNMENT00442104</ext-link>); <italic><tp:taxon-name><tp:taxon-name-part taxon-name-part-type="genus" reg="Mesoponera">Mesoponera</tp:taxon-name-part></tp:taxon-name></italic> (<ext-link xmlns:xlink="http://www.w3.org/1999/xlink" xlink:type="simple" ext-link-type="uri" xlink:href="http://www.antweb.org/specimen/CASENT0249169">CASENT0249169</ext-link>); some <italic><tp:taxon-name><tp:taxon-name-part taxon-name-part-type="genus" reg="Neoponera">Neoponera</tp:taxon-name-part></tp:taxon-name></italic> (<ext-link xmlns:xlink="http://www.w3.org/1999/xlink" xlink:type="simple" ext-link-type="uri" xlink:href="http://www.antweb.org/specimen.do?name=ANTWEB1014009">ANTWEB1014009</ext-link>); very few <italic><tp:taxon-name><tp:taxon-name-part taxon-name-part-type="genus" reg="Odontomachus">Odontomachus</tp:taxon-name-part></tp:taxon-name></italic> (<ext-link xmlns:xlink="http://www.w3.org/1999/xlink" xlink:type="simple" ext-link-type="uri" xlink:href="http://www.antweb.org/specimen/CASENT0281868">CASENT0281868</ext-link>); very few <italic><tp:taxon-name><tp:taxon-name-part taxon-name-part-type="genus" reg="Pachycondyla">Pachycondyla</tp:taxon-name-part></tp:taxon-name></italic> (UFV-LABECOL-000002); some <italic><tp:taxon-name><tp:taxon-name-part taxon-name-part-type="genus" reg="Parvaponera">Parvaponera</tp:taxon-name-part></tp:taxon-name></italic> (<ext-link xmlns:xlink="http://www.w3.org/1999/xlink" xlink:type="simple" ext-link-type="uri" xlink:href="http://www.antweb.org/specimen/CASENT0915276">CASENT0915276</ext-link>); some <italic><tp:taxon-name><tp:taxon-name-part taxon-name-part-type="genus" reg="Ponera">Ponera</tp:taxon-name-part></tp:taxon-name></italic> (<ext-link xmlns:xlink="http://www.w3.org/1999/xlink" xlink:type="simple" ext-link-type="uri" xlink:href="http://www.antweb.org/specimen/CASENT0235336">CASENT0235336</ext-link>); and <italic><tp:taxon-name><tp:taxon-name-part taxon-name-part-type="genus" reg="Pseudoponera">Pseudoponera</tp:taxon-name-part></tp:taxon-name></italic> [<ext-link xmlns:xlink="http://www.w3.org/1999/xlink" xlink:type="simple" ext-link-type="uri" xlink:href="http://www.antweb.org/specimen/CASENT0902509">CASENT0902509</ext-link>; except <italic><tp:taxon-name><tp:taxon-name-part taxon-name-part-type="genus" reg="Pachycondyla">P.</tp:taxon-name-part><tp:taxon-name-part taxon-name-part-type="species" reg="pachynoda">pachynoda</tp:taxon-name-part></tp:taxon-name></italic> (Clark), <ext-link xmlns:xlink="http://www.w3.org/1999/xlink" xlink:type="simple" ext-link-type="uri" xlink:href="http://www.antweb.org/specimen.do?name=ANTWEB1008183">ANTWEB1008183</ext-link>].</p><p>36. The strigation on the posteroventral portion of the petiolar tergite of <italic><tp:taxon-name><tp:taxon-name-part taxon-name-part-type="genus" reg="Corrieopone">Corrieopone</tp:taxon-name-part></tp:taxon-name></italic> resembles that of <italic><tp:taxon-name><tp:taxon-name-part taxon-name-part-type="genus" reg="Asphinctopone">Asphinctopone</tp:taxon-name-part></tp:taxon-name></italic> (<ext-link xmlns:xlink="http://www.w3.org/1999/xlink" xlink:type="simple" ext-link-type="uri" xlink:href="http://www.antweb.org/specimen/CASENT0178221">CASENT0178221</ext-link>).</p><p>39. The spatulate projection rises from the posterior portion of the petiolar sternite and extends posteriad, overlapping either partially or entirely the remaining sternite. This definition departs from <xref ref-type="bibr" rid="B36">Keller (2011</xref>, character 111) in not requiring (a) the projection to extend beyond the posterior margin of the petiolar sternite and (b) close proximity between projection and remaining sternite. The reason is the character varies continuously, which invalidates both requirements. The variation comprises projections that are long and conceal the helcial sternite almost completely to partially (as in <italic><tp:taxon-name><tp:taxon-name-part taxon-name-part-type="genus" reg="Phrynoponera">Phrynoponera</tp:taxon-name-part><tp:taxon-name-part taxon-name-part-type="species" reg="pulchella">pulchella</tp:taxon-name-part></tp:taxon-name></italic>, specimen <ext-link xmlns:xlink="http://www.w3.org/1999/xlink" xlink:type="simple" ext-link-type="uri" xlink:href="http://www.antweb.org/specimen.do?name=ANTWEB1008573">ANTWEB1008573</ext-link>, and <italic><tp:taxon-name><tp:taxon-name-part taxon-name-part-type="genus" reg="Platythyrea">Platythyrea</tp:taxon-name-part><tp:taxon-name-part taxon-name-part-type="species" reg="punctata">punctata</tp:taxon-name-part></tp:taxon-name></italic>, respectively; Fig. <xref ref-type="fig" rid="F49">49A</xref>); those that reach or almost reach the posterior margin of the petiolar sternite (as in <italic><tp:taxon-name><tp:taxon-name-part taxon-name-part-type="genus" reg="Platythyrea">Platythyrea</tp:taxon-name-part><tp:taxon-name-part taxon-name-part-type="species" reg="turneri">turneri</tp:taxon-name-part></tp:taxon-name></italic>, Fig. <xref ref-type="fig" rid="F49">49B</xref>); and those even shorter (as in <italic><tp:taxon-name><tp:taxon-name-part taxon-name-part-type="genus" reg="Asphinctopone">Asphinctopone</tp:taxon-name-part><tp:taxon-name-part taxon-name-part-type="species" reg="silvestrii">silvestrii</tp:taxon-name-part></tp:taxon-name></italic>; Fig. <xref ref-type="fig" rid="F49">49C</xref>). In addition, projections may tightly envelop the remaining sternite (as in <italic><tp:taxon-name><tp:taxon-name-part taxon-name-part-type="genus" reg="Phrynoponera">Phrynoponera</tp:taxon-name-part><tp:taxon-name-part taxon-name-part-type="species" reg="pulchella">pulchella</tp:taxon-name-part></tp:taxon-name></italic> and <italic><tp:taxon-name><tp:taxon-name-part taxon-name-part-type="genus" reg="Platythyrea">Platythyrea</tp:taxon-name-part><tp:taxon-name-part taxon-name-part-type="species" reg="punctata">punctata</tp:taxon-name-part></tp:taxon-name></italic>, <ext-link xmlns:xlink="http://www.w3.org/1999/xlink" xlink:type="simple" ext-link-type="uri" xlink:href="http://www.antweb.org/specimen.do?name=ANTWEB1008574">ANTWEB1008574</ext-link>; Fig. <xref ref-type="fig" rid="F49">49D</xref>); or a slight gap may be present [as in <italic><tp:taxon-name><tp:taxon-name-part taxon-name-part-type="genus" reg="Platythyrea">Platythyrea</tp:taxon-name-part><tp:taxon-name-part taxon-name-part-type="species" reg="turneri">turneri</tp:taxon-name-part></tp:taxon-name></italic>, specimen <ext-link xmlns:xlink="http://www.w3.org/1999/xlink" xlink:type="simple" ext-link-type="uri" xlink:href="http://www.antweb.org/specimen.do?name=ANTWEB1008575">ANTWEB1008575</ext-link>, and <italic><tp:taxon-name><tp:taxon-name-part taxon-name-part-type="genus" reg="Phrynoponera">Phrynoponera</tp:taxon-name-part><tp:taxon-name-part taxon-name-part-type="species" reg="gabonensis">gabonensis</tp:taxon-name-part></tp:taxon-name></italic> (André); Fig. <xref ref-type="fig" rid="F49">49E</xref>]; or the gap may be slightly broader (as in <italic><tp:taxon-name><tp:taxon-name-part taxon-name-part-type="genus" reg="Rasopone">Rasopone</tp:taxon-name-part></tp:taxon-name></italic> jtl030; Fig. <xref ref-type="fig" rid="F49">49F</xref>) to much broader (as in <italic><tp:taxon-name><tp:taxon-name-part taxon-name-part-type="genus" reg="Streblognathus">Streblognathus</tp:taxon-name-part><tp:taxon-name-part taxon-name-part-type="species" reg="peetersi">peetersi</tp:taxon-name-part></tp:taxon-name></italic>; Fig. <xref ref-type="fig" rid="F49">49G</xref>).</p><p>Thus, according to our definition, the spatulate projection of the petiolar sternite is present in <italic><tp:taxon-name><tp:taxon-name-part taxon-name-part-type="genus" reg="Austroponera">Austroponera</tp:taxon-name-part></tp:taxon-name></italic>, <italic><tp:taxon-name><tp:taxon-name-part taxon-name-part-type="genus" reg="Asphinctopone">Asphinctopone</tp:taxon-name-part></tp:taxon-name></italic>, <italic><tp:taxon-name><tp:taxon-name-part taxon-name-part-type="genus" reg="Brachyponera">Brachyponera</tp:taxon-name-part></tp:taxon-name></italic>, <italic><tp:taxon-name><tp:taxon-name-part taxon-name-part-type="genus" reg="Megaponera">Megaponera</tp:taxon-name-part><tp:taxon-name-part taxon-name-part-type="species" reg="analis">analis</tp:taxon-name-part></tp:taxon-name></italic>, <italic><tp:taxon-name><tp:taxon-name-part taxon-name-part-type="genus" reg="Ophthalmopone">Ophthalmopone</tp:taxon-name-part></tp:taxon-name></italic>, <italic><tp:taxon-name><tp:taxon-name-part taxon-name-part-type="genus" reg="Phrynoponera">Phrynoponera</tp:taxon-name-part></tp:taxon-name></italic>, <italic><tp:taxon-name><tp:taxon-name-part taxon-name-part-type="genus" reg="Platythyrea">Platythyrea</tp:taxon-name-part></tp:taxon-name></italic>, <italic><tp:taxon-name><tp:taxon-name-part taxon-name-part-type="genus" reg="Rasopone">Rasopone</tp:taxon-name-part></tp:taxon-name></italic>, and <tp:taxon-name><tp:taxon-name-part taxon-name-part-type="genus" reg="Streblognathus">Streblognathus</tp:taxon-name-part></tp:taxon-name>; see also <xref ref-type="bibr" rid="B22">Fisher and Bolton (2016)</xref> for the description of the sternite in some of these taxa. The petiolar sternite in <italic><tp:taxon-name><tp:taxon-name-part taxon-name-part-type="genus" reg="Belonopelta">Belonopelta</tp:taxon-name-part><tp:taxon-name-part taxon-name-part-type="species" reg="deletrix">deletrix</tp:taxon-name-part></tp:taxon-name></italic>, immediately anterior to its posterior margin, is projected ventrad and slightly posteriad; the same seems to happen in <italic><tp:taxon-name><tp:taxon-name-part taxon-name-part-type="genus" reg="Thaumatomyrmex">Thaumatomyrmex</tp:taxon-name-part><tp:taxon-name-part taxon-name-part-type="species" reg="fraxini">fraxini</tp:taxon-name-part></tp:taxon-name></italic>. According to the species redescription given by <xref ref-type="bibr" rid="B49">Mackay and Mackay (2010)</xref>, <italic><tp:taxon-name><tp:taxon-name-part taxon-name-part-type="genus" reg="Neoponera">Neoponera</tp:taxon-name-part><tp:taxon-name-part taxon-name-part-type="species" reg="magnifica">magnifica</tp:taxon-name-part></tp:taxon-name></italic> may also present the character.</p><p>40. Like <italic><tp:taxon-name><tp:taxon-name-part taxon-name-part-type="genus" reg="Corrieopone">Corrieopone</tp:taxon-name-part></tp:taxon-name></italic>, most ponerine genera present an infra-axial helcium (i.e., positioned ventrad the midheight of the anterior face of abdominal segment III; see <xref ref-type="bibr" rid="B36">Keller 2011</xref>, character 114). A few taxa examined present an axial helcium (i.e., positioned at midheight of the anterior face of abdominal segment III): <italic><tp:taxon-name><tp:taxon-name-part taxon-name-part-type="genus" reg="Boloponera">Boloponera</tp:taxon-name-part></tp:taxon-name></italic>, <italic><tp:taxon-name><tp:taxon-name-part taxon-name-part-type="genus" reg="Buniapone">Buniapone</tp:taxon-name-part></tp:taxon-name></italic>, <italic><tp:taxon-name><tp:taxon-name-part taxon-name-part-type="genus" reg="Centromyrmex">Centromyrmex</tp:taxon-name-part></tp:taxon-name></italic>, <italic><tp:taxon-name><tp:taxon-name-part taxon-name-part-type="genus" reg="Cryptopone">Cryptopone</tp:taxon-name-part></tp:taxon-name></italic> (except <italic><tp:taxon-name><tp:taxon-name-part taxon-name-part-type="genus" reg="Cryptopone">C.</tp:taxon-name-part><tp:taxon-name-part taxon-name-part-type="species" reg="guianensis">guianensis</tp:taxon-name-part></tp:taxon-name></italic>), <italic><tp:taxon-name><tp:taxon-name-part taxon-name-part-type="genus" reg="Dolioponera">Dolioponera</tp:taxon-name-part></tp:taxon-name></italic>, <italic><tp:taxon-name><tp:taxon-name-part taxon-name-part-type="genus" reg="Feroponera">Feroponera</tp:taxon-name-part></tp:taxon-name></italic>, <italic><tp:taxon-name><tp:taxon-name-part taxon-name-part-type="genus" reg="Iroponera">Iroponera</tp:taxon-name-part></tp:taxon-name></italic>, <italic><tp:taxon-name><tp:taxon-name-part taxon-name-part-type="genus" reg="Platythyrea">Platythyrea</tp:taxon-name-part></tp:taxon-name></italic>, <italic>and <tp:taxon-name><tp:taxon-name-part taxon-name-part-type="genus" reg="Promyopias">Promyopias</tp:taxon-name-part></tp:taxon-name></italic>.</p><p>41. As far as we know, the prora is present and well-developed in most <tp:taxon-name><tp:taxon-name-part taxon-name-part-type="subfamily">Ponerinae</tp:taxon-name-part></tp:taxon-name>. It is usually indistinct in <italic><tp:taxon-name><tp:taxon-name-part taxon-name-part-type="genus" reg="Platythyrea">Platythyrea</tp:taxon-name-part></tp:taxon-name></italic>, but contrary to <xref ref-type="bibr" rid="B22">Fisher and Bolton (2016)</xref>, it is well-developed in some species [as in <italic><tp:taxon-name><tp:taxon-name-part taxon-name-part-type="genus" reg="Platythyrea">P.</tp:taxon-name-part><tp:taxon-name-part taxon-name-part-type="species" reg="lamellosa">lamellosa</tp:taxon-name-part></tp:taxon-name></italic> (Roger); Fig. <xref ref-type="fig" rid="F49">49H</xref>], and weakly projected but still visible in others [as in <italic><tp:taxon-name><tp:taxon-name-part taxon-name-part-type="genus" reg="Pachycondyla">P.</tp:taxon-name-part><tp:taxon-name-part taxon-name-part-type="species" reg="pilosula">pilosula</tp:taxon-name-part></tp:taxon-name></italic> (Smith); Fig. <xref ref-type="fig" rid="F49">49I</xref>]. According to <xref ref-type="bibr" rid="B65">Schmidt and Shattuck (2014)</xref>, the prora is absent in <italic><tp:taxon-name><tp:taxon-name-part taxon-name-part-type="genus" reg="Iroponera">Iroponera</tp:taxon-name-part></tp:taxon-name></italic>, but <abbrev xmlns:xlink="http://www.w3.org/1999/xlink" xlink:title="scanning electron microscopy" id="ABBRID0EQ6BM" xlink:type="simple">SEM</abbrev> images of <italic><tp:taxon-name><tp:taxon-name-part taxon-name-part-type="genus" reg="Iroponera">I.</tp:taxon-name-part><tp:taxon-name-part taxon-name-part-type="species" reg="odax">odax</tp:taxon-name-part></tp:taxon-name></italic> reveal that it is present, albeit weakly projected (Fig. <xref ref-type="fig" rid="F49">49J</xref>). According to <xref ref-type="bibr" rid="B22">Fisher and Bolton (2016)</xref>, the trait is absent in <italic><tp:taxon-name><tp:taxon-name-part taxon-name-part-type="genus" reg="Dolioponera">Dolioponera</tp:taxon-name-part></tp:taxon-name></italic>, which agrees with what we saw in most specimens. However, <abbrev xmlns:xlink="http://www.w3.org/1999/xlink" xlink:title="scanning electron microscopy" id="ABBRID0EOACM" xlink:type="simple">SEM</abbrev> images of specimen <ext-link xmlns:xlink="http://www.w3.org/1999/xlink" xlink:type="simple" ext-link-type="uri" xlink:href="http://www.antweb.org/specimen.do?name=ANTWEB1008521">ANTWEB1008521</ext-link> show a weak projection on the anterior face of abdominal sternite III; we are unsure whether that detail is natural or an image artifact.</p><p>We consider the prora present in <italic><tp:taxon-name><tp:taxon-name-part taxon-name-part-type="genus" reg="Mayaponera">Mayaponera</tp:taxon-name-part></tp:taxon-name></italic> and <italic><tp:taxon-name><tp:taxon-name-part taxon-name-part-type="genus" reg="Rasopone">Rasopone</tp:taxon-name-part></tp:taxon-name></italic>, in disagreement with <xref ref-type="bibr" rid="B48">Longino and Branstetter (2020)</xref>. The trait, although small, is distinct in the profile view of <italic><tp:taxon-name><tp:taxon-name-part taxon-name-part-type="genus" reg="Mayaponera">M.</tp:taxon-name-part><tp:taxon-name-part taxon-name-part-type="species" reg="becculata">becculata</tp:taxon-name-part></tp:taxon-name></italic>, <italic><tp:taxon-name><tp:taxon-name-part taxon-name-part-type="genus" reg="Mayaponera">M.</tp:taxon-name-part><tp:taxon-name-part taxon-name-part-type="species" reg="conicula">conicula</tp:taxon-name-part></tp:taxon-name></italic>, <italic><tp:taxon-name><tp:taxon-name-part taxon-name-part-type="genus" reg="Mayaponera">M.</tp:taxon-name-part><tp:taxon-name-part taxon-name-part-type="species" reg="constricta">constricta</tp:taxon-name-part></tp:taxon-name></italic>, and <italic><tp:taxon-name><tp:taxon-name-part taxon-name-part-type="genus" reg="Rasopone">R.</tp:taxon-name-part><tp:taxon-name-part taxon-name-part-type="species" reg="panamensis">panamensis</tp:taxon-name-part></tp:taxon-name></italic>. In the first two species and <italic><tp:taxon-name><tp:taxon-name-part taxon-name-part-type="genus" reg="Rasopone">R.</tp:taxon-name-part><tp:taxon-name-part taxon-name-part-type="species" reg="panamensis">panamensis</tp:taxon-name-part></tp:taxon-name></italic>, the prora rises from the anterior portion of the abdominal poststernite III (see specimens <ext-link xmlns:xlink="http://www.w3.org/1999/xlink" xlink:type="simple" ext-link-type="uri" xlink:href="http://www.antweb.org/specimen/CASENT0249130">CASENT0249130</ext-link>, <ext-link xmlns:xlink="http://www.w3.org/1999/xlink" xlink:type="simple" ext-link-type="uri" xlink:href="http://www.antweb.org/specimen/CASENT0644252">CASENT0644252</ext-link>). In <italic><tp:taxon-name><tp:taxon-name-part taxon-name-part-type="genus" reg="Mayaponera">M.</tp:taxon-name-part><tp:taxon-name-part taxon-name-part-type="species" reg="constricta">constricta</tp:taxon-name-part></tp:taxon-name></italic>, it projects from the area in between the ventral margins of the helcial tergite arch and the anterior portion of the abdominal poststernite III (Fig. <xref ref-type="fig" rid="F49">49K</xref>) and resembles the condition seen in <italic><tp:taxon-name><tp:taxon-name-part taxon-name-part-type="genus" reg="Dinoponera">Dinoponera</tp:taxon-name-part></tp:taxon-name></italic>, <italic><tp:taxon-name><tp:taxon-name-part taxon-name-part-type="genus" reg="Pachycondyla">Pachycondyla</tp:taxon-name-part></tp:taxon-name></italic>, and <italic><tp:taxon-name><tp:taxon-name-part taxon-name-part-type="genus" reg="Streblognathus">Streblognathus</tp:taxon-name-part></tp:taxon-name></italic> (<ext-link xmlns:xlink="http://www.w3.org/1999/xlink" xlink:type="simple" ext-link-type="uri" xlink:href="http://www.antweb.org/specimen.do?name=ANTWEB1014000">ANTWEB1014000</ext-link>, <ext-link xmlns:xlink="http://www.w3.org/1999/xlink" xlink:type="simple" ext-link-type="uri" xlink:href="http://www.antweb.org/specimen/CASENT0249148">CASENT0249148</ext-link>, and Fig. <xref ref-type="fig" rid="F49">49G</xref>, respectively). In <italic><tp:taxon-name><tp:taxon-name-part taxon-name-part-type="genus" reg="Mayaponera">M.</tp:taxon-name-part><tp:taxon-name-part taxon-name-part-type="species" reg="arhuaca">arhuaca</tp:taxon-name-part></tp:taxon-name></italic>, <italic><tp:taxon-name><tp:taxon-name-part taxon-name-part-type="genus" reg="Mayaponera">M.</tp:taxon-name-part><tp:taxon-name-part taxon-name-part-type="species" reg="cernua">cernua</tp:taxon-name-part></tp:taxon-name></italic>, <italic><tp:taxon-name><tp:taxon-name-part taxon-name-part-type="genus" reg="Mayaponera">M.</tp:taxon-name-part><tp:taxon-name-part taxon-name-part-type="species" reg="pergandei">pergandei</tp:taxon-name-part></tp:taxon-name></italic>, and other <italic><tp:taxon-name><tp:taxon-name-part taxon-name-part-type="genus" reg="Rasopone">Rasopone</tp:taxon-name-part></tp:taxon-name></italic> species, the prora is indistinct in the profile view of undissected specimens, for it is a minute prominence located in the area between the ventral margins of the helcial tergite (as in <italic><tp:taxon-name><tp:taxon-name-part taxon-name-part-type="genus" reg="Brachyponera">Brachyponera</tp:taxon-name-part></tp:taxon-name></italic>, Fig. <xref ref-type="fig" rid="F49">49L</xref>), and may be fused entirely with it (as described for <italic><tp:taxon-name><tp:taxon-name-part taxon-name-part-type="genus" reg="Phrynoponera">Phrynoponera</tp:taxon-name-part></tp:taxon-name></italic> by <xref ref-type="bibr" rid="B9">Bolton and Fisher 2008a</xref>).</p><p>43. We considered the girdling constriction present if the surface between pre- and postsclerites of abdominal segment IV was interrupted by a shallow or deep impression on the integument. A line, if present, only constituted a constriction if the integument was depressed.</p><p>Among taxa examined, the constriction is absent in <italic><tp:taxon-name><tp:taxon-name-part taxon-name-part-type="genus" reg="Asphinctopone">Asphinctopone</tp:taxon-name-part></tp:taxon-name></italic>, <italic><tp:taxon-name><tp:taxon-name-part taxon-name-part-type="genus" reg="Brachyponera">Brachyponera</tp:taxon-name-part><tp:taxon-name-part taxon-name-part-type="species" reg="sennaarensis">sennaarensis</tp:taxon-name-part></tp:taxon-name></italic> (weakly impressed in other species), <italic><tp:taxon-name><tp:taxon-name-part taxon-name-part-type="genus" reg="Corrieopone">Corrieopone</tp:taxon-name-part></tp:taxon-name></italic>, <italic><tp:taxon-name><tp:taxon-name-part taxon-name-part-type="genus" reg="Mesoponera">Mesoponera</tp:taxon-name-part></tp:taxon-name></italic> (except <italic><tp:taxon-name><tp:taxon-name-part taxon-name-part-type="genus" reg="Mesoponera">M.</tp:taxon-name-part><tp:taxon-name-part taxon-name-part-type="species" reg="caffraria">caffraria</tp:taxon-name-part></tp:taxon-name></italic>), <italic><tp:taxon-name><tp:taxon-name-part taxon-name-part-type="genus" reg="Odontomachus">Odontomachus</tp:taxon-name-part></tp:taxon-name></italic>, <italic><tp:taxon-name><tp:taxon-name-part taxon-name-part-type="genus" reg="Odontoponera">Odontoponera</tp:taxon-name-part></tp:taxon-name></italic>, <italic><tp:taxon-name><tp:taxon-name-part taxon-name-part-type="genus" reg="Simopelta">Simopelta</tp:taxon-name-part></tp:taxon-name></italic>, <italic><tp:taxon-name><tp:taxon-name-part taxon-name-part-type="genus" reg="Streblognathus">Streblognathus</tp:taxon-name-part></tp:taxon-name></italic>, and <italic><tp:taxon-name><tp:taxon-name-part taxon-name-part-type="genus" reg="Thaumatomyrmex">Thaumatomyrmex</tp:taxon-name-part><tp:taxon-name-part taxon-name-part-type="species" reg="fraxini">fraxini</tp:taxon-name-part></tp:taxon-name></italic>.</p><p>44. The stridulitrum is consistently present on abdominal pretergite IV in <italic><tp:taxon-name><tp:taxon-name-part taxon-name-part-type="genus" reg="Austroponera">Austroponera</tp:taxon-name-part></tp:taxon-name></italic>, <italic><tp:taxon-name><tp:taxon-name-part taxon-name-part-type="genus" reg="Belonopelta">Belonopelta</tp:taxon-name-part></tp:taxon-name></italic>, <italic><tp:taxon-name><tp:taxon-name-part taxon-name-part-type="genus" reg="Dinoponera">Dinoponera</tp:taxon-name-part></tp:taxon-name></italic>, <italic><tp:taxon-name><tp:taxon-name-part taxon-name-part-type="genus" reg="Harpegnathos">Harpegnathos</tp:taxon-name-part></tp:taxon-name></italic>, <italic><tp:taxon-name><tp:taxon-name-part taxon-name-part-type="genus" reg="Megaponera">Megaponera</tp:taxon-name-part></tp:taxon-name></italic>, <italic><tp:taxon-name><tp:taxon-name-part taxon-name-part-type="genus" reg="Neoponera">Neoponera</tp:taxon-name-part></tp:taxon-name></italic>, <italic><tp:taxon-name><tp:taxon-name-part taxon-name-part-type="genus" reg="Odontoponera">Odontoponera</tp:taxon-name-part></tp:taxon-name></italic>, <italic><tp:taxon-name><tp:taxon-name-part taxon-name-part-type="genus" reg="Ophthalmopone">Ophthalmopone</tp:taxon-name-part></tp:taxon-name></italic>, <italic><tp:taxon-name><tp:taxon-name-part taxon-name-part-type="genus" reg="Streblognathus">Streblognathus</tp:taxon-name-part></tp:taxon-name></italic>, and <italic><tp:taxon-name><tp:taxon-name-part taxon-name-part-type="genus" reg="Thaumatomyrmex">Thaumatomyrmex</tp:taxon-name-part></tp:taxon-name></italic>. The trait’s occurrence is variable in <italic><tp:taxon-name><tp:taxon-name-part taxon-name-part-type="genus" reg="Anochetus">Anochetus</tp:taxon-name-part></tp:taxon-name></italic>, <italic><tp:taxon-name><tp:taxon-name-part taxon-name-part-type="genus" reg="Bothroponera">Bothroponera</tp:taxon-name-part></tp:taxon-name></italic> (present in members of the <italic><tp:taxon-name><tp:taxon-name-part taxon-name-part-type="genus" reg="Bothroponera"/><tp:taxon-name-part taxon-name-part-type="species" reg="sulcata">sulcata</tp:taxon-name-part></tp:taxon-name></italic> group), <italic><tp:taxon-name><tp:taxon-name-part taxon-name-part-type="genus" reg="Brachyponera">Brachyponera</tp:taxon-name-part></tp:taxon-name></italic>, <italic><tp:taxon-name><tp:taxon-name-part taxon-name-part-type="genus" reg="Hypoponera">Hypoponera</tp:taxon-name-part></tp:taxon-name></italic>, <italic><tp:taxon-name><tp:taxon-name-part taxon-name-part-type="genus" reg="Mayaponera">Mayaponera</tp:taxon-name-part></tp:taxon-name></italic> (only present in <italic><tp:taxon-name><tp:taxon-name-part taxon-name-part-type="genus" reg="Mayaponera">M.</tp:taxon-name-part><tp:taxon-name-part taxon-name-part-type="species" reg="constricta">constricta</tp:taxon-name-part></tp:taxon-name></italic>), <italic><tp:taxon-name><tp:taxon-name-part taxon-name-part-type="genus" reg="Mesoponera">Mesoponera</tp:taxon-name-part></tp:taxon-name></italic>, <italic><tp:taxon-name><tp:taxon-name-part taxon-name-part-type="genus" reg="Myopias">Myopias</tp:taxon-name-part></tp:taxon-name></italic>, <italic><tp:taxon-name><tp:taxon-name-part taxon-name-part-type="genus" reg="Odontomachus">Odontomachus</tp:taxon-name-part></tp:taxon-name></italic>, <italic><tp:taxon-name><tp:taxon-name-part taxon-name-part-type="genus" reg="Phrynoponera">Phrynoponera</tp:taxon-name-part></tp:taxon-name></italic> (only present in <italic><tp:taxon-name><tp:taxon-name-part taxon-name-part-type="genus" reg="Phrynoponera">P.</tp:taxon-name-part><tp:taxon-name-part taxon-name-part-type="species" reg="pulchella">pulchella</tp:taxon-name-part></tp:taxon-name></italic>), and <italic><tp:taxon-name><tp:taxon-name-part taxon-name-part-type="genus" reg="Ponera">Ponera</tp:taxon-name-part></tp:taxon-name></italic> (Suppl. material <xref ref-type="supplementary-material" rid="S3">3</xref>: Table S3; see also <xref ref-type="bibr" rid="B50">Markl 1973</xref>; <xref ref-type="bibr" rid="B65">Schmidt and Shattuck 2014</xref>; <xref ref-type="bibr" rid="B22">Fisher and Bolton 2016</xref>). <xref ref-type="bibr" rid="B65">Schmidt and Shattuck (2014)</xref> state that it is universally present in <italic><tp:taxon-name><tp:taxon-name-part taxon-name-part-type="genus" reg="Leptogenys">Leptogenys</tp:taxon-name-part></tp:taxon-name></italic> and <italic><tp:taxon-name><tp:taxon-name-part taxon-name-part-type="genus" reg="Platythyrea">Platythyrea</tp:taxon-name-part></tp:taxon-name></italic>. However, <xref ref-type="bibr" rid="B50">Markl (1973)</xref>, after a comprehensive taxa examination, affirmed that the occurrence of the trait is variable among species in both genera.</p><fig id="F49" position="float" orientation="portrait"><object-id xmlns:xlink="http://www.w3.org/1999/xlink" content-type="doi" xlink:type="simple">10.3897/zookeys.1074.75551.figure49</object-id><object-id xmlns:xlink="http://www.w3.org/1999/xlink" content-type="arpha" xlink:type="simple">9DCC883D-E100-5243-B41B-98584A841C84</object-id><label>Figure 49.</label><caption><p><bold>A</bold> petiole of <italic><tp:taxon-name><tp:taxon-name-part taxon-name-part-type="genus" reg="Platythyrea">Platythyrea</tp:taxon-name-part><tp:taxon-name-part taxon-name-part-type="species" reg="punctata">punctata</tp:taxon-name-part></tp:taxon-name></italic> in ventral view; worker (<ext-link xmlns:xlink="http://www.w3.org/1999/xlink" xlink:type="simple" ext-link-type="uri" xlink:href="http://www.antweb.org/specimen.do?name=ANTWEB1008574">ANTWEB1008574</ext-link>) <bold>B</bold> petiole of <italic><tp:taxon-name><tp:taxon-name-part taxon-name-part-type="genus" reg="Platythyrea">Platythyrea</tp:taxon-name-part><tp:taxon-name-part taxon-name-part-type="species" reg="turneri">turneri</tp:taxon-name-part></tp:taxon-name></italic> in ventral view; worker (<ext-link xmlns:xlink="http://www.w3.org/1999/xlink" xlink:type="simple" ext-link-type="uri" xlink:href="http://www.antweb.org/specimen.do?name=ANTWEB1008575">ANTWEB1008575</ext-link>) <bold>C</bold> petiole of <italic><tp:taxon-name><tp:taxon-name-part taxon-name-part-type="genus" reg="Asphinctopone">Asphinctopone</tp:taxon-name-part><tp:taxon-name-part taxon-name-part-type="species" reg="silvestrii">silvestrii</tp:taxon-name-part></tp:taxon-name></italic> in ventral view; worker (<ext-link xmlns:xlink="http://www.w3.org/1999/xlink" xlink:type="simple" ext-link-type="uri" xlink:href="http://www.antweb.org/specimen/CASENT0824505">CASENT0824505</ext-link>) <bold>D</bold> petiole of <italic><tp:taxon-name><tp:taxon-name-part taxon-name-part-type="genus" reg="Phrynoponera">Phrynoponera</tp:taxon-name-part><tp:taxon-name-part taxon-name-part-type="species" reg="pulchella">pulchella</tp:taxon-name-part></tp:taxon-name></italic> in profile; worker (<ext-link xmlns:xlink="http://www.w3.org/1999/xlink" xlink:type="simple" ext-link-type="uri" xlink:href="http://www.antweb.org/specimen.do?name=ANTWEB1008573">ANTWEB1008573</ext-link>) <bold>E</bold> petiole of <italic><tp:taxon-name><tp:taxon-name-part taxon-name-part-type="genus" reg="Phrynoponera">Phrynoponera</tp:taxon-name-part><tp:taxon-name-part taxon-name-part-type="species" reg="gabonensis">gabonensis</tp:taxon-name-part></tp:taxon-name></italic> in profile; worker (<ext-link xmlns:xlink="http://www.w3.org/1999/xlink" xlink:type="simple" ext-link-type="uri" xlink:href="http://www.antweb.org/specimen/CASENT0250060">CASENT0250060</ext-link>) <bold>F</bold> petiole of <italic><tp:taxon-name><tp:taxon-name-part taxon-name-part-type="genus" reg="Rasopone">Rasopone</tp:taxon-name-part></tp:taxon-name></italic> jtl030 in profile; worker (<ext-link xmlns:xlink="http://www.w3.org/1999/xlink" xlink:type="simple" ext-link-type="uri" xlink:href="http://www.antweb.org/specimen/CASENT0633075">CASENT0633075</ext-link>) <bold>G</bold> petiole of <italic><tp:taxon-name><tp:taxon-name-part taxon-name-part-type="genus" reg="Streblognathus">Streblognathus</tp:taxon-name-part><tp:taxon-name-part taxon-name-part-type="species" reg="peetersi">peetersi</tp:taxon-name-part></tp:taxon-name></italic> in profile; worker (<ext-link xmlns:xlink="http://www.w3.org/1999/xlink" xlink:type="simple" ext-link-type="uri" xlink:href="http://www.antweb.org/specimen/CASENT0258947">CASENT0258947</ext-link>) <bold>H</bold> petiole and abdominal segment IV of <italic><tp:taxon-name><tp:taxon-name-part taxon-name-part-type="genus" reg="Platythyrea">Platythyrea</tp:taxon-name-part><tp:taxon-name-part taxon-name-part-type="species" reg="lamellosa">lamellosa</tp:taxon-name-part></tp:taxon-name></italic> in profile; worker (<ext-link xmlns:xlink="http://www.w3.org/1999/xlink" xlink:type="simple" ext-link-type="uri" xlink:href="http://www.antweb.org/specimen/CASENT0252018">CASENT0252018</ext-link>); arrow indicates the prora <bold>I</bold> petiole and abdominal segment IV of <italic><tp:taxon-name><tp:taxon-name-part taxon-name-part-type="genus" reg="Platythyrea">Platythyrea</tp:taxon-name-part><tp:taxon-name-part taxon-name-part-type="species" reg="pillosula">pillosula</tp:taxon-name-part></tp:taxon-name></italic> in profile; worker (<ext-link xmlns:xlink="http://www.w3.org/1999/xlink" xlink:type="simple" ext-link-type="uri" xlink:href="http://www.antweb.org/specimen/CASENT0260481">CASENT0260481</ext-link>); arrows indicate the prora <bold>J</bold> petiole and anterior portion of the abdominal segment IV of <italic><tp:taxon-name><tp:taxon-name-part taxon-name-part-type="genus" reg="Iroponera">Iroponera</tp:taxon-name-part><tp:taxon-name-part taxon-name-part-type="species" reg="odax">odax</tp:taxon-name-part></tp:taxon-name></italic> in ventral view; worker (ANTWEB1008537); arrow indicates the prora <bold>K</bold> petiole and anterior portion of the abdominal segment IV of <italic><tp:taxon-name><tp:taxon-name-part taxon-name-part-type="genus" reg="Mayaponera">Mayaponera</tp:taxon-name-part><tp:taxon-name-part taxon-name-part-type="species" reg="constricta">constricta</tp:taxon-name-part></tp:taxon-name></italic> in profile; worker (<ext-link xmlns:xlink="http://www.w3.org/1999/xlink" xlink:type="simple" ext-link-type="uri" xlink:href="http://www.antweb.org/specimen/CASENT0643469">CASENT0643469</ext-link>); arrow indicates the prora <bold>L</bold> posterior portion of the petiole and the helcium of <italic><tp:taxon-name><tp:taxon-name-part taxon-name-part-type="genus" reg="Brachyponera">Brachyponera</tp:taxon-name-part><tp:taxon-name-part taxon-name-part-type="species" reg="croceicornis">croceicornis</tp:taxon-name-part></tp:taxon-name></italic> in ventral view; worker (ANTWEB1008564); arrow indicates the minute prora projected from the area in between the ventral margins of the helcium tergite. Images by RA Keller (<bold>A, B, D, J, L</bold>), FA Esteves (<bold>C,K</bold>), B Reynolds (<bold>E, H</bold>), JT Longino (<bold>F</bold>), M Esposito (<bold>G</bold>), and W Ericson (<bold>I</bold>); available at <ext-link xmlns:xlink="http://www.w3.org/1999/xlink" xlink:type="simple" ext-link-type="uri" xlink:href="http://AntWeb.org">AntWeb.org</ext-link>. Scale bars: 0.2 mm.</p></caption><graphic xmlns:xlink="http://www.w3.org/1999/xlink" xlink:href="zookeys-1074-083-g049.jpg" position="float" orientation="portrait" xlink:type="simple" id="oo_617790.jpg"><uri content-type="original_file" xlink:type="simple">https://binary.pensoft.net/fig/617790</uri></graphic></fig><p>Contrary to <xref ref-type="bibr" rid="B22">Fisher and Bolton (2016)</xref>, the stridulitrum is present in <italic><tp:taxon-name><tp:taxon-name-part taxon-name-part-type="genus" reg="Brachyponera">Brachyponera</tp:taxon-name-part><tp:taxon-name-part taxon-name-part-type="species" reg="obscurans">obscurans</tp:taxon-name-part></tp:taxon-name></italic> (Fig. <xref ref-type="fig" rid="F50">50A</xref>) and at least two Afrotropical and Malagasy species of <italic><tp:taxon-name><tp:taxon-name-part taxon-name-part-type="genus" reg="Mesoponera">Mesoponera</tp:taxon-name-part></tp:taxon-name></italic> (Fig. <xref ref-type="fig" rid="F50">50B, C</xref>). For the record, it is absent in <italic><tp:taxon-name><tp:taxon-name-part taxon-name-part-type="genus" reg="Boloponera">Boloponera</tp:taxon-name-part><tp:taxon-name-part taxon-name-part-type="species" reg="ikemkha">ikemkha</tp:taxon-name-part></tp:taxon-name></italic>. In addition, the midline of the fourth abdominal pretergite is strigulate and dissimilar to the surrounding sculpture in <italic><tp:taxon-name><tp:taxon-name-part taxon-name-part-type="genus" reg="Euponera">Euponera</tp:taxon-name-part><tp:taxon-name-part taxon-name-part-type="species" reg="sikorae">sikorae</tp:taxon-name-part></tp:taxon-name></italic> (Fig. <xref ref-type="fig" rid="F50">50D, E</xref>) and <italic><tp:taxon-name><tp:taxon-name-part taxon-name-part-type="genus" reg="Mesoponera">Mesoponera</tp:taxon-name-part><tp:taxon-name-part taxon-name-part-type="species" reg="caffraria">caffraria</tp:taxon-name-part></tp:taxon-name></italic> (Fig. <xref ref-type="fig" rid="F50">50F</xref>); the ridges are set farther apart and form a narrower area in the latter species. However, whether they have a stridulatory function in those species is unclear. Finally, the stridulitrum is present in males of <italic><tp:taxon-name><tp:taxon-name-part taxon-name-part-type="genus" reg="Mayaponera">Mayaponera</tp:taxon-name-part><tp:taxon-name-part taxon-name-part-type="species" reg="pergandei">pergandei</tp:taxon-name-part></tp:taxon-name></italic> (Fig. <xref ref-type="fig" rid="F50">50G</xref>; contrary to <xref ref-type="bibr" rid="B49">Mackay and Mackay 2010</xref>) but absent in the worker caste (Fig. <xref ref-type="fig" rid="F50">50H, I</xref>). Assuming that W. P. Mackay correctly determined the two males we examined, this intercaste variation is interesting because (1) it has not been observed in ants (see <xref ref-type="bibr" rid="B50">Markl 1973</xref>), and (2) it suggests that this trait has a reproductive function in <italic><tp:taxon-name><tp:taxon-name-part taxon-name-part-type="genus" reg="Mayaponera">M.</tp:taxon-name-part><tp:taxon-name-part taxon-name-part-type="species" reg="pergandei">pergandei</tp:taxon-name-part></tp:taxon-name></italic>.</p><fig id="F50" position="float" orientation="portrait"><object-id xmlns:xlink="http://www.w3.org/1999/xlink" content-type="doi" xlink:type="simple">10.3897/zookeys.1074.75551.figure50</object-id><object-id xmlns:xlink="http://www.w3.org/1999/xlink" content-type="arpha" xlink:type="simple">8D0E497D-02A7-5C3C-9D70-0551E7E0ADCE</object-id><label>Figure 50.</label><caption><p><bold>A</bold> abdominal pretergite IV of <italic><tp:taxon-name><tp:taxon-name-part taxon-name-part-type="genus" reg="Brachyponera">Brachyponera</tp:taxon-name-part><tp:taxon-name-part taxon-name-part-type="species" reg="obscurans">obscurans</tp:taxon-name-part></tp:taxon-name></italic> in dorsal view; worker (<ext-link xmlns:xlink="http://www.w3.org/1999/xlink" xlink:type="simple" ext-link-type="uri" xlink:href="http://www.antweb.org/specimen/CASENT0059638">CASENT0059638</ext-link>) <bold>B</bold> abdominal pretergite IV of <italic><tp:taxon-name><tp:taxon-name-part taxon-name-part-type="genus" reg="Mesoponera">Mesoponera</tp:taxon-name-part><tp:taxon-name-part taxon-name-part-type="species" reg="subiridescens">subiridescens</tp:taxon-name-part></tp:taxon-name></italic> in dorsal view; worker (<ext-link xmlns:xlink="http://www.w3.org/1999/xlink" xlink:type="simple" ext-link-type="uri" xlink:href="http://www.antweb.org/specimen/CASENT0906219">CASENT0906219</ext-link>) <bold>C</bold> stridulitrum of <italic><tp:taxon-name><tp:taxon-name-part taxon-name-part-type="genus" reg="Mesoponera">Mesoponera</tp:taxon-name-part><tp:taxon-name-part taxon-name-part-type="species" reg="subiridescens">subiridescens</tp:taxon-name-part></tp:taxon-name></italic> in dorsal view (<ext-link xmlns:xlink="http://www.w3.org/1999/xlink" xlink:type="simple" ext-link-type="uri" xlink:href="http://www.antweb.org/specimen/CASENT0906219">CASENT0906219</ext-link>) <bold>D</bold> medial area of the abdominal pretergite IV of <italic><tp:taxon-name><tp:taxon-name-part taxon-name-part-type="genus" reg="Euponera">Euponera</tp:taxon-name-part><tp:taxon-name-part taxon-name-part-type="species" reg="sikorae">sikorae</tp:taxon-name-part></tp:taxon-name></italic>; worker (<ext-link xmlns:xlink="http://www.w3.org/1999/xlink" xlink:type="simple" ext-link-type="uri" xlink:href="http://www.antweb.org/specimen/CASENT0497109">CASENT0497109</ext-link>) <bold>E</bold> close-up of the medial area of the abdominal pretergite IV of <italic><tp:taxon-name><tp:taxon-name-part taxon-name-part-type="genus" reg="Euponera">Euponera</tp:taxon-name-part><tp:taxon-name-part taxon-name-part-type="species" reg="sikorae">sikorae</tp:taxon-name-part></tp:taxon-name></italic>; worker (<ext-link xmlns:xlink="http://www.w3.org/1999/xlink" xlink:type="simple" ext-link-type="uri" xlink:href="http://www.antweb.org/specimen/CASENT0134370">CASENT0134370</ext-link>) <bold>F</bold> medial area of the abdominal pretergite IV of <italic><tp:taxon-name><tp:taxon-name-part taxon-name-part-type="genus" reg="Mesoponera">Mesoponera</tp:taxon-name-part><tp:taxon-name-part taxon-name-part-type="species" reg="caffraria">caffraria</tp:taxon-name-part></tp:taxon-name></italic>; worker (<ext-link xmlns:xlink="http://www.w3.org/1999/xlink" xlink:type="simple" ext-link-type="uri" xlink:href="http://www.antweb.org/specimen/CASENT0408614">CASENT0408614</ext-link>) <bold>G</bold> medial area of the abdominal pretergite IV of <italic><tp:taxon-name><tp:taxon-name-part taxon-name-part-type="genus" reg="Mayaponera">Mayaponera</tp:taxon-name-part><tp:taxon-name-part taxon-name-part-type="species" reg="pergandei">pergandei</tp:taxon-name-part></tp:taxon-name></italic>; male (<ext-link xmlns:xlink="http://www.w3.org/1999/xlink" xlink:type="simple" ext-link-type="uri" xlink:href="http://www.antweb.org/specimen/CASENT0317474">CASENT0317474</ext-link>) <bold>H</bold> abdominal pretergite IV of <italic><tp:taxon-name><tp:taxon-name-part taxon-name-part-type="genus" reg="Mayaponera">Mayaponera</tp:taxon-name-part><tp:taxon-name-part taxon-name-part-type="species" reg="pergandei">pergandei</tp:taxon-name-part></tp:taxon-name></italic> in dorsal view; worker (<ext-link xmlns:xlink="http://www.w3.org/1999/xlink" xlink:type="simple" ext-link-type="uri" xlink:href="http://www.antweb.org/specimen/CASENT0845437">CASENT0845437</ext-link>) <bold>I</bold> close-up of the medial area of the abdominal pretergite IV of <italic><tp:taxon-name><tp:taxon-name-part taxon-name-part-type="genus" reg="Mayaponera">Mayaponera</tp:taxon-name-part><tp:taxon-name-part taxon-name-part-type="species" reg="pergandei">pergandei</tp:taxon-name-part></tp:taxon-name></italic>; worker (<ext-link xmlns:xlink="http://www.w3.org/1999/xlink" xlink:type="simple" ext-link-type="uri" xlink:href="http://www.antweb.org/specimen/CASENT0845437">CASENT0845437</ext-link>). Images by FA Esteves; available at <ext-link xmlns:xlink="http://www.w3.org/1999/xlink" xlink:type="simple" ext-link-type="uri" xlink:href="http://AntWeb.org">AntWeb.org</ext-link>. Scale bars: 0.06 mm (<bold>A, F, G, I</bold>); 0.09 mm (<bold>B</bold>); 0.04 mm (<bold>C</bold>); 0.2 mm (<bold>D, E</bold>); 0.08 mm (<bold>H</bold>).</p></caption><graphic xmlns:xlink="http://www.w3.org/1999/xlink" xlink:href="zookeys-1074-083-g050.jpg" position="float" orientation="portrait" xlink:type="simple" id="oo_617791.jpg"><uri content-type="original_file" xlink:type="simple">https://binary.pensoft.net/fig/617791</uri></graphic></fig><p>47. The hypopygium (abdominal sternite VII) is armed with spine-like setae that flank the sting in some <tp:taxon-name><tp:taxon-name-part taxon-name-part-type="subfamily">Ponerinae</tp:taxon-name-part></tp:taxon-name>. According to previous studies, the setae are present in <italic><tp:taxon-name><tp:taxon-name-part taxon-name-part-type="genus" reg="Dinoponera">Dinoponera</tp:taxon-name-part></tp:taxon-name></italic>, <italic><tp:taxon-name><tp:taxon-name-part taxon-name-part-type="genus" reg="Ophthalmopone">Ophthalmopone</tp:taxon-name-part></tp:taxon-name></italic>, <italic><tp:taxon-name><tp:taxon-name-part taxon-name-part-type="genus" reg="Pachycondyla">Pachycondyla</tp:taxon-name-part></tp:taxon-name></italic>, <italic><tp:taxon-name><tp:taxon-name-part taxon-name-part-type="genus" reg="Paltothyreus">Paltothyreus</tp:taxon-name-part></tp:taxon-name></italic>, some <italic><tp:taxon-name><tp:taxon-name-part taxon-name-part-type="genus" reg="Leptogenys">Leptogenys</tp:taxon-name-part></tp:taxon-name></italic>, and few <italic><tp:taxon-name><tp:taxon-name-part taxon-name-part-type="genus" reg="Ponera">Ponera</tp:taxon-name-part></tp:taxon-name></italic> (<xref ref-type="bibr" rid="B65">Schmidt and Shattuck 2014</xref>; <xref ref-type="bibr" rid="B22">Fisher and Bolton 2016</xref>). However, in <italic><tp:taxon-name><tp:taxon-name-part taxon-name-part-type="genus" reg="Pachycondyla">Pachycondyla</tp:taxon-name-part></tp:taxon-name></italic>, we found that the hypopygial setae may be spine-like or aristate (Figs <xref ref-type="fig" rid="F10">10C–F</xref>, <xref ref-type="fig" rid="F12">12C, D</xref>; see details in the preceding subsection “Transfers between <italic><tp:taxon-name><tp:taxon-name-part taxon-name-part-type="genus" reg="Neoponera">Neoponera</tp:taxon-name-part></tp:taxon-name></italic> to <italic><tp:taxon-name><tp:taxon-name-part taxon-name-part-type="genus" reg="Pachycondyla">Pachycondyla</tp:taxon-name-part></tp:taxon-name></italic>”).</p><p>Hypopygial spine-like setae occur in several <italic><tp:taxon-name><tp:taxon-name-part taxon-name-part-type="genus" reg="Brachyponera">Brachyponera</tp:taxon-name-part></tp:taxon-name></italic> (Fig. <xref ref-type="fig" rid="F51">51A</xref>), <italic><tp:taxon-name><tp:taxon-name-part taxon-name-part-type="genus" reg="Buniapone">Buniapone</tp:taxon-name-part><tp:taxon-name-part taxon-name-part-type="species" reg="amblyops">amblyops</tp:taxon-name-part></tp:taxon-name></italic> (Fig. <xref ref-type="fig" rid="F51">51B</xref>), <italic><tp:taxon-name><tp:taxon-name-part taxon-name-part-type="genus" reg="Mayaponera">Mayaponera</tp:taxon-name-part><tp:taxon-name-part taxon-name-part-type="species" reg="becculata">becculata</tp:taxon-name-part></tp:taxon-name></italic> (Fig. <xref ref-type="fig" rid="F51">51C</xref>), some <italic><tp:taxon-name><tp:taxon-name-part taxon-name-part-type="genus" reg="Mesoponera">Mesoponera</tp:taxon-name-part></tp:taxon-name></italic> (Fig. <xref ref-type="fig" rid="F51">51D</xref>), <italic><tp:taxon-name><tp:taxon-name-part taxon-name-part-type="genus" reg="Myopias">Myopias</tp:taxon-name-part><tp:taxon-name-part taxon-name-part-type="species" reg="darioi">darioi</tp:taxon-name-part></tp:taxon-name></italic> (Fig. <xref ref-type="fig" rid="F51">51E</xref>), <italic><tp:taxon-name><tp:taxon-name-part taxon-name-part-type="genus" reg="Myopias">M.</tp:taxon-name-part><tp:taxon-name-part taxon-name-part-type="species" reg="maligna">maligna</tp:taxon-name-part></tp:taxon-name></italic>, some <italic><tp:taxon-name><tp:taxon-name-part taxon-name-part-type="genus" reg="Neoponera">Neoponera</tp:taxon-name-part></tp:taxon-name></italic> (Fig. <xref ref-type="fig" rid="F10">10A, B</xref>; see subsection “Transfers between <italic><tp:taxon-name><tp:taxon-name-part taxon-name-part-type="genus" reg="Neoponera">Neoponera</tp:taxon-name-part></tp:taxon-name></italic> to <italic><tp:taxon-name><tp:taxon-name-part taxon-name-part-type="genus" reg="Pachycondyla">Pachycondyla</tp:taxon-name-part></tp:taxon-name></italic>”), <italic><tp:taxon-name><tp:taxon-name-part taxon-name-part-type="genus" reg="Parvaponera">Parvaponera</tp:taxon-name-part><tp:taxon-name-part taxon-name-part-type="species" reg="darwinii">darwinii</tp:taxon-name-part><tp:taxon-name-part taxon-name-part-type="subspecies" reg="madecassa">madecassa</tp:taxon-name-part></tp:taxon-name></italic> (Fig. <xref ref-type="fig" rid="F51">51F</xref>), <italic><tp:taxon-name><tp:taxon-name-part taxon-name-part-type="genus" reg="Promyopias">Promyopias</tp:taxon-name-part><tp:taxon-name-part taxon-name-part-type="species" reg="silvestrii">silvestrii</tp:taxon-name-part></tp:taxon-name></italic> (Fig. <xref ref-type="fig" rid="F51">51G</xref>), and <italic><tp:taxon-name><tp:taxon-name-part taxon-name-part-type="genus" reg="Rasopone">Rasopone</tp:taxon-name-part><tp:taxon-name-part taxon-name-part-type="species" reg="panamensis">panamensis</tp:taxon-name-part></tp:taxon-name></italic> (Fig. <xref ref-type="fig" rid="F51">51H</xref>; see also Suppl. material <xref ref-type="supplementary-material" rid="S3">3</xref>: Table S3). In <italic><tp:taxon-name><tp:taxon-name-part taxon-name-part-type="genus" reg="Thaumatomyrmex">Thaumatomyrmex</tp:taxon-name-part><tp:taxon-name-part taxon-name-part-type="species" reg="fraxini">fraxini</tp:taxon-name-part></tp:taxon-name></italic> and <italic><tp:taxon-name><tp:taxon-name-part taxon-name-part-type="genus" reg="Thaumatomyrmex">T.</tp:taxon-name-part><tp:taxon-name-part taxon-name-part-type="species" reg="zeteki">zeteki</tp:taxon-name-part></tp:taxon-name></italic>, the hypopygium vestiture is composed of minute spine-like microtrichia (Fig. <xref ref-type="fig" rid="F51">51I</xref>).</p><fig id="F51" position="float" orientation="portrait"><object-id xmlns:xlink="http://www.w3.org/1999/xlink" content-type="doi" xlink:type="simple">10.3897/zookeys.1074.75551.figure51</object-id><object-id xmlns:xlink="http://www.w3.org/1999/xlink" content-type="arpha" xlink:type="simple">714AA902-CD85-5C16-9DDD-D4F1958CCE88</object-id><label>Figure 51.</label><caption><p>Posterior portion of abdominal segment IV in profile (only the hypopygium is seen in image C); in each image, a sample of stout, spine-like seta (or microtrichia, in image I) is highlighted in orange <bold>A</bold><italic><tp:taxon-name><tp:taxon-name-part taxon-name-part-type="genus" reg="Brachyponera">Brachyponera</tp:taxon-name-part><tp:taxon-name-part taxon-name-part-type="species" reg="chinensis">chinensis</tp:taxon-name-part></tp:taxon-name></italic>; worker (<ext-link xmlns:xlink="http://www.w3.org/1999/xlink" xlink:type="simple" ext-link-type="uri" xlink:href="http://www.antweb.org/specimen/CASENT0104738">CASENT0104738</ext-link>) <bold>B</bold><italic><tp:taxon-name><tp:taxon-name-part taxon-name-part-type="genus" reg="Buniapone">Buniapone</tp:taxon-name-part><tp:taxon-name-part taxon-name-part-type="species" reg="amblyops">amblyops</tp:taxon-name-part></tp:taxon-name></italic>; worker (<ext-link xmlns:xlink="http://www.w3.org/1999/xlink" xlink:type="simple" ext-link-type="uri" xlink:href="http://www.antweb.org/specimen/CASENT0384786">CASENT0384786</ext-link>) <bold>C</bold><italic><tp:taxon-name><tp:taxon-name-part taxon-name-part-type="genus" reg="Mayaponera">Mayaponera</tp:taxon-name-part><tp:taxon-name-part taxon-name-part-type="species" reg="becculata">becculata</tp:taxon-name-part></tp:taxon-name></italic>; worker (<ext-link xmlns:xlink="http://www.w3.org/1999/xlink" xlink:type="simple" ext-link-type="uri" xlink:href="http://www.antweb.org/specimen/CASENT0428720">CASENT0428720</ext-link>) <bold>D</bold><italic><tp:taxon-name><tp:taxon-name-part taxon-name-part-type="genus" reg="Mesoponera">Mesoponera</tp:taxon-name-part><tp:taxon-name-part taxon-name-part-type="species" reg="melanaria">melanaria</tp:taxon-name-part><tp:taxon-name-part taxon-name-part-type="subspecies" reg="macra">macra</tp:taxon-name-part></tp:taxon-name></italic>; worker (<ext-link xmlns:xlink="http://www.w3.org/1999/xlink" xlink:type="simple" ext-link-type="uri" xlink:href="http://www.antweb.org/specimen/CASENT0159302">CASENT0159302</ext-link>) <bold>E</bold><italic><tp:taxon-name><tp:taxon-name-part taxon-name-part-type="genus" reg="Myopias">Myopias</tp:taxon-name-part><tp:taxon-name-part taxon-name-part-type="species" reg="darioi">darioi</tp:taxon-name-part></tp:taxon-name></italic>; worker (<ext-link xmlns:xlink="http://www.w3.org/1999/xlink" xlink:type="simple" ext-link-type="uri" xlink:href="http://www.antweb.org/specimen/CASENT0810080">CASENT0810080</ext-link>) <bold>F</bold><italic><tp:taxon-name><tp:taxon-name-part taxon-name-part-type="genus" reg="Parvaponera">Parvaponera</tp:taxon-name-part><tp:taxon-name-part taxon-name-part-type="species" reg="darwinii">darwinii</tp:taxon-name-part><tp:taxon-name-part taxon-name-part-type="subspecies" reg="madecassa">madecassa</tp:taxon-name-part></tp:taxon-name></italic>; worker (<ext-link xmlns:xlink="http://www.w3.org/1999/xlink" xlink:type="simple" ext-link-type="uri" xlink:href="http://www.antweb.org/specimen/CASENT0389498">CASENT0389498</ext-link>) <bold>G</bold><italic><tp:taxon-name><tp:taxon-name-part taxon-name-part-type="genus" reg="Promyopias">Promyopias</tp:taxon-name-part><tp:taxon-name-part taxon-name-part-type="species" reg="silvestrii">silvestrii</tp:taxon-name-part></tp:taxon-name></italic>; worker (<ext-link xmlns:xlink="http://www.w3.org/1999/xlink" xlink:type="simple" ext-link-type="uri" xlink:href="http://www.antweb.org/specimen.do?name=CASENT00178751">CASENT00178751</ext-link>) <bold>H</bold><italic><tp:taxon-name><tp:taxon-name-part taxon-name-part-type="genus" reg="Rasopone">Rasopone</tp:taxon-name-part><tp:taxon-name-part taxon-name-part-type="species" reg="panamensis">panamensis</tp:taxon-name-part></tp:taxon-name></italic>; worker (<ext-link xmlns:xlink="http://www.w3.org/1999/xlink" xlink:type="simple" ext-link-type="uri" xlink:href="http://www.antweb.org/specimen/CASENT0644252">CASENT0644252</ext-link>) <bold>I</bold><italic><tp:taxon-name><tp:taxon-name-part taxon-name-part-type="genus" reg="Thaumatomyrmex">Thaumatomyrmex</tp:taxon-name-part><tp:taxon-name-part taxon-name-part-type="species" reg="fraxini">fraxini</tp:taxon-name-part></tp:taxon-name></italic>; worker (<ext-link xmlns:xlink="http://www.w3.org/1999/xlink" xlink:type="simple" ext-link-type="uri" xlink:href="http://www.antweb.org/specimen.do?name=ANTWEB1008597">ANTWEB1008597</ext-link>). Images by FA Esteves (<bold>A–H</bold>) and RA Keller (<bold>I</bold>); available at <ext-link xmlns:xlink="http://www.w3.org/1999/xlink" xlink:type="simple" ext-link-type="uri" xlink:href="http://AntWeb.org">AntWeb.org</ext-link>. Scale bars: 0.04 mm.</p></caption><graphic xmlns:xlink="http://www.w3.org/1999/xlink" xlink:href="zookeys-1074-083-g051.jpg" position="float" orientation="portrait" xlink:type="simple" id="oo_617792.jpg"><uri content-type="original_file" xlink:type="simple">https://binary.pensoft.net/fig/617792</uri></graphic></fig></tp:treatment-sec><tp:treatment-sec><!--Section generated to contain objects referenced in tp:taxon-treatment.--><fig id="F7" position="float" orientation="portrait"><object-id xmlns:xlink="http://www.w3.org/1999/xlink" content-type="doi" xlink:type="simple">10.3897/zookeys.1074.75551.figure7</object-id><object-id xmlns:xlink="http://www.w3.org/1999/xlink" content-type="arpha" xlink:type="simple">72409B7D-F7C3-56F9-B3F0-E8A0213C938D</object-id><label>Figure 7.</label><caption><p>Glossary of terminology, part IV: vestiture. Individual parts show <abbrev xmlns:xlink="http://www.w3.org/1999/xlink" xlink:title="scanning electron microscopy" id="ABBRID0E5IAI" xlink:type="simple">SEM</abbrev> images taken from <italic><tp:taxon-name><tp:taxon-name-part taxon-name-part-type="genus" reg="Corrieopone">Corrieopone</tp:taxon-name-part><tp:taxon-name-part taxon-name-part-type="species" reg="nouragues">nouragues</tp:taxon-name-part></tp:taxon-name></italic>; paratypes, worker caste. Distinct types of seta and microtrichium are highlighted in orange <bold>A</bold> buoyant seta <bold>B</bold> elliptic seta <bold>C</bold> filiform seta <bold>D</bold> helicoid seta <bold>E</bold> hook-shaped seta <bold>F</bold> lanceolate microtrichium <bold>G</bold> spatulate seta <bold>H</bold> spatulate microtrichium <bold>I</bold> spatulate-costate seta <bold>J</bold> spatulate-bicuspid seta <bold>K</bold> stout, spine-like seta <bold>L</bold> tubiform microtrichium. Specimens imaged: <ext-link xmlns:xlink="http://www.w3.org/1999/xlink" xlink:type="simple" ext-link-type="uri" xlink:href="http://www.antweb.org/specimen/CASENT0872031">CASENT0872031</ext-link> (<bold>A, C, D, K</bold>) and <ext-link xmlns:xlink="http://www.w3.org/1999/xlink" xlink:type="simple" ext-link-type="uri" xlink:href="http://www.antweb.org/specimen/CASENT0923158">CASENT0923158</ext-link> (<bold>B, E–J, L</bold>). Images by FA Esteves; available at <ext-link xmlns:xlink="http://www.w3.org/1999/xlink" xlink:type="simple" ext-link-type="uri" xlink:href="http://AntWeb.org">AntWeb.org</ext-link>. Scale bars: 0.01 mm.</p></caption><graphic xmlns:xlink="http://www.w3.org/1999/xlink" xlink:href="zookeys-1074-083-g007.jpg" position="float" orientation="portrait" xlink:type="simple" id="oo_617748.jpg"><uri content-type="original_file" xlink:type="simple">https://binary.pensoft.net/fig/617748</uri></graphic></fig><fig id="F8" position="float" orientation="portrait"><object-id xmlns:xlink="http://www.w3.org/1999/xlink" content-type="doi" xlink:type="simple">10.3897/zookeys.1074.75551.figure8</object-id><object-id xmlns:xlink="http://www.w3.org/1999/xlink" content-type="arpha" xlink:type="simple">F6C84B2A-7FD9-5E83-8194-710FA592FCB8</object-id><label>Figure 8.</label><caption><p>Glossary of terminology, part V: sculpture. Individual parts show <abbrev xmlns:xlink="http://www.w3.org/1999/xlink" xlink:title="scanning electron microscopy" id="ABBRID0EFLAI" xlink:type="simple">SEM</abbrev> images taken from <italic><tp:taxon-name><tp:taxon-name-part taxon-name-part-type="genus" reg="Corrieopone">Corrieopone</tp:taxon-name-part><tp:taxon-name-part taxon-name-part-type="species" reg="nouragues">nouragues</tp:taxon-name-part></tp:taxon-name></italic>; holotype, worker (<ext-link xmlns:xlink="http://www.w3.org/1999/xlink" xlink:type="simple" ext-link-type="uri" xlink:href="http://www.antweb.org/specimen/CASENT0830464">CASENT0830464</ext-link>) <bold>A</bold> rectangle encloses the colliculate sculpture on the metatibial apicoposterior surface <bold>B</bold> rectangle encloses the costulate lateral surface of the pronotum <bold>C</bold> arrows indicate the fossulae on the dorsal face of the mandible <bold>D</bold> punctate sculpture on the dorsoposterior area of the head <bold>E</bold> rectangle encloses the confused rugose sculpture on the petiolar profile <bold>F</bold> declivitous face of the propodeum and petiole in dorsal view; arrow indicates the strigulate sculpture; star highlights the strigate sculpture. Images by M Esposito (<bold>A, E</bold>) and FA Esteves (<bold>B–D, F</bold>); available at <ext-link xmlns:xlink="http://www.w3.org/1999/xlink" xlink:type="simple" ext-link-type="uri" xlink:href="http://AntWeb.org">AntWeb.org</ext-link>. Scale bars: 0.1 mm (<bold>A, D</bold>); 0.2 mm (<bold>B, C, E, F</bold>).</p></caption><graphic xmlns:xlink="http://www.w3.org/1999/xlink" xlink:href="zookeys-1074-083-g008.jpg" position="float" orientation="portrait" xlink:type="simple" id="oo_617749.jpg"><uri content-type="original_file" xlink:type="simple">https://binary.pensoft.net/fig/617749</uri></graphic></fig><fig id="F52" position="float" orientation="portrait"><object-id xmlns:xlink="http://www.w3.org/1999/xlink" content-type="doi" xlink:type="simple">10.3897/zookeys.1074.75551.figure52</object-id><object-id xmlns:xlink="http://www.w3.org/1999/xlink" content-type="arpha" xlink:type="simple">CCE720F2-6D0B-52DE-BEB1-F4F2F99E27A2</object-id><label>Figure 52.</label><caption><p><bold>A</bold><italic><tp:taxon-name><tp:taxon-name-part taxon-name-part-type="genus" reg="Corrieopone">Corrieopone</tp:taxon-name-part><tp:taxon-name-part taxon-name-part-type="species" reg="nouragues">nouragues</tp:taxon-name-part></tp:taxon-name></italic>; holotype, worker (<ext-link xmlns:xlink="http://www.w3.org/1999/xlink" xlink:type="simple" ext-link-type="uri" xlink:href="http://www.antweb.org/specimen/CASENT0830464">CASENT0830464</ext-link>) <bold>B</bold><italic><tp:taxon-name><tp:taxon-name-part taxon-name-part-type="genus" reg="Asphinctopone">Asphinctopone</tp:taxon-name-part><tp:taxon-name-part taxon-name-part-type="species" reg="silvestrii">silvestrii</tp:taxon-name-part></tp:taxon-name></italic>; worker (<ext-link xmlns:xlink="http://www.w3.org/1999/xlink" xlink:type="simple" ext-link-type="uri" xlink:href="http://www.antweb.org/specimen/CASENT0406793">CASENT0406793</ext-link>) <bold>C</bold><italic><tp:taxon-name><tp:taxon-name-part taxon-name-part-type="genus" reg="Brachyponera">Brachyponera</tp:taxon-name-part><tp:taxon-name-part taxon-name-part-type="species" reg="arcuata">arcuata</tp:taxon-name-part></tp:taxon-name></italic>; syntype, worker (<ext-link xmlns:xlink="http://www.w3.org/1999/xlink" xlink:type="simple" ext-link-type="uri" xlink:href="http://www.antweb.org/specimen/CASENT0916828">CASENT0916828</ext-link>) <bold>D</bold><italic><tp:taxon-name><tp:taxon-name-part taxon-name-part-type="genus" reg="Hagensia">Hagensia</tp:taxon-name-part><tp:taxon-name-part taxon-name-part-type="species" reg="peringueyi">peringueyi</tp:taxon-name-part></tp:taxon-name></italic>; worker (<ext-link xmlns:xlink="http://www.w3.org/1999/xlink" xlink:type="simple" ext-link-type="uri" xlink:href="http://www.antweb.org/specimen/CASENT0256487">CASENT0256487</ext-link>) <bold>E</bold><italic><tp:taxon-name><tp:taxon-name-part taxon-name-part-type="genus" reg="Mayaponera">Mayaponera</tp:taxon-name-part><tp:taxon-name-part taxon-name-part-type="species" reg="constricta">constricta</tp:taxon-name-part></tp:taxon-name></italic>; worker (<ext-link xmlns:xlink="http://www.w3.org/1999/xlink" xlink:type="simple" ext-link-type="uri" xlink:href="http://www.antweb.org/specimen/CASENT0249137">CASENT0249137</ext-link>) <bold>F</bold><tp:taxon-name><tp:taxon-name-part taxon-name-part-type="genus" reg="Mesoponera">Mesoponera</tp:taxon-name-part><tp:taxon-name-part taxon-name-part-type="uncertainty-rank">cf.</tp:taxon-name-part><tp:taxon-name-part taxon-name-part-type="species" reg="ambigua">ambigua</tp:taxon-name-part></tp:taxon-name>; worker (<ext-link xmlns:xlink="http://www.w3.org/1999/xlink" xlink:type="simple" ext-link-type="uri" xlink:href="http://www.antweb.org/specimen/CASENT0629612">CASENT0629612</ext-link>). Images by W Lee (<bold>A</bold>), A Nobile (<bold>B</bold>), K Martynova (<bold>C</bold>), B Reynolds (<bold>D</bold>), R Perry (<bold>E</bold>), and JT Longino (<bold>F</bold>); available at <ext-link xmlns:xlink="http://www.w3.org/1999/xlink" xlink:type="simple" ext-link-type="uri" xlink:href="http://AntWeb.org">AntWeb.org</ext-link>. Scale bars: 1 mm.</p></caption><graphic xmlns:xlink="http://www.w3.org/1999/xlink" xlink:href="zookeys-1074-083-g052.jpg" position="float" orientation="portrait" xlink:type="simple" id="oo_617793.jpg"><uri content-type="original_file" xlink:type="simple">https://binary.pensoft.net/fig/617793</uri></graphic></fig><fig id="F53" position="float" orientation="portrait"><object-id xmlns:xlink="http://www.w3.org/1999/xlink" content-type="doi" xlink:type="simple">10.3897/zookeys.1074.75551.figure53</object-id><object-id xmlns:xlink="http://www.w3.org/1999/xlink" content-type="arpha" xlink:type="simple">48DD87EC-29BE-581C-B387-24EA8E4F51EF</object-id><label>Figure 53.</label><caption><p><italic><tp:taxon-name><tp:taxon-name-part taxon-name-part-type="genus" reg="Corrieopone">Corrieopone</tp:taxon-name-part><tp:taxon-name-part taxon-name-part-type="species" reg="nouragues">nouragues</tp:taxon-name-part></tp:taxon-name></italic>, paratype, dealated queen (<ext-link xmlns:xlink="http://www.w3.org/1999/xlink" xlink:type="simple" ext-link-type="uri" xlink:href="http://www.antweb.org/specimen/CASENT0923157">CASENT0923157</ext-link>) <bold>A</bold> head in full-face view <bold>B</bold> body in profile <bold>C</bold> mesosoma in profile <bold>D</bold> body in dorsal view <bold>E</bold> metatibial apex and basal portion of the metabasitarsus in posterior view <bold>F</bold> medial area of abdominal segments III and IV in dorsal view. Images by M Esposito (<bold>A, B, D, F</bold>) and FA Esteves (<bold>C, E</bold>); available at <ext-link xmlns:xlink="http://www.w3.org/1999/xlink" xlink:type="simple" ext-link-type="uri" xlink:href="http://AntWeb.org">AntWeb.org</ext-link>. Numbers: <bold>1</bold>, mesoscutum; <bold>2</bold>, indentation of the scutoscutellar sulcus; <bold>3</bold>, mesoscutellum; <bold>4</bold>, metanotum; <bold>5</bold>, anepisternum; <bold>6</bold>, katepisternum; <bold>7</bold>, upper section of the metapleuron; <bold>8</bold>, lower section of the metapleuron; <bold>9</bold>, parapsidal line. Scale bars: 1 mm (<bold>A, B, D</bold>); 0.2 mm (<bold>C, E, F</bold>).</p></caption><graphic xmlns:xlink="http://www.w3.org/1999/xlink" xlink:href="zookeys-1074-083-g053.jpg" position="float" orientation="portrait" xlink:type="simple" id="oo_617794.jpg"><uri content-type="original_file" xlink:type="simple">https://binary.pensoft.net/fig/617794</uri></graphic></fig><fig id="F54" position="float" orientation="portrait"><object-id xmlns:xlink="http://www.w3.org/1999/xlink" content-type="doi" xlink:type="simple">10.3897/zookeys.1074.75551.figure54</object-id><object-id xmlns:xlink="http://www.w3.org/1999/xlink" content-type="arpha" xlink:type="simple">805E848A-B5D7-5400-AE42-25BBAF4603A3</object-id><label>Figure 54.</label><caption><p>Antenna of <italic><tp:taxon-name><tp:taxon-name-part taxon-name-part-type="genus" reg="Corrieopone">Corrieopone</tp:taxon-name-part><tp:taxon-name-part taxon-name-part-type="species" reg="nouragues">nouragues</tp:taxon-name-part></tp:taxon-name></italic>; paratypes, worker caste <bold>A</bold> right antenna in ventral view (<ext-link xmlns:xlink="http://www.w3.org/1999/xlink" xlink:type="simple" ext-link-type="uri" xlink:href="http://www.antweb.org/specimen/CASENT0923158">CASENT0923158</ext-link>) <bold>B</bold> lateral face of the bulbus, bulbus neck, and basal portion of the main shaft of the scape; arrow indicates the notched lateral margin of the bulbus (<ext-link xmlns:xlink="http://www.w3.org/1999/xlink" xlink:type="simple" ext-link-type="uri" xlink:href="http://www.antweb.org/specimen/CASENT0872031">CASENT0872031</ext-link>) <bold>C</bold> bulbus (arrowhead) and bulbus neck (arrow) in anterior view, with the lateral side facing the right of the image (<ext-link xmlns:xlink="http://www.w3.org/1999/xlink" xlink:type="simple" ext-link-type="uri" xlink:href="http://www.antweb.org/specimen/CASENT0923158">CASENT0923158</ext-link>) <bold>D</bold> bulbus (indicated by arrowhead) and bulbus neck (indicated by arrow) in dorsal view with lateral side facing the right of the image (<ext-link xmlns:xlink="http://www.w3.org/1999/xlink" xlink:type="simple" ext-link-type="uri" xlink:href="http://www.antweb.org/specimen/CASENT0923158">CASENT0923158</ext-link>). Images by FA Esteves; available at <ext-link xmlns:xlink="http://www.w3.org/1999/xlink" xlink:type="simple" ext-link-type="uri" xlink:href="http://AntWeb.org">AntWeb.org</ext-link>. Scale bars: 0.1 mm.</p></caption><graphic xmlns:xlink="http://www.w3.org/1999/xlink" xlink:href="zookeys-1074-083-g054.jpg" position="float" orientation="portrait" xlink:type="simple" id="oo_617795.jpg"><uri content-type="original_file" xlink:type="simple">https://binary.pensoft.net/fig/617795</uri></graphic></fig><fig id="F55" position="float" orientation="portrait"><object-id xmlns:xlink="http://www.w3.org/1999/xlink" content-type="doi" xlink:type="simple">10.3897/zookeys.1074.75551.figure55</object-id><object-id xmlns:xlink="http://www.w3.org/1999/xlink" content-type="arpha" xlink:type="simple">CC07CD3F-EBBA-5021-B84C-C629E8DBFCF3</object-id><label>Figure 55.</label><caption><p>Labrum and maxillolabial complex of <italic><tp:taxon-name><tp:taxon-name-part taxon-name-part-type="genus" reg="Corrieopone">Corrieopone</tp:taxon-name-part><tp:taxon-name-part taxon-name-part-type="species" reg="nouragues">nouragues</tp:taxon-name-part></tp:taxon-name></italic>; paratypes, worker caste <bold>A</bold> outer face of the labrum in ventrolateral view (<ext-link xmlns:xlink="http://www.w3.org/1999/xlink" xlink:type="simple" ext-link-type="uri" xlink:href="http://www.antweb.org/specimen/CASENT0872031">CASENT0872031</ext-link>); arrow indicates transverse protrusion; arrowhead indicate median carina <bold>B</bold> outer face of the labrum in apical view (<ext-link xmlns:xlink="http://www.w3.org/1999/xlink" xlink:type="simple" ext-link-type="uri" xlink:href="http://www.antweb.org/specimen/CASENT0923158">CASENT0923158</ext-link>); arrow indicates transverse protrusion; arrowhead indicate weak median carina <bold>C</bold> outer face of the maxillolabial complex (<ext-link xmlns:xlink="http://www.w3.org/1999/xlink" xlink:type="simple" ext-link-type="uri" xlink:href="http://www.antweb.org/specimen/CASENT0923158">CASENT0923158</ext-link>); basal towards the bottom of the image; Roman numerals indicate the count of maxillary and labial palpomeres <bold>D</bold> outer face of the galea (<ext-link xmlns:xlink="http://www.w3.org/1999/xlink" xlink:type="simple" ext-link-type="uri" xlink:href="http://www.antweb.org/specimen/CASENT0923158">CASENT0923158</ext-link>); galeal comb in orange; arrows indicate elliptic seta on the galeal crown; Roman numerals indicate maxillary palpomeres. Images by FA Esteves; available at <ext-link xmlns:xlink="http://www.w3.org/1999/xlink" xlink:type="simple" ext-link-type="uri" xlink:href="http://AntWeb.org">AntWeb.org</ext-link>. Scale bars: 0.1 mm.</p></caption><graphic xmlns:xlink="http://www.w3.org/1999/xlink" xlink:href="zookeys-1074-083-g055.jpg" position="float" orientation="portrait" xlink:type="simple" id="oo_617796.jpg"><uri content-type="original_file" xlink:type="simple">https://binary.pensoft.net/fig/617796</uri></graphic></fig><fig id="F56" position="float" orientation="portrait"><object-id xmlns:xlink="http://www.w3.org/1999/xlink" content-type="doi" xlink:type="simple">10.3897/zookeys.1074.75551.figure56</object-id><object-id xmlns:xlink="http://www.w3.org/1999/xlink" content-type="arpha" xlink:type="simple">372846AC-A42D-5ACC-8F80-78886BAAB297</object-id><label>Figure 56.</label><caption><p>Leg of <italic><tp:taxon-name><tp:taxon-name-part taxon-name-part-type="genus" reg="Corrieopone">Corrieopone</tp:taxon-name-part><tp:taxon-name-part taxon-name-part-type="species" reg="nouragues">nouragues</tp:taxon-name-part></tp:taxon-name></italic>; paratypes, worker caste <bold>A</bold> calcar of strigil in anterior view (<ext-link xmlns:xlink="http://www.w3.org/1999/xlink" xlink:type="simple" ext-link-type="uri" xlink:href="http://www.antweb.org/specimen/CASENT0872031">CASENT0872031</ext-link>) <bold>B</bold> probasitarsus in ventroanterior view (<ext-link xmlns:xlink="http://www.w3.org/1999/xlink" xlink:type="simple" ext-link-type="uri" xlink:href="http://www.antweb.org/specimen/CASENT0923158">CASENT0923158</ext-link>) <bold>C</bold> probasitarsal notch in posterior view (<ext-link xmlns:xlink="http://www.w3.org/1999/xlink" xlink:type="simple" ext-link-type="uri" xlink:href="http://www.antweb.org/specimen/CASENT0923158">CASENT0923158</ext-link>); arrow indicates longitudinal sulcus next to comb of strigil <bold>D</bold> ventral area of the mesotibia apical half and mesobasitarsus (<ext-link xmlns:xlink="http://www.w3.org/1999/xlink" xlink:type="simple" ext-link-type="uri" xlink:href="http://www.antweb.org/specimen/CASENT0872031">CASENT0872031</ext-link>). Images by FA Esteves; available at <ext-link xmlns:xlink="http://www.w3.org/1999/xlink" xlink:type="simple" ext-link-type="uri" xlink:href="http://AntWeb.org">AntWeb.org</ext-link>. Scale bars: 0.1 mm.</p></caption><graphic xmlns:xlink="http://www.w3.org/1999/xlink" xlink:href="zookeys-1074-083-g056.jpg" position="float" orientation="portrait" xlink:type="simple" id="oo_617797.jpg"><uri content-type="original_file" xlink:type="simple">https://binary.pensoft.net/fig/617797</uri></graphic></fig><fig id="F57" position="float" orientation="portrait"><object-id xmlns:xlink="http://www.w3.org/1999/xlink" content-type="doi" xlink:type="simple">10.3897/zookeys.1074.75551.figure57</object-id><object-id xmlns:xlink="http://www.w3.org/1999/xlink" content-type="arpha" xlink:type="simple">6DC8362B-4277-5C91-B676-1900912A0C82</object-id><label>Figure 57.</label><caption><p>Leg of <italic><tp:taxon-name><tp:taxon-name-part taxon-name-part-type="genus" reg="Corrieopone">Corrieopone</tp:taxon-name-part><tp:taxon-name-part taxon-name-part-type="species" reg="nouragues">nouragues</tp:taxon-name-part></tp:taxon-name></italic>; paratypes, worker caste <bold>A</bold> colliculate cuticular patch on the posterior face of the metatibial apex (<ext-link xmlns:xlink="http://www.w3.org/1999/xlink" xlink:type="simple" ext-link-type="uri" xlink:href="http://www.antweb.org/specimen/CASENT0872031">CASENT0872031</ext-link>) <bold>B</bold> close-up of the colliculate cuticular patch on the metatibia (<ext-link xmlns:xlink="http://www.w3.org/1999/xlink" xlink:type="simple" ext-link-type="uri" xlink:href="http://www.antweb.org/specimen/CASENT0872031">CASENT0872031</ext-link>) <bold>C</bold> posterior metatibial spur in posterior view (<ext-link xmlns:xlink="http://www.w3.org/1999/xlink" xlink:type="simple" ext-link-type="uri" xlink:href="http://www.antweb.org/specimen/CASENT0872031">CASENT0872031</ext-link>) <bold>D</bold> metatibial spurs and metabasitarsus in anterior view (<ext-link xmlns:xlink="http://www.w3.org/1999/xlink" xlink:type="simple" ext-link-type="uri" xlink:href="http://www.antweb.org/specimen/CASENT0923158">CASENT0923158</ext-link>) <bold>E</bold> basal portion of the metabasitarsus in anterior view (<ext-link xmlns:xlink="http://www.w3.org/1999/xlink" xlink:type="simple" ext-link-type="uri" xlink:href="http://www.antweb.org/specimen/CASENT0923158">CASENT0923158</ext-link>); note the short, median carina (arrowhead) armed with a row of short, spine-like setae (colored in orange) <bold>F</bold> portion of the metabasitarsus anterior to its midlength, in anterior view (<ext-link xmlns:xlink="http://www.w3.org/1999/xlink" xlink:type="simple" ext-link-type="uri" xlink:href="http://www.antweb.org/specimen/CASENT0923158">CASENT0923158</ext-link>). Images by FA Esteves; available at <ext-link xmlns:xlink="http://www.w3.org/1999/xlink" xlink:type="simple" ext-link-type="uri" xlink:href="http://AntWeb.org">AntWeb.org</ext-link>. Scale bars: 0.05 mm (<bold>A, B</bold>); 0.2 mm (<bold>C, D</bold>); 0.1 mm (<bold>E, F</bold>).</p></caption><graphic xmlns:xlink="http://www.w3.org/1999/xlink" xlink:href="zookeys-1074-083-g057.jpg" position="float" orientation="portrait" xlink:type="simple" id="oo_617798.jpg"><uri content-type="original_file" xlink:type="simple">https://binary.pensoft.net/fig/617798</uri></graphic></fig><supplementary-material xmlns:xlink="http://www.w3.org/1999/xlink" id="S3" position="float" orientation="portrait" xlink:type="simple"><object-id content-type="doi" xlink:type="simple">10.3897/zookeys.1074.75551.suppl3</object-id><object-id content-type="arpha" xlink:type="simple">88280C94-14FF-59EA-91D9-B3AEC1A1B130</object-id><label>Supplementary material 3</label><caption><p>Table S3</p></caption><statement content-type="dataType"><label>Data type</label><p>Morphological.</p></statement><statement content-type="notes"><label>Explanation note</label><p>Table S3 documents states of characters we evaluated across ponerine genera (see character statements in Table S2). When producing this matrix, our goals were to document and organize our observations. It only contains characters which we could unambiguously discretize. We share it to disclose our methodology and foster validation, replication, and reinterpretation of our results. Character numbers correspond to those in <italic><tp:taxon-name><tp:taxon-name-part taxon-name-part-type="genus" reg="Corrieopone">Corrieopone</tp:taxon-name-part></tp:taxon-name></italic> genus diagnosis.</p></statement><media xlink:href="zookeys-1074-083-s003.csv" mimetype="text" mime-subtype="csv" position="float" orientation="portrait" xlink:type="simple" id="oo_617801.csv"><uri content-type="original_file" xlink:type="simple">https://binary.pensoft.net/file/617801</uri></media><permissions><license xlink:type="simple"><license-p>This dataset is made available under the Open Database License (http://opendatacommons.org/licenses/odbl/1.0/). The Open Database License (ODbL) is a license agreement intended to allow users to freely share, modify, and use this Dataset while maintaining this same freedom for others, provided that the original source and author(s) are credited.</license-p></license></permissions><attrib specific-use="authors">Flavia A. Esteves, Brian L. Fisher</attrib></supplementary-material><fig id="F12" position="float" orientation="portrait"><object-id xmlns:xlink="http://www.w3.org/1999/xlink" content-type="doi" xlink:type="simple">10.3897/zookeys.1074.75551.figure12</object-id><object-id xmlns:xlink="http://www.w3.org/1999/xlink" content-type="arpha" xlink:type="simple">9587608E-114B-5416-9489-78794B478E18</object-id><label>Figure 12.</label><caption><p><italic><tp:taxon-name><tp:taxon-name-part taxon-name-part-type="genus" reg="Pachycondyla">Pachycondyla</tp:taxon-name-part><tp:taxon-name-part taxon-name-part-type="species" reg="procidua">procidua</tp:taxon-name-part></tp:taxon-name></italic> comb. rev.; worker (<ext-link xmlns:xlink="http://www.w3.org/1999/xlink" xlink:type="simple" ext-link-type="uri" xlink:href="http://www.antweb.org/specimen/CASENT0830573">CASENT0830573</ext-link>) <bold>A</bold> median area of the abdominal pretergite IV in dorsal view <bold>B</bold> pretarsus and apex of apicalmost tarsomere in posterodorsal view <bold>C</bold> posterolateral face of the hypopygium <bold>D</bold> close-up of the posterolateral face of the hypopygium. Images by FA Esteves; available at <ext-link xmlns:xlink="http://www.w3.org/1999/xlink" xlink:type="simple" ext-link-type="uri" xlink:href="http://AntWeb.org">AntWeb.org</ext-link>. Scale bars: 0.02 mm (<bold>A, B</bold>); 0.04 mm (<bold>C, D</bold>).</p></caption><graphic xmlns:xlink="http://www.w3.org/1999/xlink" xlink:href="zookeys-1074-083-g012.jpg" position="float" orientation="portrait" xlink:type="simple" id="oo_617753.jpg"><uri content-type="original_file" xlink:type="simple">https://binary.pensoft.net/fig/617753</uri></graphic></fig><fig id="F10" position="float" orientation="portrait"><object-id xmlns:xlink="http://www.w3.org/1999/xlink" content-type="doi" xlink:type="simple">10.3897/zookeys.1074.75551.figure10</object-id><object-id xmlns:xlink="http://www.w3.org/1999/xlink" content-type="arpha" xlink:type="simple">2A442983-4EA7-55E1-9B94-FF6539A1A3C4</object-id><label>Figure 10.</label><caption><p>Stout setae on the posterolateral face of the hypopygium in <italic><tp:taxon-name><tp:taxon-name-part taxon-name-part-type="genus" reg="Neoponera">Neoponera</tp:taxon-name-part></tp:taxon-name></italic> and <italic><tp:taxon-name><tp:taxon-name-part taxon-name-part-type="genus" reg="Pachycondyla">Pachycondyla</tp:taxon-name-part></tp:taxon-name></italic><bold>A</bold><italic><tp:taxon-name><tp:taxon-name-part taxon-name-part-type="genus" reg="Neoponera">Neoponera</tp:taxon-name-part><tp:taxon-name-part taxon-name-part-type="species" reg="bucki">bucki</tp:taxon-name-part></tp:taxon-name></italic>, worker (UFV-LABECOL-007493); hypopygium disassociated from the pygidium; arrows indicate the spine-like setae <bold>B</bold><italic><tp:taxon-name><tp:taxon-name-part taxon-name-part-type="genus" reg="Neoponera">N.</tp:taxon-name-part><tp:taxon-name-part taxon-name-part-type="species" reg="carinulata">carinulata</tp:taxon-name-part></tp:taxon-name></italic>, worker (<ext-link xmlns:xlink="http://www.w3.org/1999/xlink" xlink:type="simple" ext-link-type="uri" xlink:href="http://www.antweb.org/specimen/CASENT0845443">CASENT0845443</ext-link>); arrow indicates the spine-like setae <bold>C</bold><italic><tp:taxon-name><tp:taxon-name-part taxon-name-part-type="genus" reg="Pachycondyla">Pachycondyla</tp:taxon-name-part><tp:taxon-name-part taxon-name-part-type="species" reg="crassinoda">crassinoda</tp:taxon-name-part></tp:taxon-name></italic>, worker (<ext-link xmlns:xlink="http://www.w3.org/1999/xlink" xlink:type="simple" ext-link-type="uri" xlink:href="http://www.antweb.org/specimen/CASENT0370917">CASENT0370917</ext-link>); arrow indicates the spine-like setae <bold>D</bold><italic><tp:taxon-name><tp:taxon-name-part taxon-name-part-type="genus" reg="Pachycondyla">P.</tp:taxon-name-part><tp:taxon-name-part taxon-name-part-type="species" reg="harpax">harpax</tp:taxon-name-part></tp:taxon-name></italic>, worker (<ext-link xmlns:xlink="http://www.w3.org/1999/xlink" xlink:type="simple" ext-link-type="uri" xlink:href="http://www.antweb.org/specimen/CASENT0374616">CASENT0374616</ext-link>); spine-like seta highlighted in orange <bold>E</bold><italic><tp:taxon-name><tp:taxon-name-part taxon-name-part-type="genus" reg="Pachycondyla">P.</tp:taxon-name-part><tp:taxon-name-part taxon-name-part-type="species" reg="crassinoda">crassinoda</tp:taxon-name-part></tp:taxon-name></italic>, worker (<ext-link xmlns:xlink="http://www.w3.org/1999/xlink" xlink:type="simple" ext-link-type="uri" xlink:href="http://www.antweb.org/specimen/CASENT0372235">CASENT0372235</ext-link>); left side; arrow indicates the aristate setae <bold>F</bold><italic><tp:taxon-name><tp:taxon-name-part taxon-name-part-type="genus" reg="Pachycondyla">P.</tp:taxon-name-part><tp:taxon-name-part taxon-name-part-type="species" reg="crassinoda">crassinoda</tp:taxon-name-part></tp:taxon-name></italic>, worker (<ext-link xmlns:xlink="http://www.w3.org/1999/xlink" xlink:type="simple" ext-link-type="uri" xlink:href="http://www.antweb.org/specimen/CASENT0372235">CASENT0372235</ext-link>); right side; arrow indicates the aristate setae; spine-like seta highlighted in orange. Images by JCM Chaul (<bold>A</bold>) and FA Esteves (<bold>B–F</bold>); available at <ext-link xmlns:xlink="http://www.w3.org/1999/xlink" xlink:type="simple" ext-link-type="uri" xlink:href="http://AntWeb.org">AntWeb.org</ext-link>. Scale bars: 0.04 mm (<bold>A–C, E, F</bold>); 0.06 mm (<bold>D</bold>).</p></caption><graphic xmlns:xlink="http://www.w3.org/1999/xlink" xlink:href="zookeys-1074-083-g010.jpg" position="float" orientation="portrait" xlink:type="simple" id="oo_617751.jpg"><uri content-type="original_file" xlink:type="simple">https://binary.pensoft.net/fig/617751</uri></graphic></fig></tp:treatment-sec><ref-list><ref id="B22"><mixed-citation xmlns:xlink="http://www.w3.org/1999/xlink" xlink:type="simple"><person-group><name name-style="western"><surname>Fisher</surname><given-names>BL</given-names></name><name name-style="western"><surname>Bolton</surname><given-names>B</given-names></name></person-group> (<year>2016</year>) <source>Ants of Africa and Madagascar: A guide to the genera.</source><publisher-name>University of California Press</publisher-name>, <publisher-loc>Berkeley</publisher-loc>, <size units="page">514 pp</size>. <ext-link xlink:type="simple" ext-link-type="doi" xlink:href="10.1525/9780520962996">https://doi.org/10.1525/9780520962996</ext-link></mixed-citation></ref><ref id="B65"><mixed-citation xmlns:xlink="http://www.w3.org/1999/xlink" xlink:type="simple"><person-group><name name-style="western"><surname>Schmidt</surname><given-names>CA</given-names></name><name name-style="western"><surname>Shattuck</surname><given-names>SO</given-names></name></person-group> (<year>2014</year>) <article-title>The higher classification of the ant subfamily <tp:taxon-name><tp:taxon-name-part taxon-name-part-type="subfamily">Ponerinae</tp:taxon-name-part></tp:taxon-name> (<tp:taxon-name><tp:taxon-name-part taxon-name-part-type="order">Hymenoptera</tp:taxon-name-part></tp:taxon-name>: <tp:taxon-name><tp:taxon-name-part taxon-name-part-type="family">Formicidae</tp:taxon-name-part></tp:taxon-name>), with a review of ponerine ecology and behavior.</article-title><source>Zootaxa</source><volume>3817</volume>: <fpage>1</fpage>–<lpage>242</lpage>. <ext-link xlink:type="simple" ext-link-type="doi" xlink:href="10.11646/zootaxa.3817.1.1">https://doi.org/10.11646/zootaxa.3817.1.1</ext-link></mixed-citation></ref><ref id="B12"><mixed-citation xmlns:xlink="http://www.w3.org/1999/xlink" xlink:type="simple"><person-group><name name-style="western"><surname>Boudinot</surname><given-names>BE</given-names></name><name name-style="western"><surname>Moosdorf</surname><given-names>OTD</given-names></name><name name-style="western"><surname>Beutel</surname><given-names>RG</given-names></name><name name-style="western"><surname>Richter</surname><given-names>A</given-names></name></person-group> (<year>2021</year>) <article-title>Anatomy and evolution of the head of <italic><tp:taxon-name><tp:taxon-name-part taxon-name-part-type="genus">Dorylus</tp:taxon-name-part><tp:taxon-name-part taxon-name-part-type="species">helvolus</tp:taxon-name-part></tp:taxon-name></italic> (<tp:taxon-name><tp:taxon-name-part taxon-name-part-type="family">Formicidae</tp:taxon-name-part></tp:taxon-name>: <tp:taxon-name><tp:taxon-name-part taxon-name-part-type="subfamily">Dorylinae</tp:taxon-name-part></tp:taxon-name>): Patterns of sex- and caste-limited traits in the sausagefly and the driver ant.</article-title><source>Journal of Morphology</source><volume>282</volume>: <fpage>1616</fpage>–<lpage>1658</lpage>. <ext-link xlink:type="simple" ext-link-type="doi" xlink:href="10.1002/jmor.21410">https://doi.org/10.1002/jmor.21410</ext-link></mixed-citation></ref><ref id="B70"><mixed-citation xmlns:xlink="http://www.w3.org/1999/xlink" xlink:type="simple"><person-group><name name-style="western"><surname>Ward</surname><given-names>PS</given-names></name></person-group> (<year>1990</year>) <article-title>The ant subfamily <tp:taxon-name><tp:taxon-name-part taxon-name-part-type="subfamily">Pseudomyrmecinae</tp:taxon-name-part></tp:taxon-name> (<tp:taxon-name><tp:taxon-name-part taxon-name-part-type="order">Hymenoptera</tp:taxon-name-part></tp:taxon-name>: <tp:taxon-name><tp:taxon-name-part taxon-name-part-type="family">Formicidae</tp:taxon-name-part></tp:taxon-name>): generic revision and relationship to other formicids.</article-title><source>Systematic Entomology</source><volume>15</volume>: <fpage>449</fpage>–<lpage>489</lpage>. <ext-link xlink:type="simple" ext-link-type="doi" xlink:href="10.1111/j.1365-3113.1990.tb00077.x">https://doi.org/10.1111/j.1365-3113.1990.tb00077.x</ext-link></mixed-citation></ref><ref id="B2"><mixed-citation xmlns:xlink="http://www.w3.org/1999/xlink" xlink:type="simple"><person-group><name name-style="western"><surname>Arimoto</surname><given-names>K</given-names></name><name name-style="western"><surname>Yamane</surname><given-names>S</given-names></name></person-group> (<year>2018</year>) Taxonomy of the <italic><tp:taxon-name><tp:taxon-name-part taxon-name-part-type="genus">Leptogenys</tp:taxon-name-part><tp:taxon-name-part taxon-name-part-type="species">chalybaea</tp:taxon-name-part></tp:taxon-name></italic> species group (<tp:taxon-name><tp:taxon-name-part taxon-name-part-type="order">Hymenoptera</tp:taxon-name-part></tp:taxon-name>, <tp:taxon-name><tp:taxon-name-part taxon-name-part-type="family">Formicidae</tp:taxon-name-part></tp:taxon-name>, <tp:taxon-name><tp:taxon-name-part taxon-name-part-type="subfamily">Ponerinae</tp:taxon-name-part></tp:taxon-name>) from Southeast Asia. Asian Myrmecology 10: e010008. <ext-link xlink:type="simple" ext-link-type="doi" xlink:href="10.20362/am.010008">https://doi.org/10.20362/am.010008</ext-link></mixed-citation></ref><ref id="B74"><mixed-citation xmlns:xlink="http://www.w3.org/1999/xlink" xlink:type="simple"><person-group><name name-style="western"><surname>Yamane</surname><given-names>S</given-names></name></person-group> (<year>2007</year>) <article-title><italic><tp:taxon-name><tp:taxon-name-part taxon-name-part-type="genus">Pachycondyla</tp:taxon-name-part><tp:taxon-name-part taxon-name-part-type="species">nigrita</tp:taxon-name-part></tp:taxon-name></italic> and related species in Southeast Asia.</article-title> In: <person-group><name name-style="western"><surname>Snelling</surname><given-names>RR</given-names></name><name name-style="western"><surname>Fisher</surname><given-names>BL</given-names></name><name name-style="western"><surname>Ward</surname><given-names>PS</given-names></name></person-group> (<role>Eds</role>) <issue-title>Advances in ant systematics (Hymenoptera: Formicidae): homage to E.</issue-title><source>O. Wilson – 50 years of contributions. Memoirs of the American Entomological Institute, 80. American Entomological Institute, Gainesville</source>, <fpage>650</fpage>–<lpage>663</lpage>.</mixed-citation></ref><ref id="B51"><mixed-citation xmlns:xlink="http://www.w3.org/1999/xlink" xlink:type="simple"><person-group><name name-style="western"><surname>Mayr</surname><given-names>G</given-names></name></person-group> (<year>1901</year>) <article-title>Südafrikanische Formiciden, gesammelt von Dr. Hans Brauns.</article-title><source>Annalen des Kaiserlich-Königlichen Naturhistorischen Museums in Wien</source><volume>16</volume>: <fpage>1</fpage>–<lpage>30</lpage>. <ext-link xlink:type="simple" ext-link-type="doi" xlink:href="10.5281/zenodo.25873">https://doi.org/10.5281/zenodo.25873</ext-link></mixed-citation></ref><ref id="B6"><mixed-citation xmlns:xlink="http://www.w3.org/1999/xlink" xlink:type="simple"><person-group><name name-style="western"><surname>Bolton</surname><given-names>B</given-names></name></person-group> (<year>1975</year>) <article-title>A revision of the ant genus <italic><tp:taxon-name><tp:taxon-name-part taxon-name-part-type="genus">Leptogenys</tp:taxon-name-part></tp:taxon-name></italic> Roger (<tp:taxon-name><tp:taxon-name-part taxon-name-part-type="order">Hymenoptera</tp:taxon-name-part></tp:taxon-name>: <tp:taxon-name><tp:taxon-name-part taxon-name-part-type="family">Formicidae</tp:taxon-name-part></tp:taxon-name>) in the Ethiopian region with a review of the Malagasy species. Bulletin of the British Museum (Natural History).</article-title><source>Entomology</source><volume>31</volume>: <fpage>235</fpage>–<lpage>305</lpage>. <ext-link xlink:type="simple" ext-link-type="doi" xlink:href="10.5962/bhl.part.29487">https://doi.org/10.5962/bhl.part.29487</ext-link></mixed-citation></ref><ref id="B61"><mixed-citation xmlns:xlink="http://www.w3.org/1999/xlink" xlink:type="simple"><person-group><name name-style="western"><surname>Rakotonirina</surname><given-names>JC</given-names></name><name name-style="western"><surname>Fisher</surname><given-names>BL</given-names></name></person-group> (<year>2013</year>) <article-title>Revision of the <italic><tp:taxon-name><tp:taxon-name-part taxon-name-part-type="genus">Pachycondyla</tp:taxon-name-part><tp:taxon-name-part taxon-name-part-type="species">sikorae</tp:taxon-name-part></tp:taxon-name></italic> species-group (<tp:taxon-name><tp:taxon-name-part taxon-name-part-type="order">Hymenoptera</tp:taxon-name-part></tp:taxon-name>: <tp:taxon-name><tp:taxon-name-part taxon-name-part-type="family">Formicidae</tp:taxon-name-part></tp:taxon-name>) in Madagascar.</article-title><source>Zootaxa</source><volume>3683</volume>: <fpage>447</fpage>–<lpage>485</lpage>. <ext-link xlink:type="simple" ext-link-type="doi" xlink:href="10.11646/zootaxa.3683.4.8">https://doi.org/10.11646/zootaxa.3683.4.8</ext-link></mixed-citation></ref><ref id="B36"><mixed-citation xmlns:xlink="http://www.w3.org/1999/xlink" xlink:type="simple"><person-group><name name-style="western"><surname>Keller</surname><given-names>RA</given-names></name></person-group> (<year>2011</year>) <article-title>A phylogenetic analysis of ant morphology (<tp:taxon-name><tp:taxon-name-part taxon-name-part-type="order">Hymenoptera</tp:taxon-name-part></tp:taxon-name>: <tp:taxon-name><tp:taxon-name-part taxon-name-part-type="family">Formicidae</tp:taxon-name-part></tp:taxon-name>) with special reference to the poneromorph subfamilies.</article-title><source>Bulletin of the American Museum of Natural History</source><volume>355</volume>: <fpage>1</fpage>–<lpage>90</lpage>. <ext-link xlink:type="simple" ext-link-type="doi" xlink:href="10.1206/355.1">https://doi.org/10.1206/355.1</ext-link></mixed-citation></ref><ref id="B8"><mixed-citation xmlns:xlink="http://www.w3.org/1999/xlink" xlink:type="simple"><person-group><name name-style="western"><surname>Bolton</surname><given-names>B</given-names></name></person-group> (<year>2003</year>) <source>Synopsis and classification of <tp:taxon-name><tp:taxon-name-part taxon-name-part-type="family">Formicidae</tp:taxon-name-part></tp:taxon-name>. Memoirs of the American Entomological Institute 71.</source><publisher-name>American Entomological Institute</publisher-name>, <publisher-loc>Gainesville</publisher-loc>, <size units="page">370 pp</size>.</mixed-citation></ref><ref id="B16"><mixed-citation xmlns:xlink="http://www.w3.org/1999/xlink" xlink:type="simple"><person-group><name name-style="western"><surname>D’Esquivel</surname><given-names>MS</given-names></name><name name-style="western"><surname>Jahyny</surname><given-names>BJB</given-names></name><name name-style="western"><surname>Oliveira</surname><given-names>ML</given-names></name><name name-style="western"><surname>Lacau</surname><given-names>LSR</given-names></name><name name-style="western"><surname>Delebie</surname><given-names>JHC</given-names></name><name name-style="western"><surname>Lacau</surname><given-names>S</given-names></name></person-group> (<year>2017</year>) <article-title><italic><tp:taxon-name><tp:taxon-name-part taxon-name-part-type="genus">Thaumatomyrmex</tp:taxon-name-part><tp:taxon-name-part taxon-name-part-type="species">fraxini</tp:taxon-name-part></tp:taxon-name></italic> sp. nov. (<tp:taxon-name><tp:taxon-name-part taxon-name-part-type="order">Hymenoptera</tp:taxon-name-part></tp:taxon-name>: <tp:taxon-name><tp:taxon-name-part taxon-name-part-type="family">Formicidae</tp:taxon-name-part></tp:taxon-name>), a new ant species from the Brazilian Atlantic Forest.</article-title><source>Sociobiology</source><volume>64</volume>(<issue>2</issue>): <fpage>159</fpage>–<lpage>165</lpage>. <ext-link xlink:type="simple" ext-link-type="doi" xlink:href="10.13102/sociobiology.v64i2.1615">https://doi.org/10.13102/sociobiology.v64i2.1615</ext-link></mixed-citation></ref><ref id="B9"><mixed-citation xmlns:xlink="http://www.w3.org/1999/xlink" xlink:type="simple"><person-group><name name-style="western"><surname>Bolton</surname><given-names>B</given-names></name><name name-style="western"><surname>Fisher</surname><given-names>BL</given-names></name></person-group> (<year>2008a</year>) <article-title>The Afrotropical ponerine ant genus <italic><tp:taxon-name><tp:taxon-name-part taxon-name-part-type="genus">Phrynoponera</tp:taxon-name-part></tp:taxon-name></italic> Wheeler (<tp:taxon-name><tp:taxon-name-part taxon-name-part-type="order">Hymenoptera</tp:taxon-name-part></tp:taxon-name>: <tp:taxon-name><tp:taxon-name-part taxon-name-part-type="family">Formicidae</tp:taxon-name-part></tp:taxon-name>).</article-title><source>Zootaxa</source><volume>1892</volume>: <fpage>35</fpage>–<lpage>52</lpage>. <ext-link xlink:type="simple" ext-link-type="doi" xlink:href="10.11646/zootaxa.1892.1.3">https://doi.org/10.11646/zootaxa.1892.1.3</ext-link></mixed-citation></ref><ref id="B35"><mixed-citation xmlns:xlink="http://www.w3.org/1999/xlink" xlink:type="simple"><person-group><name name-style="western"><surname>Hölldobler</surname><given-names>B</given-names></name><name name-style="western"><surname>Obermayer</surname><given-names>M</given-names></name><name name-style="western"><surname>Peeters</surname><given-names>C</given-names></name></person-group> (<year>1996</year>) <article-title>Comparative study of the metatibial gland in ants (<tp:taxon-name><tp:taxon-name-part taxon-name-part-type="order">Hymenoptera</tp:taxon-name-part></tp:taxon-name>, <tp:taxon-name><tp:taxon-name-part taxon-name-part-type="family">Formicidae</tp:taxon-name-part></tp:taxon-name>).</article-title><source>Zoomorphology</source><volume>116</volume>: <fpage>157</fpage>–<lpage>167</lpage>. <ext-link xlink:type="simple" ext-link-type="doi" xlink:href="10.1007/BF02527156">https://doi.org/10.1007/BF02527156</ext-link></mixed-citation></ref><ref id="B5"><mixed-citation xmlns:xlink="http://www.w3.org/1999/xlink" xlink:type="simple"><person-group><name name-style="western"><surname>Billen</surname><given-names>J</given-names></name></person-group> (<year>2009</year>) <article-title>Occurrence and structural organization of the exocrine glands in the legs of ants.</article-title><source>Arthropod Structure &amp; Development</source><volume>38</volume>: <fpage>2</fpage>–<lpage>15</lpage>. <ext-link xlink:type="simple" ext-link-type="doi" xlink:href="10.1016/j.asd.2008.08.002">https://doi.org/10.1016/j.asd.2008.08.002</ext-link></mixed-citation></ref><ref id="B19"><mixed-citation xmlns:xlink="http://www.w3.org/1999/xlink" xlink:type="simple"><person-group><name name-style="western"><surname>Fernandes</surname><given-names>IO</given-names></name><name name-style="western"><surname>Delabie</surname><given-names>JHC</given-names></name></person-group> (<year>2019</year>) <article-title>A new species of <italic><tp:taxon-name><tp:taxon-name-part taxon-name-part-type="genus">Cryptopone</tp:taxon-name-part></tp:taxon-name></italic> Emery (<tp:taxon-name><tp:taxon-name-part taxon-name-part-type="order">Hymenoptera</tp:taxon-name-part></tp:taxon-name>: <tp:taxon-name><tp:taxon-name-part taxon-name-part-type="family">Formicidae</tp:taxon-name-part></tp:taxon-name>: <tp:taxon-name><tp:taxon-name-part taxon-name-part-type="subfamily">Ponerinae</tp:taxon-name-part></tp:taxon-name>) from Brazil with observations on the genus and a key for new word species.</article-title><source>Sociobiology</source><volume>66</volume>: <fpage>408</fpage>–<lpage>441</lpage>. <ext-link xlink:type="simple" ext-link-type="doi" xlink:href="10.13102/sociobiology.v66i3.4354">https://doi.org/10.13102/sociobiology.v66i3.4354</ext-link></mixed-citation></ref><ref id="B39"><mixed-citation xmlns:xlink="http://www.w3.org/1999/xlink" xlink:type="simple"><person-group><name name-style="western"><surname>Kempf</surname><given-names>WW</given-names></name></person-group> (<year>1961b</year>) <article-title>A survey of the ants of the soil fauna in Surinam (<tp:taxon-name><tp:taxon-name-part taxon-name-part-type="order">Hymenoptera</tp:taxon-name-part></tp:taxon-name>: <tp:taxon-name><tp:taxon-name-part taxon-name-part-type="family">Formicidae</tp:taxon-name-part></tp:taxon-name>).</article-title><source>Studia Entomologica</source><volume>4</volume>: <fpage>481</fpage>–<lpage>524</lpage>. <ext-link xlink:type="simple" ext-link-type="doi" xlink:href="10.5281/zenodo.26018">https://doi.org/10.5281/zenodo.26018</ext-link></mixed-citation></ref><ref id="B4"><mixed-citation xmlns:xlink="http://www.w3.org/1999/xlink" xlink:type="simple"><person-group><name name-style="western"><surname>Bernard</surname><given-names>F</given-names></name></person-group> (<year>1967</year>) <source>Faune de l’Europe et du Bassin Méditerranéen 3. Les fourmis (<tp:taxon-name><tp:taxon-name-part taxon-name-part-type="order">Hymenoptera</tp:taxon-name-part></tp:taxon-name><tp:taxon-name><tp:taxon-name-part taxon-name-part-type="family">Formicidae</tp:taxon-name-part></tp:taxon-name>) d’Europe occidentale et septentrionale.</source><publisher-name>Masson</publisher-name>, <publisher-loc>Paris</publisher-loc>, <size units="page">411 pp</size>.</mixed-citation></ref><ref id="B15"><mixed-citation xmlns:xlink="http://www.w3.org/1999/xlink" xlink:type="simple"><person-group><name name-style="western"><surname>Collingwood</surname><given-names>CA</given-names></name><name name-style="western"><surname>Agosti</surname><given-names>D</given-names></name></person-group> (<year>1996</year>) <article-title><tp:taxon-name><tp:taxon-name-part taxon-name-part-type="family">Formicidae</tp:taxon-name-part></tp:taxon-name> (<tp:taxon-name><tp:taxon-name-part taxon-name-part-type="class">Insecta</tp:taxon-name-part></tp:taxon-name>: <tp:taxon-name><tp:taxon-name-part taxon-name-part-type="order">Hymenoptera</tp:taxon-name-part></tp:taxon-name>) of Saudi Arabia (part 2).</article-title><source>Fauna of Saudi Arabia</source><volume>15</volume>: <fpage>300</fpage>–<lpage>385</lpage>. <ext-link xlink:type="simple" ext-link-type="uri" xlink:href="https://ia802304.us.archive.org/23/items/ants_08420/8420_text.pdf">https://ia802304.us.archive.org/23/items/ants_08420/8420_text.pdf</ext-link></mixed-citation></ref><ref id="B10"><mixed-citation xmlns:xlink="http://www.w3.org/1999/xlink" xlink:type="simple"><person-group><name name-style="western"><surname>Bolton</surname><given-names>B</given-names></name><name name-style="western"><surname>Fisher</surname><given-names>BL</given-names></name></person-group> (<year>2008b</year>) <article-title>Afrotropical ants of the ponerine genera <italic><tp:taxon-name><tp:taxon-name-part taxon-name-part-type="genus">Centromyrmex</tp:taxon-name-part></tp:taxon-name></italic> Mayr, <italic><tp:taxon-name><tp:taxon-name-part taxon-name-part-type="genus">Promyopias</tp:taxon-name-part></tp:taxon-name></italic> Santschi gen. rev. and <italic><tp:taxon-name><tp:taxon-name-part taxon-name-part-type="genus">Feroponera</tp:taxon-name-part></tp:taxon-name></italic> gen. n., with a revised key to genera of African <tp:taxon-name><tp:taxon-name-part taxon-name-part-type="subfamily">Ponerinae</tp:taxon-name-part></tp:taxon-name> (<tp:taxon-name><tp:taxon-name-part taxon-name-part-type="order">Hymenoptera</tp:taxon-name-part></tp:taxon-name>: <tp:taxon-name><tp:taxon-name-part taxon-name-part-type="family">Formicidae</tp:taxon-name-part></tp:taxon-name>).</article-title><source>Zootaxa</source><volume>1929</volume>: <fpage>1</fpage>–<lpage>37</lpage>. <ext-link xlink:type="simple" ext-link-type="doi" xlink:href="10.11646/zootaxa.1929.1.1">https://doi.org/10.11646/zootaxa.1929.1.1</ext-link></mixed-citation></ref><ref id="B49"><mixed-citation xmlns:xlink="http://www.w3.org/1999/xlink" xlink:type="simple"><person-group><name name-style="western"><surname>Mackay</surname><given-names>WP</given-names></name><name name-style="western"><surname>Mackay</surname><given-names>E</given-names></name></person-group> (<year>2010</year>) The systematics and biology of the New World ants of the genus <italic><tp:taxon-name><tp:taxon-name-part taxon-name-part-type="genus">Pachycondyla</tp:taxon-name-part></tp:taxon-name></italic> (<tp:taxon-name><tp:taxon-name-part taxon-name-part-type="order">Hymenoptera</tp:taxon-name-part></tp:taxon-name>: <tp:taxon-name><tp:taxon-name-part taxon-name-part-type="family">Formicidae</tp:taxon-name-part></tp:taxon-name>). Edwin Mellen Press, Lewiston (New York): 642 pp. <ext-link xlink:type="simple" ext-link-type="doi" xlink:href="10.13140/2.1.4271.8726">http://dx.doi.org/10.13140/2.1.4271.8726</ext-link></mixed-citation></ref><ref id="B48"><mixed-citation xmlns:xlink="http://www.w3.org/1999/xlink" xlink:type="simple"><person-group><name name-style="western"><surname>Longino</surname><given-names>JT</given-names></name><name name-style="western"><surname>Branstetter</surname><given-names>MG</given-names></name></person-group> (<year>2020</year>) <article-title>Phylogenomic species delimitation, taxonomy, and ‘bird guide’ identification of the Neotropical ant genus <italic><tp:taxon-name><tp:taxon-name-part taxon-name-part-type="genus">Rasopone</tp:taxon-name-part></tp:taxon-name></italic> (<tp:taxon-name><tp:taxon-name-part taxon-name-part-type="order">Hymenoptera</tp:taxon-name-part></tp:taxon-name>: <tp:taxon-name><tp:taxon-name-part taxon-name-part-type="family">Formicidae</tp:taxon-name-part></tp:taxon-name>).</article-title><source>Insect Systematics and Diversity</source><volume>4</volume>: <fpage>1</fpage>–<lpage>33</lpage>. <ext-link xlink:type="simple" ext-link-type="doi" xlink:href="10.1093/isd/ixaa004">https://doi.org/10.1093/isd/ixaa004</ext-link></mixed-citation></ref><ref id="B50"><mixed-citation xmlns:xlink="http://www.w3.org/1999/xlink" xlink:type="simple"><person-group><name name-style="western"><surname>Markl</surname><given-names>H</given-names></name></person-group> (<year>1973</year>) <article-title>The evolution of stridulatory communication in ants.</article-title> In: <person-group><name name-style="western"><surname>Butler</surname><given-names>CG</given-names></name><name name-style="western"><surname>Howse</surname><given-names>PE</given-names></name></person-group> (<role>Eds</role>) <issue-title>Proceedings of the International Union for the Study of Social Insects.</issue-title><source>VII International Congress, London, September 1973. University of Southampton, Southampton</source>, <fpage>258</fpage>–<lpage>265</lpage>. <ext-link xlink:type="simple" ext-link-type="uri" xlink:href="https://cataglyphis.fr/Actes-SF-UIEIS/IUSSI-Londres-1973/VII-Congres-IUSSI-Londres-Septembre-1973.htm">https://cataglyphis.fr/Actes-SF-UIEIS/IUSSI-Londres-1973/VII-Congres-IUSSI-Londres-Septembre-1973.htm</ext-link></mixed-citation></ref></ref-list></tp:taxon-treatment>
