# Supplementary material for: ﻿Corrieoponenouragues gen. nov., sp. nov., a new Ponerinae from French Guiana (Hymenoptera, Formicidae)
Source: Zookeys. 2021 Dec 3;1074:83–173. doi: 10.3897/zookeys.1074.75551 (PMC8671710; doi:10.3897/zookeys.1074.75551)
Supplement: XML Treatment for Corrieopone nouragues [file zookeys.1074.75551-treatment2.xml]

<!DOCTYPE tp:taxon-treatment
  PUBLIC "-//TaxonX//DTD Taxonomic Treatment Publishing DTD v0 20100105//EN" "tax-treatment-NSO.dtd">
<tp:taxon-treatment xmlns:tp="http://www.plazi.org/taxpub"><tp:treatment-meta><kwd-group><label>Taxon classification</label><kwd>
                <named-content content-type="kingdom">Animalia</named-content>
              </kwd><kwd>
                <named-content content-type="order">Hymenoptera</named-content>
              </kwd><kwd>
                <named-content content-type="family">Formicidae</named-content>
              </kwd></kwd-group><mixed-citation publication-type="journal"><person-group><name><surname>Esteves</surname><given-names>Flavia A.</given-names></name><name><surname>Fisher</surname><given-names>Brian L.</given-names></name></person-group><article-title>﻿<italic><tp:taxon-name><tp:taxon-name-part taxon-name-part-type="genus" reg="Corrieopone">Corrieopone</tp:taxon-name-part><tp:taxon-name-part taxon-name-part-type="species" reg="nouragues">nouragues</tp:taxon-name-part></tp:taxon-name></italic> gen. nov., sp. nov., a new <tp:taxon-name><tp:taxon-name-part taxon-name-part-type="subfamily">Ponerinae</tp:taxon-name-part></tp:taxon-name> from French Guiana (<tp:taxon-name><tp:taxon-name-part taxon-name-part-type="order">Hymenoptera</tp:taxon-name-part></tp:taxon-name>, <tp:taxon-name><tp:taxon-name-part taxon-name-part-type="family">Formicidae</tp:taxon-name-part></tp:taxon-name>)</article-title><source>Zookeys</source><day>03</day><month>12</month><year>2021</year><volume>1074</volume><fpage>83</fpage><lpage>173</lpage><pub-id pub-id-type="doi">10.3897/zookeys.1074.75551</pub-id></mixed-citation></tp:treatment-meta><tp:nomenclature><label>﻿</label><tp:taxon-name>
              <object-id xmlns:xlink="http://www.w3.org/1999/xlink" content-type="arpha" xlink:type="simple">8CDBCD76-EFFF-5CA1-A830-80354D1BEF82</object-id>
              <tp:taxon-name-part taxon-name-part-type="genus" reg="Corrieopone">Corrieopone</tp:taxon-name-part>
              <tp:taxon-name-part taxon-name-part-type="species" reg="nouragues">nouragues</tp:taxon-name-part>
              <object-id xmlns:xlink="http://www.w3.org/1999/xlink" content-type="zoobank" xlink:type="simple">http://zoobank.org/A82C546A-D3B5-421C-BF00-BFF998F86F02</object-id>
            </tp:taxon-name><tp:taxon-authority/><tp:taxon-status xmlns:xlink="http://www.w3.org/1999/xlink" xlink:type="simple">sp. nov.</tp:taxon-status><xref ref-type="fig" rid="F7">Figs 7</xref><xref ref-type="fig" rid="F8">, 8</xref><xref ref-type="fig" rid="F37">, 37</xref><xref ref-type="fig" rid="F38">, 38</xref><xref ref-type="fig" rid="F39">, 39</xref><xref ref-type="fig" rid="F40">, 40</xref><xref ref-type="fig" rid="F41">, 41</xref><xref ref-type="fig" rid="F42">, 42</xref><xref ref-type="fig" rid="F43">, 43</xref><xref ref-type="fig" rid="F44">, 44</xref><xref ref-type="fig" rid="F52">, 52A</xref><xref ref-type="fig" rid="F53">, 53</xref><xref ref-type="fig" rid="F54">, 54</xref><xref ref-type="fig" rid="F55">, 55</xref><xref ref-type="fig" rid="F56">, 56</xref><xref ref-type="fig" rid="F57">, 57</xref></tp:nomenclature><tp:treatment-sec sec-type="type locality" id="SECID0ECLFM"><title>Type locality.</title><p>French Guiana: Cayenne, Nouragues Natural Reserve, Nouragues Research Station, Inselberg Station, Petit Plateau grid; <named-content xmlns:xlink="http://www.w3.org/1999/xlink" content-type="dwc:verbatimCoordinates" xlink:type="simple"><named-content content-type="geo-json" specific-use="{&#34;type&#34;:&#34;Point&#34;,&#34;coordinates&#34;:[-52.683680,4.083540]}" id="NCID0ELLFM" xlink:type="simple">4.08354° N, 52.68368° W</named-content></named-content>, ± 5 m; alt. 145 m; old-growth lowland terra-firme equatorial evergreen forest; in leaf litter at the base of an <italic><tp:taxon-name><tp:taxon-name-part taxon-name-part-type="genus" reg="Astrocaryum">Astrocaryum</tp:taxon-name-part></tp:taxon-name></italic> palm (<tp:taxon-name><tp:taxon-name-part taxon-name-part-type="family">Arecaceae</tp:taxon-name-part></tp:taxon-name>).</p></tp:treatment-sec><tp:treatment-sec sec-type="Type specimens" id="SECID0E3LFM"><title>Type specimens.</title><p><bold><italic>Holotype</italic></bold>: worker, pinned; “French Guiana: Rés. Nouragues, Inselberg Stn; <named-content xmlns:xlink="http://www.w3.org/1999/xlink" content-type="dwc:verbatimCoordinates" xlink:type="simple"><named-content content-type="geo-json" specific-use="{&#34;type&#34;:&#34;Point&#34;,&#34;coordinates&#34;:[-52.683680,4.083540]}" id="NCID0EKMFM" xlink:type="simple">4.08354°, –52.68368°</named-content></named-content>, ±5m; 145m; rainforest; hand collection; 29 Aug. 2018; B.L. Fisher, M. Fichaux leg.; BLF41460”; <named-content xmlns:xlink="http://www.w3.org/1999/xlink" content-type="dwc:institutional_code" xlink:type="simple">CASC</named-content>, <ext-link xmlns:xlink="http://www.w3.org/1999/xlink" xlink:type="simple" ext-link-type="uri" xlink:href="http://www.antweb.org/specimen/CASENT0830464">CASENT0830464</ext-link>. <bold><italic>Paratypes</italic></bold>: French Guiana • 1 worker; same data as for holotype; <abbrev xmlns:xlink="http://www.w3.org/1999/xlink" xlink:title="John T. Longino private collection, Salt Lake City, Utah, U.S.A." id="ABBRID0E3MFM" xlink:type="simple">JTLC</abbrev>, <ext-link xmlns:xlink="http://www.w3.org/1999/xlink" xlink:type="simple" ext-link-type="uri" xlink:href="http://www.antweb.org/specimen/CASENT0645962">CASENT0645962</ext-link> • 1 worker; same data as for holotype; <named-content xmlns:xlink="http://www.w3.org/1999/xlink" content-type="dwc:institutional_code" xlink:type="simple">MNHN</named-content>, <ext-link xmlns:xlink="http://www.w3.org/1999/xlink" xlink:type="simple" ext-link-type="uri" xlink:href="http://www.antweb.org/specimen/CASENT0872028">CASENT0872028</ext-link> • 1 worker; same data as for holotype; <named-content xmlns:xlink="http://www.w3.org/1999/xlink" content-type="dwc:institutional_code" xlink:type="simple">MZSP</named-content>, <ext-link xmlns:xlink="http://www.w3.org/1999/xlink" xlink:type="simple" ext-link-type="uri" xlink:href="http://www.antweb.org/specimen/CASENT0872029">CASENT0872029</ext-link> • 3 workers; same data as for holotype; <named-content xmlns:xlink="http://www.w3.org/1999/xlink" content-type="dwc:institutional_code" xlink:type="simple">CASC</named-content>, <ext-link xmlns:xlink="http://www.w3.org/1999/xlink" xlink:type="simple" ext-link-type="uri" xlink:href="http://www.antweb.org/specimen/CASENT0830465">CASENT0830465</ext-link>, <ext-link xmlns:xlink="http://www.w3.org/1999/xlink" xlink:type="simple" ext-link-type="uri" xlink:href="http://www.antweb.org/specimen/CASENT0923158">CASENT0923158</ext-link>, <ext-link xmlns:xlink="http://www.w3.org/1999/xlink" xlink:type="simple" ext-link-type="uri" xlink:href="http://www.antweb.org/specimen/CASENT0872031">CASENT0872031</ext-link> • 1 dealated queen; same data as for holotype; <named-content xmlns:xlink="http://www.w3.org/1999/xlink" content-type="dwc:institutional_code" xlink:type="simple">CASC</named-content>, <ext-link xmlns:xlink="http://www.w3.org/1999/xlink" xlink:type="simple" ext-link-type="uri" xlink:href="http://www.antweb.org/specimen/CASENT0923157">CASENT0923157</ext-link>.</p></tp:treatment-sec><tp:treatment-sec sec-type="description" id="SECID0EXOFM"><title>Worker description.</title><p><bold>Measurements</bold> (<italic>N</italic> = 4; holotype values within parentheses): <abbrev xmlns:xlink="http://www.w3.org/1999/xlink" xlink:title="Head length" id="ABBRID0EBPFM" xlink:type="simple">HL</abbrev>: 1.54–1.57 (1.57); <abbrev xmlns:xlink="http://www.w3.org/1999/xlink" xlink:title="Head width" id="ABBRID0EFPFM" xlink:type="simple">HW</abbrev>: 1.33–1.41 (1.41); <abbrev xmlns:xlink="http://www.w3.org/1999/xlink" xlink:title="Scape length" id="ABBRID0EJPFM" xlink:type="simple">SL</abbrev>: 1.59–1.67 (1.67); <abbrev xmlns:xlink="http://www.w3.org/1999/xlink" xlink:title="Weber’s length" id="ABBRID0ENPFM" xlink:type="simple">WL</abbrev>: 2.14–2.26 (2.26); <abbrev xmlns:xlink="http://www.w3.org/1999/xlink" xlink:title="Total length" id="ABBRID0ERPFM" xlink:type="simple">TL</abbrev>: 6.54–7.10 (7.06); <abbrev xmlns:xlink="http://www.w3.org/1999/xlink" xlink:title="Cephalic index" id="ABBRID0EVPFM" xlink:type="simple">CI</abbrev>: 87–90 (89); <abbrev xmlns:xlink="http://www.w3.org/1999/xlink" xlink:title="Scape index" id="ABBRID0EZPFM" xlink:type="simple">SI</abbrev>: 119–120 (119).</p><p>Medium-sized, slender ants (<abbrev xmlns:xlink="http://www.w3.org/1999/xlink" xlink:title="Total length" id="ABBRID0E6PFM" xlink:type="simple">TL</abbrev> 6.54–7.1 mm) with characters as described for <italic><tp:taxon-name><tp:taxon-name-part taxon-name-part-type="genus" reg="Corrieopone">Corrieopone</tp:taxon-name-part></tp:taxon-name></italic> and the following:</p><fig id="F54" position="float" orientation="portrait"><object-id xmlns:xlink="http://www.w3.org/1999/xlink" content-type="doi" xlink:type="simple">10.3897/zookeys.1074.75551.figure54</object-id><object-id xmlns:xlink="http://www.w3.org/1999/xlink" content-type="arpha" xlink:type="simple">805E848A-B5D7-5400-AE42-25BBAF4603A3</object-id><label>Figure 54.</label><caption><p>Antenna of <italic><tp:taxon-name><tp:taxon-name-part taxon-name-part-type="genus" reg="Corrieopone">Corrieopone</tp:taxon-name-part><tp:taxon-name-part taxon-name-part-type="species" reg="nouragues">nouragues</tp:taxon-name-part></tp:taxon-name></italic>; paratypes, worker caste <bold>A</bold> right antenna in ventral view (<ext-link xmlns:xlink="http://www.w3.org/1999/xlink" xlink:type="simple" ext-link-type="uri" xlink:href="http://www.antweb.org/specimen/CASENT0923158">CASENT0923158</ext-link>) <bold>B</bold> lateral face of the bulbus, bulbus neck, and basal portion of the main shaft of the scape; arrow indicates the notched lateral margin of the bulbus (<ext-link xmlns:xlink="http://www.w3.org/1999/xlink" xlink:type="simple" ext-link-type="uri" xlink:href="http://www.antweb.org/specimen/CASENT0872031">CASENT0872031</ext-link>) <bold>C</bold> bulbus (arrowhead) and bulbus neck (arrow) in anterior view, with the lateral side facing the right of the image (<ext-link xmlns:xlink="http://www.w3.org/1999/xlink" xlink:type="simple" ext-link-type="uri" xlink:href="http://www.antweb.org/specimen/CASENT0923158">CASENT0923158</ext-link>) <bold>D</bold> bulbus (indicated by arrowhead) and bulbus neck (indicated by arrow) in dorsal view with lateral side facing the right of the image (<ext-link xmlns:xlink="http://www.w3.org/1999/xlink" xlink:type="simple" ext-link-type="uri" xlink:href="http://www.antweb.org/specimen/CASENT0923158">CASENT0923158</ext-link>). Images by FA Esteves; available at <ext-link xmlns:xlink="http://www.w3.org/1999/xlink" xlink:type="simple" ext-link-type="uri" xlink:href="http://AntWeb.org">AntWeb.org</ext-link>. Scale bars: 0.1 mm.</p></caption><graphic xmlns:xlink="http://www.w3.org/1999/xlink" xlink:href="zookeys-1074-083-g054.jpg" position="float" orientation="portrait" xlink:type="simple" id="oo_617795.jpg"><uri content-type="original_file" xlink:type="simple">https://binary.pensoft.net/fig/617795</uri></graphic></fig><p><bold>Color</bold>: reddish brown; lateral surfaces of clypeus and appendages slightly lighter; apex of gaster yellowish (Fig. <xref ref-type="fig" rid="F37">37</xref>).</p><p><bold>General vestiture</bold>: Head, mesosoma, petiole, and gaster vested with densely arranged, short, subdecumbent to suberect filiform setae, and with much sparser, longer, suberect to erect filiform setae; posterior region of abdominal segment VII with abundant longer setae (Figs <xref ref-type="fig" rid="F38">38A, B</xref>, <xref ref-type="fig" rid="F40">40A</xref>, <xref ref-type="fig" rid="F43">43A, C</xref>). Dorsal face of mandible with sparse, appressed, filiform setae, grading laterad to buoyant, flexuous, longer filiform setae (Fig. <xref ref-type="fig" rid="F38">38A, E</xref>). Legs dressed with densely arranged, short, subdecumbent to suberect filiform setae.</p><p><bold>Sculpture</bold>: Head in dorsal view mostly punctate (Fig. <xref ref-type="fig" rid="F8">8D</xref>). Mandibles sparsely punctate, with shallow fossulae skirting the apical two-thirds of the dorsal face of the masticatory margin (Fig. <xref ref-type="fig" rid="F8">8C</xref>). Clypeus mostly smooth; region adjacent to median area weakly costulate. Pronotum weakly punctate dorsally, grading to costulate laterally (Fig. <xref ref-type="fig" rid="F8">8B</xref>). Mesonotum weakly punctate. Anepisternum mostly smooth to sparsely costulate (Fig. <xref ref-type="fig" rid="F40">40B</xref>). Katepisternum costulate dorsally, grading to obliquely strigulate ventrally (Fig. <xref ref-type="fig" rid="F40">40B</xref>). In profile, metapleuron obliquely strigulate (Fig. <xref ref-type="fig" rid="F40">40C</xref>). Propodeum strigulate-punctate dorsally; obliquely strigulate laterally (Fig. <xref ref-type="fig" rid="F40">40C</xref>); declivitous face strigulate laterally, mostly smooth medially (Fig. <xref ref-type="fig" rid="F8">8F</xref>). Petiolar tergite anterior face mostly smooth; lateral face mostly smooth, sparsely costulate, or confused rugose (Figs <xref ref-type="fig" rid="F8">8E</xref>, <xref ref-type="fig" rid="F43">43A</xref>); posterior face mostly smooth dorsally, grading to strigate ventrally (Figs <xref ref-type="fig" rid="F8">8F</xref>, <xref ref-type="fig" rid="F43">43A</xref>). Gaster weakly punctate; mostly smooth (Fig. <xref ref-type="fig" rid="F43">43C</xref>).</p><fig id="F55" position="float" orientation="portrait"><object-id xmlns:xlink="http://www.w3.org/1999/xlink" content-type="doi" xlink:type="simple">10.3897/zookeys.1074.75551.figure55</object-id><object-id xmlns:xlink="http://www.w3.org/1999/xlink" content-type="arpha" xlink:type="simple">CC07CD3F-EBBA-5021-B84C-C629E8DBFCF3</object-id><label>Figure 55.</label><caption><p>Labrum and maxillolabial complex of <italic><tp:taxon-name><tp:taxon-name-part taxon-name-part-type="genus" reg="Corrieopone">Corrieopone</tp:taxon-name-part><tp:taxon-name-part taxon-name-part-type="species" reg="nouragues">nouragues</tp:taxon-name-part></tp:taxon-name></italic>; paratypes, worker caste <bold>A</bold> outer face of the labrum in ventrolateral view (<ext-link xmlns:xlink="http://www.w3.org/1999/xlink" xlink:type="simple" ext-link-type="uri" xlink:href="http://www.antweb.org/specimen/CASENT0872031">CASENT0872031</ext-link>); arrow indicates transverse protrusion; arrowhead indicate median carina <bold>B</bold> outer face of the labrum in apical view (<ext-link xmlns:xlink="http://www.w3.org/1999/xlink" xlink:type="simple" ext-link-type="uri" xlink:href="http://www.antweb.org/specimen/CASENT0923158">CASENT0923158</ext-link>); arrow indicates transverse protrusion; arrowhead indicate weak median carina <bold>C</bold> outer face of the maxillolabial complex (<ext-link xmlns:xlink="http://www.w3.org/1999/xlink" xlink:type="simple" ext-link-type="uri" xlink:href="http://www.antweb.org/specimen/CASENT0923158">CASENT0923158</ext-link>); basal towards the bottom of the image; Roman numerals indicate the count of maxillary and labial palpomeres <bold>D</bold> outer face of the galea (<ext-link xmlns:xlink="http://www.w3.org/1999/xlink" xlink:type="simple" ext-link-type="uri" xlink:href="http://www.antweb.org/specimen/CASENT0923158">CASENT0923158</ext-link>); galeal comb in orange; arrows indicate elliptic seta on the galeal crown; Roman numerals indicate maxillary palpomeres. Images by FA Esteves; available at <ext-link xmlns:xlink="http://www.w3.org/1999/xlink" xlink:type="simple" ext-link-type="uri" xlink:href="http://AntWeb.org">AntWeb.org</ext-link>. Scale bars: 0.1 mm.</p></caption><graphic xmlns:xlink="http://www.w3.org/1999/xlink" xlink:href="zookeys-1074-083-g055.jpg" position="float" orientation="portrait" xlink:type="simple" id="oo_617796.jpg"><uri content-type="original_file" xlink:type="simple">https://binary.pensoft.net/fig/617796</uri></graphic></fig><p><bold>Head</bold>: Head slightly longer than broad (<abbrev xmlns:xlink="http://www.w3.org/1999/xlink" xlink:title="Cephalic index" id="ABBRID0EUWFM" xlink:type="simple">CI</abbrev>: 87–90). In dorsal view, posterior margin of the head slightly concave medially (Figs <xref ref-type="fig" rid="F37">37B</xref>, <xref ref-type="fig" rid="F38">38A</xref>). In profile, posteroventral curve of the head without a projecting flange (Figs <xref ref-type="fig" rid="F37">37C</xref>, <xref ref-type="fig" rid="F38">38B</xref>). Mandibles triangular, edentate, devoid of basolateral and dorsal pits or dorsolateral and dorsomasticatory sulci (Figs <xref ref-type="fig" rid="F37">37B</xref>, <xref ref-type="fig" rid="F38">38A, E</xref>). Basal three-fourths of the mandibular masticatory margin skirted ventrally by two rows of long, flexuous, helicoid setae, with a row of filiform setae present in between. Mandible with a row of filiform setae running obliquely from the basolateral area of the ventral face to the apex of the lateral face; with setae increasing in length towards mandibular apex; apicalmost seta helicoid. Torular lobes closely approximated (Fig. <xref ref-type="fig" rid="F38">38A, F</xref>); torular lateral arches visible in dorsal view (Fig. <xref ref-type="fig" rid="F38">38F</xref>). In profile, torular lobes located at the dorsalmost part of a prominence formed by the clypeal median area and the frontal carinae (Fig. <xref ref-type="fig" rid="F38">38B</xref>). Lateral arch of the torulus projected dorsad, with a somewhat constricted rim (Fig. <xref ref-type="fig" rid="F38">38D, F</xref>). Twelve antennomeres (Fig. <xref ref-type="fig" rid="F54">54A</xref>); bulbus hemispherical, notched on the lateral margin (Fig. <xref ref-type="fig" rid="F54">54B</xref>); bulbus neck tubular (Fig. <xref ref-type="fig" rid="F54">54C, D</xref>). Antennal scape (antennomere I) surpassing the posterior margin of the head (<abbrev xmlns:xlink="http://www.w3.org/1999/xlink" xlink:title="Scape index" id="ABBRID0EMYFM" xlink:type="simple">SI</abbrev>: 119–120); antennomeres III and IV longer than all other preapical antennomeres save the scape; antennomere III almost as long as the apicalmost antennomere (Fig. <xref ref-type="fig" rid="F54">54A</xref>). Compound eyes present, located just anterior to the midlength of the head, surrounded by a sulcus; widest diameter of compound eyes: six or seven ommatidia (Fig. <xref ref-type="fig" rid="F38">38A, B, D</xref>). Ocelli absent. Labrum apically bilobed, with lobes broadly rounded apicolaterally (Fig. <xref ref-type="fig" rid="F39">39E</xref>); long, acute cleft at midpoint of apical margin. Middle of outer face of the labrum bulging transversely, with a short, median carina extending basad from the median cleft; the carina may be a weak, blunt protrusion or a somewhat developed ridge (Fig. <xref ref-type="fig" rid="F55">55A, B</xref>). Palpal formula 4,4 (Fig. <xref ref-type="fig" rid="F55">55C</xref>); basalmost maxillary palpomere short, bulbous. Outer face of maxillary stipes without a transverse sulcus (Fig. <xref ref-type="fig" rid="F55">55C</xref>). Galeal comb present (Fig. <xref ref-type="fig" rid="F55">55D</xref>). Galeal crown armed with two or three elliptic setae (Fig. <xref ref-type="fig" rid="F55">55D</xref>); inner face without a translucid comb of setae (Fig. <xref ref-type="fig" rid="F55">55C, D</xref>). Premental shield without a transverse sulcus (Fig. <xref ref-type="fig" rid="F55">55C</xref>).</p><fig id="F56" position="float" orientation="portrait"><object-id xmlns:xlink="http://www.w3.org/1999/xlink" content-type="doi" xlink:type="simple">10.3897/zookeys.1074.75551.figure56</object-id><object-id xmlns:xlink="http://www.w3.org/1999/xlink" content-type="arpha" xlink:type="simple">372846AC-A42D-5ACC-8F80-78886BAAB297</object-id><label>Figure 56.</label><caption><p>Leg of <italic><tp:taxon-name><tp:taxon-name-part taxon-name-part-type="genus" reg="Corrieopone">Corrieopone</tp:taxon-name-part><tp:taxon-name-part taxon-name-part-type="species" reg="nouragues">nouragues</tp:taxon-name-part></tp:taxon-name></italic>; paratypes, worker caste <bold>A</bold> calcar of strigil in anterior view (<ext-link xmlns:xlink="http://www.w3.org/1999/xlink" xlink:type="simple" ext-link-type="uri" xlink:href="http://www.antweb.org/specimen/CASENT0872031">CASENT0872031</ext-link>) <bold>B</bold> probasitarsus in ventroanterior view (<ext-link xmlns:xlink="http://www.w3.org/1999/xlink" xlink:type="simple" ext-link-type="uri" xlink:href="http://www.antweb.org/specimen/CASENT0923158">CASENT0923158</ext-link>) <bold>C</bold> probasitarsal notch in posterior view (<ext-link xmlns:xlink="http://www.w3.org/1999/xlink" xlink:type="simple" ext-link-type="uri" xlink:href="http://www.antweb.org/specimen/CASENT0923158">CASENT0923158</ext-link>); arrow indicates longitudinal sulcus next to comb of strigil <bold>D</bold> ventral area of the mesotibia apical half and mesobasitarsus (<ext-link xmlns:xlink="http://www.w3.org/1999/xlink" xlink:type="simple" ext-link-type="uri" xlink:href="http://www.antweb.org/specimen/CASENT0872031">CASENT0872031</ext-link>). Images by FA Esteves; available at <ext-link xmlns:xlink="http://www.w3.org/1999/xlink" xlink:type="simple" ext-link-type="uri" xlink:href="http://AntWeb.org">AntWeb.org</ext-link>. Scale bars: 0.1 mm.</p></caption><graphic xmlns:xlink="http://www.w3.org/1999/xlink" xlink:href="zookeys-1074-083-g056.jpg" position="float" orientation="portrait" xlink:type="simple" id="oo_617797.jpg"><uri content-type="original_file" xlink:type="simple">https://binary.pensoft.net/fig/617797</uri></graphic></fig><fig id="F57" position="float" orientation="portrait"><object-id xmlns:xlink="http://www.w3.org/1999/xlink" content-type="doi" xlink:type="simple">10.3897/zookeys.1074.75551.figure57</object-id><object-id xmlns:xlink="http://www.w3.org/1999/xlink" content-type="arpha" xlink:type="simple">6DC8362B-4277-5C91-B676-1900912A0C82</object-id><label>Figure 57.</label><caption><p>Leg of <italic><tp:taxon-name><tp:taxon-name-part taxon-name-part-type="genus" reg="Corrieopone">Corrieopone</tp:taxon-name-part><tp:taxon-name-part taxon-name-part-type="species" reg="nouragues">nouragues</tp:taxon-name-part></tp:taxon-name></italic>; paratypes, worker caste <bold>A</bold> colliculate cuticular patch on the posterior face of the metatibial apex (<ext-link xmlns:xlink="http://www.w3.org/1999/xlink" xlink:type="simple" ext-link-type="uri" xlink:href="http://www.antweb.org/specimen/CASENT0872031">CASENT0872031</ext-link>) <bold>B</bold> close-up of the colliculate cuticular patch on the metatibia (<ext-link xmlns:xlink="http://www.w3.org/1999/xlink" xlink:type="simple" ext-link-type="uri" xlink:href="http://www.antweb.org/specimen/CASENT0872031">CASENT0872031</ext-link>) <bold>C</bold> posterior metatibial spur in posterior view (<ext-link xmlns:xlink="http://www.w3.org/1999/xlink" xlink:type="simple" ext-link-type="uri" xlink:href="http://www.antweb.org/specimen/CASENT0872031">CASENT0872031</ext-link>) <bold>D</bold> metatibial spurs and metabasitarsus in anterior view (<ext-link xmlns:xlink="http://www.w3.org/1999/xlink" xlink:type="simple" ext-link-type="uri" xlink:href="http://www.antweb.org/specimen/CASENT0923158">CASENT0923158</ext-link>) <bold>E</bold> basal portion of the metabasitarsus in anterior view (<ext-link xmlns:xlink="http://www.w3.org/1999/xlink" xlink:type="simple" ext-link-type="uri" xlink:href="http://www.antweb.org/specimen/CASENT0923158">CASENT0923158</ext-link>); note the short, median carina (arrowhead) armed with a row of short, spine-like setae (colored in orange) <bold>F</bold> portion of the metabasitarsus anterior to its midlength, in anterior view (<ext-link xmlns:xlink="http://www.w3.org/1999/xlink" xlink:type="simple" ext-link-type="uri" xlink:href="http://www.antweb.org/specimen/CASENT0923158">CASENT0923158</ext-link>). Images by FA Esteves; available at <ext-link xmlns:xlink="http://www.w3.org/1999/xlink" xlink:type="simple" ext-link-type="uri" xlink:href="http://AntWeb.org">AntWeb.org</ext-link>. Scale bars: 0.05 mm (<bold>A, B</bold>); 0.2 mm (<bold>C, D</bold>); 0.1 mm (<bold>E, F</bold>).</p></caption><graphic xmlns:xlink="http://www.w3.org/1999/xlink" xlink:href="zookeys-1074-083-g057.jpg" position="float" orientation="portrait" xlink:type="simple" id="oo_617798.jpg"><uri content-type="original_file" xlink:type="simple">https://binary.pensoft.net/fig/617798</uri></graphic></fig><p><bold>Mesosoma</bold>: In dorsal view, mesonotum round, wider than the dorsal face of the propodeum but narrower than the pronotum (Fig. <xref ref-type="fig" rid="F37">37A</xref>); metanotal sulcus mostly smooth, conspicuous. In profile, mesonotum dome-shaped; notopleural suture separating mesonotum from mesopleuron; promesonotum higher than propodeum; metanotal sulcus deeply impressed (Figs <xref ref-type="fig" rid="F37">37C</xref>, <xref ref-type="fig" rid="F40">40A</xref>). In profile, mesopleuron divided into anepisternum and katepisternum (Fig. <xref ref-type="fig" rid="F40">40A, B</xref>). Mesometapleural suture present (Fig. <xref ref-type="fig" rid="F40">40A–C</xref>). Metathoracic spiracle concealed by a spiracular lobe (Fig. <xref ref-type="fig" rid="F40">40A, B</xref>). Posterolateral surface of the metapleuron devoid of a longitudinal flange (Fig. <xref ref-type="fig" rid="F40">40A, C</xref>). Orifice of the metapleural gland round, opening posterolaterad, with ventral margin atop a carina located on the posterolateral margin of the metapleuron (= metapleural carina; Fig. <xref ref-type="fig" rid="F40">40C, D</xref>). Propodeal dorsum devoid of a median longitudinal impression, propodeal spines absent (Fig. <xref ref-type="fig" rid="F40">40A</xref>), propodeal posterolateral margin not carinate (Fig. <xref ref-type="fig" rid="F40">40A, C</xref>). In profile, propodeal lobe rounded, not surpassing posteriorly the dorsoposterior-most point of the rim of the propodeal foramen (Fig. <xref ref-type="fig" rid="F40">40C</xref>); propodeal spiracle slit-shaped (Fig. <xref ref-type="fig" rid="F40">40A, C</xref>). Mesosternal process bidentate; metasternal process bilobate, long (Fig. <xref ref-type="fig" rid="F40">40F</xref>). Metacoxal cavities tightly encircled by unfused annuli (Fig. <xref ref-type="fig" rid="F40">40E</xref>).</p><p><bold>Legs</bold>: Apico-anterior portion of protibia with a brush of spatulate-costate setae, next to calcar of strigil (Fig. <xref ref-type="fig" rid="F41">41A</xref>); apicoposterior portion of protibia devoid of stout, spine-like setae (Fig. <xref ref-type="fig" rid="F41">41B</xref>). Basal third of the ventral margin of the calcar lamellate; lamella glabrous, devoid of any notch (Fig. <xref ref-type="fig" rid="F41">41B</xref>). From base to apex, microtrichia on anterior face of calcar grades from tubiform to spatulate (Fig. <xref ref-type="fig" rid="F56">56A</xref>); posterior face of calcar with lanceolate microtrichia (Fig. <xref ref-type="fig" rid="F41">41B</xref>). Anterior and ventral faces of probasitarsus densely vested with spatulate-costate setae (Fig. <xref ref-type="fig" rid="F41">41A</xref>), except for the area immediately anterior to the comb of strigil, which bears shorter, spatulate-bicuspid setae (Fig. <xref ref-type="fig" rid="F56">56B</xref>). Comb of strigil skirted posteriorly by a sulcus (Fig. <xref ref-type="fig" rid="F56">56C</xref>). Row of stout, spine-like setae on posterior face of probasitarsal notch, parallel to comb of strigil (Fig. <xref ref-type="fig" rid="F56">56C</xref>). Counting from base to apex: anterior face of the second tarsomere of foreleg with spatulate-costate setae; ventral faces of second, third, and fourth tarsomeres with stout, spine-like setae (Fig. <xref ref-type="fig" rid="F42">42C</xref>); fourth tarsomere cylindrical. Mesotibia with two spurs (Fig. <xref ref-type="fig" rid="F41">41C</xref>); anterior spur simple (Fig. <xref ref-type="fig" rid="F56">56D</xref>); posterior spur serrate, with lanceolate microtrichia on dorsal face (Fig. <xref ref-type="fig" rid="F41">41D</xref>). Mesobasitarsus devoid of any longitudinal sulcus (Fig. <xref ref-type="fig" rid="F56">56D</xref>); two rows of spine-like setae present along apical half of ventral face of mesobasitarsus and along entire ventral face of second, third, and fourth tarsomeres (Fig. <xref ref-type="fig" rid="F42">42D</xref>). Metacoxal dorsum devoid of any spine-like projection. Posterior portion of metatibial apex with a glabrous, yellowish, oblong, weakly colliculate cuticular patch (Figs <xref ref-type="fig" rid="F41">41E</xref>, <xref ref-type="fig" rid="F57">57A, B</xref>); cuticular patch with densely arranged, minute pores (visible under magnifications above 4700×; Fig. <xref ref-type="fig" rid="F57">57B</xref>); pores round to slit-shaped (~0.29 um length; visible at 8500× magnification); cuticle surrounding oblong cuticular patch with sparser, longer slit-shaped pores (~0.45 um length). Ventral face of metatibial apex with two spurs (Fig. <xref ref-type="fig" rid="F57">57D</xref>); anterior spur simple and glabrous. Metatibial posterior spur pectinate; with lanceolate microtrichia on anterior face; with mostly glabrous posterior face, except for lanceolate microtrichia on dorsal surface (Fig. <xref ref-type="fig" rid="F57">57C, D</xref>). Metabasitarsus devoid of any longitudinal sulcus (Fig. <xref ref-type="fig" rid="F57">57D</xref>). Midline of the ventrobasal portion of metabasitarsus with a short, longitudinal carina armed with a row of short, spine-like setae (Fig. <xref ref-type="fig" rid="F57">57E</xref>); the carina is followed apically by a longitudinal row of spatulate setae that extends to the midlength of the segment (Fig. <xref ref-type="fig" rid="F57">57F</xref>); ventral face of metabasitarsus with the apical two-thirds bearing two rows of spine-like setae that skirt the midline row of spatulate setae. Dorsal faces of the mid- and hindlegs devoid of stout, spine-like setae (Fig. <xref ref-type="fig" rid="F42">42A, B</xref>). Ventral faces of the second, third, and fourth tarsomeres with two rows of spine-like setae that skirt the midline of each segment (Fig. <xref ref-type="fig" rid="F42">42E</xref>). Simple pretarsal claws on fore-, mid-, and hindlegs (Fig. <xref ref-type="fig" rid="F42">42C–F</xref>). Arolium indistinct on pro-, meso-, and metapretarsi (Fig. <xref ref-type="fig" rid="F42">42C–F</xref>).</p><p><bold>Petiole</bold>: Sessile; surmounted by a high, unarmed, conic scale-like node that is narrow in profile and in dorsal view (Figs <xref ref-type="fig" rid="F37">37A, C</xref>, <xref ref-type="fig" rid="F43">43A</xref>). Anteroventral portion of the tergite with a lateral carina (Fig. <xref ref-type="fig" rid="F43">43A</xref>); spiracle orifice directed dorsolaterally; posterior face of the tergite with the ventral portion strigate; laterotergite delineated by a longitudinal suture (Fig. <xref ref-type="fig" rid="F43">43B</xref>). Subpetiolar process keel-like, with a round anteroventral projection (Fig. <xref ref-type="fig" rid="F43">43A</xref>), fenestra absent. Anterior disc of sternite with a round proprioceptor zone (Fig. <xref ref-type="fig" rid="F43">43B</xref>). Sternite without a posterior spatulate projection (Fig. <xref ref-type="fig" rid="F43">43B</xref>), articulation with the helcium visible in ventral view.</p><p><bold>Gaster</bold>: Helcium infra-axial: positioned ventrad to the midheight of the anterior face of abdominal segment III (Fig. <xref ref-type="fig" rid="F43">43C</xref>). Prora well-developed on the anterior face of the sternite of abdominal segment III, lip-shaped (Fig. <xref ref-type="fig" rid="F43">43C, D</xref>). Abdominal segment IV tubular: tergite and sternite with similar lengths, tergite not arched (Fig. <xref ref-type="fig" rid="F43">43C</xref>). Presclerites of the abdominal segment IV forming an even surface with postsclerites (Fig. <xref ref-type="fig" rid="F43">43C</xref>), no girdling constriction. Small stridulitrum present on the pretergite of the abdominal segment IV (Fig. <xref ref-type="fig" rid="F43">43E, F</xref>). Pygidium not armed with spine-like setae, no acute cuticular projections, dorsum convex. Hypopygium as described for the genus (Fig. <xref ref-type="fig" rid="F44">44</xref>).</p></tp:treatment-sec><tp:treatment-sec sec-type="description" id="SECID0EGFGM"><title>Queen description.</title><p><bold>Measurements</bold> (<italic>N</italic> = 1): <abbrev xmlns:xlink="http://www.w3.org/1999/xlink" xlink:title="Head length" id="ABBRID0EQFGM" xlink:type="simple">HL</abbrev>: 1.65; <abbrev xmlns:xlink="http://www.w3.org/1999/xlink" xlink:title="Head width" id="ABBRID0EUFGM" xlink:type="simple">HW</abbrev>: 1.54; <abbrev xmlns:xlink="http://www.w3.org/1999/xlink" xlink:title="Scape length" id="ABBRID0EYFGM" xlink:type="simple">SL</abbrev>: 1.74; <abbrev xmlns:xlink="http://www.w3.org/1999/xlink" xlink:title="Weber’s length" id="ABBRID0E3FGM" xlink:type="simple">WL</abbrev>: 2.51; <abbrev xmlns:xlink="http://www.w3.org/1999/xlink" xlink:title="Total length" id="ABBRID0EAGGM" xlink:type="simple">TL</abbrev>: 8.48; <abbrev xmlns:xlink="http://www.w3.org/1999/xlink" xlink:title="Cephalic index" id="ABBRID0EEGGM" xlink:type="simple">CI</abbrev>: 93; <abbrev xmlns:xlink="http://www.w3.org/1999/xlink" xlink:title="Scape index" id="ABBRID0EIGGM" xlink:type="simple">SI</abbrev>: 113.</p><p>Dealate. Color dark brown; clypeus and appendages lighter, reddish; apex of gaster yellowish (Fig. <xref ref-type="fig" rid="F53">53A–D</xref>). Similar to the worker caste but for the darker body color and slightly larger body length (<abbrev xmlns:xlink="http://www.w3.org/1999/xlink" xlink:title="Total length" id="ABBRID0ESGGM" xlink:type="simple">TL</abbrev> 8.48), larger compound eyes, presence of ocelli, and differences in the mesosoma due to the presence of wings (Fig. <xref ref-type="fig" rid="F53">53</xref>). As described for the genus.</p></tp:treatment-sec><tp:treatment-sec sec-type="etymology" id="SECID0E1GGM"><title>Etymology.</title><p>The specific epithet <italic><tp:taxon-name><tp:taxon-name-part taxon-name-part-type="genus" reg="Corrieopone"/><tp:taxon-name-part taxon-name-part-type="species" reg="nouragues">nouragues</tp:taxon-name-part></tp:taxon-name></italic> is a non-Latin noun in apposition. It honors the Nouragues (or Norak) people, a Tupi Amerindian population who once inhabited the area (<xref ref-type="bibr" rid="B29">Grenand 1982</xref>), and the Nouragues Natural Reserve and Research Station.</p></tp:treatment-sec><tp:treatment-sec><!--Section generated to contain objects referenced in tp:taxon-treatment.--><fig id="F7" position="float" orientation="portrait"><object-id xmlns:xlink="http://www.w3.org/1999/xlink" content-type="doi" xlink:type="simple">10.3897/zookeys.1074.75551.figure7</object-id><object-id xmlns:xlink="http://www.w3.org/1999/xlink" content-type="arpha" xlink:type="simple">72409B7D-F7C3-56F9-B3F0-E8A0213C938D</object-id><label>Figure 7.</label><caption><p>Glossary of terminology, part IV: vestiture. Individual parts show <abbrev xmlns:xlink="http://www.w3.org/1999/xlink" xlink:title="scanning electron microscopy" id="ABBRID0E5IAI" xlink:type="simple">SEM</abbrev> images taken from <italic><tp:taxon-name><tp:taxon-name-part taxon-name-part-type="genus" reg="Corrieopone">Corrieopone</tp:taxon-name-part><tp:taxon-name-part taxon-name-part-type="species" reg="nouragues">nouragues</tp:taxon-name-part></tp:taxon-name></italic>; paratypes, worker caste. Distinct types of seta and microtrichium are highlighted in orange <bold>A</bold> buoyant seta <bold>B</bold> elliptic seta <bold>C</bold> filiform seta <bold>D</bold> helicoid seta <bold>E</bold> hook-shaped seta <bold>F</bold> lanceolate microtrichium <bold>G</bold> spatulate seta <bold>H</bold> spatulate microtrichium <bold>I</bold> spatulate-costate seta <bold>J</bold> spatulate-bicuspid seta <bold>K</bold> stout, spine-like seta <bold>L</bold> tubiform microtrichium. Specimens imaged: <ext-link xmlns:xlink="http://www.w3.org/1999/xlink" xlink:type="simple" ext-link-type="uri" xlink:href="http://www.antweb.org/specimen/CASENT0872031">CASENT0872031</ext-link> (<bold>A, C, D, K</bold>) and <ext-link xmlns:xlink="http://www.w3.org/1999/xlink" xlink:type="simple" ext-link-type="uri" xlink:href="http://www.antweb.org/specimen/CASENT0923158">CASENT0923158</ext-link> (<bold>B, E–J, L</bold>). Images by FA Esteves; available at <ext-link xmlns:xlink="http://www.w3.org/1999/xlink" xlink:type="simple" ext-link-type="uri" xlink:href="http://AntWeb.org">AntWeb.org</ext-link>. Scale bars: 0.01 mm.</p></caption><graphic xmlns:xlink="http://www.w3.org/1999/xlink" xlink:href="zookeys-1074-083-g007.jpg" position="float" orientation="portrait" xlink:type="simple" id="oo_617748.jpg"><uri content-type="original_file" xlink:type="simple">https://binary.pensoft.net/fig/617748</uri></graphic></fig><fig id="F8" position="float" orientation="portrait"><object-id xmlns:xlink="http://www.w3.org/1999/xlink" content-type="doi" xlink:type="simple">10.3897/zookeys.1074.75551.figure8</object-id><object-id xmlns:xlink="http://www.w3.org/1999/xlink" content-type="arpha" xlink:type="simple">F6C84B2A-7FD9-5E83-8194-710FA592FCB8</object-id><label>Figure 8.</label><caption><p>Glossary of terminology, part V: sculpture. Individual parts show <abbrev xmlns:xlink="http://www.w3.org/1999/xlink" xlink:title="scanning electron microscopy" id="ABBRID0EFLAI" xlink:type="simple">SEM</abbrev> images taken from <italic><tp:taxon-name><tp:taxon-name-part taxon-name-part-type="genus" reg="Corrieopone">Corrieopone</tp:taxon-name-part><tp:taxon-name-part taxon-name-part-type="species" reg="nouragues">nouragues</tp:taxon-name-part></tp:taxon-name></italic>; holotype, worker (<ext-link xmlns:xlink="http://www.w3.org/1999/xlink" xlink:type="simple" ext-link-type="uri" xlink:href="http://www.antweb.org/specimen/CASENT0830464">CASENT0830464</ext-link>) <bold>A</bold> rectangle encloses the colliculate sculpture on the metatibial apicoposterior surface <bold>B</bold> rectangle encloses the costulate lateral surface of the pronotum <bold>C</bold> arrows indicate the fossulae on the dorsal face of the mandible <bold>D</bold> punctate sculpture on the dorsoposterior area of the head <bold>E</bold> rectangle encloses the confused rugose sculpture on the petiolar profile <bold>F</bold> declivitous face of the propodeum and petiole in dorsal view; arrow indicates the strigulate sculpture; star highlights the strigate sculpture. Images by M Esposito (<bold>A, E</bold>) and FA Esteves (<bold>B–D, F</bold>); available at <ext-link xmlns:xlink="http://www.w3.org/1999/xlink" xlink:type="simple" ext-link-type="uri" xlink:href="http://AntWeb.org">AntWeb.org</ext-link>. Scale bars: 0.1 mm (<bold>A, D</bold>); 0.2 mm (<bold>B, C, E, F</bold>).</p></caption><graphic xmlns:xlink="http://www.w3.org/1999/xlink" xlink:href="zookeys-1074-083-g008.jpg" position="float" orientation="portrait" xlink:type="simple" id="oo_617749.jpg"><uri content-type="original_file" xlink:type="simple">https://binary.pensoft.net/fig/617749</uri></graphic></fig><fig id="F37" position="float" orientation="portrait"><object-id xmlns:xlink="http://www.w3.org/1999/xlink" content-type="doi" xlink:type="simple">10.3897/zookeys.1074.75551.figure37</object-id><object-id xmlns:xlink="http://www.w3.org/1999/xlink" content-type="arpha" xlink:type="simple">B7F21237-86E2-5E29-94E1-9B9D02035D34</object-id><label>Figure 37.</label><caption><p><italic><tp:taxon-name><tp:taxon-name-part taxon-name-part-type="genus" reg="Corrieopone">Corrieopone</tp:taxon-name-part><tp:taxon-name-part taxon-name-part-type="species" reg="nouragues">nouragues</tp:taxon-name-part></tp:taxon-name></italic>, holotype, worker (<ext-link xmlns:xlink="http://www.w3.org/1999/xlink" xlink:type="simple" ext-link-type="uri" xlink:href="http://www.antweb.org/specimen/CASENT0830464">CASENT0830464</ext-link>) <bold>A</bold> body in dorsal view <bold>B</bold> head in full-face view <bold>C</bold> body in profile. Images by W Lee; available at <ext-link xmlns:xlink="http://www.w3.org/1999/xlink" xlink:type="simple" ext-link-type="uri" xlink:href="http://AntWeb.org">AntWeb.org</ext-link>.</p></caption><graphic xmlns:xlink="http://www.w3.org/1999/xlink" xlink:href="zookeys-1074-083-g037.jpg" position="float" orientation="portrait" xlink:type="simple" id="oo_617778.jpg"><uri content-type="original_file" xlink:type="simple">https://binary.pensoft.net/fig/617778</uri></graphic></fig><fig id="F38" position="float" orientation="portrait"><object-id xmlns:xlink="http://www.w3.org/1999/xlink" content-type="doi" xlink:type="simple">10.3897/zookeys.1074.75551.figure38</object-id><object-id xmlns:xlink="http://www.w3.org/1999/xlink" content-type="arpha" xlink:type="simple">79F7D9EA-14AB-5F7D-8D0B-D2B595048008</object-id><label>Figure 38.</label><caption><p><italic><tp:taxon-name><tp:taxon-name-part taxon-name-part-type="genus" reg="Corrieopone">Corrieopone</tp:taxon-name-part><tp:taxon-name-part taxon-name-part-type="species" reg="nouragues">nouragues</tp:taxon-name-part></tp:taxon-name></italic>, paratype, worker (<ext-link xmlns:xlink="http://www.w3.org/1999/xlink" xlink:type="simple" ext-link-type="uri" xlink:href="http://www.antweb.org/specimen/CASENT0872031">CASENT0872031</ext-link>) <bold>A</bold> head in full-face view <bold>B</bold> head in profile; arrow indicates the torular lobes atop a prominence formed by the clypeal median area and the frontal carinae <bold>C</bold> dorsolateral face of the mandible <bold>D</bold> clypeus and torulus in profile; the arrowhead indicates the discontinuity between the posterior margins of the median and lateral arches of the torulus <bold>E</bold> dorsal face of clypeus and mandibles <bold>F</bold> torular lobes in dorsal view; the arrow points to the exposed lateral arch of the torulus. Images by FA Esteves; available at <ext-link xmlns:xlink="http://www.w3.org/1999/xlink" xlink:type="simple" ext-link-type="uri" xlink:href="http://AntWeb.org">AntWeb.org</ext-link>. Scale bars: 0.5 mm (<bold>A, B</bold>); 0.3 mm (<bold>C, D, E, F</bold>).</p></caption><graphic xmlns:xlink="http://www.w3.org/1999/xlink" xlink:href="zookeys-1074-083-g038.jpg" position="float" orientation="portrait" xlink:type="simple" id="oo_617779.jpg"><uri content-type="original_file" xlink:type="simple">https://binary.pensoft.net/fig/617779</uri></graphic></fig><fig id="F39" position="float" orientation="portrait"><object-id xmlns:xlink="http://www.w3.org/1999/xlink" content-type="doi" xlink:type="simple">10.3897/zookeys.1074.75551.figure39</object-id><object-id xmlns:xlink="http://www.w3.org/1999/xlink" content-type="arpha" xlink:type="simple">DBE84FEF-4737-5B19-983A-9260D7A00332</object-id><label>Figure 39.</label><caption><p><italic><tp:taxon-name><tp:taxon-name-part taxon-name-part-type="genus" reg="Corrieopone">Corrieopone</tp:taxon-name-part><tp:taxon-name-part taxon-name-part-type="species" reg="nouragues">nouragues</tp:taxon-name-part></tp:taxon-name></italic>, paratype, worker caste <bold>A</bold> clypeus in profile; mandible removed <bold>B</bold> anterior part of the head in oblique anterior view; mandibles and maxilla-labial complex removed <bold>C</bold> clypeus in oblique anterior view; mandibles and maxilla-labial complex removed <bold>D</bold> anterior part of the head in ventral view; mandibles and maxilla-labial complex removed <bold>E</bold> outer face of the labrum; basal towards the top of the image <bold>F</bold> outer face of the maxillolabial complex; basal towards the bottom of the image; Roman numerals indicate the count of maxillary and labial palpomeres. Specimens imaged: <ext-link xmlns:xlink="http://www.w3.org/1999/xlink" xlink:type="simple" ext-link-type="uri" xlink:href="http://www.antweb.org/specimen/CASENT0923158">CASENT0923158</ext-link> (<bold>E, F</bold>); <ext-link xmlns:xlink="http://www.w3.org/1999/xlink" xlink:type="simple" ext-link-type="uri" xlink:href="http://www.antweb.org/specimen/CASENT0872031">CASENT0872031</ext-link> (<bold>A–D</bold>). Images by FA Esteves; available at <ext-link xmlns:xlink="http://www.w3.org/1999/xlink" xlink:type="simple" ext-link-type="uri" xlink:href="http://AntWeb.org">AntWeb.org</ext-link>. Abbreviations: <bold>avf</bold>, clypeal anteroventral face; <bold>df</bold>, clypeal dorsal face; <bold>vf</bold>, clypeal ventral face. Scale bars: 0.1 mm.</p></caption><graphic xmlns:xlink="http://www.w3.org/1999/xlink" xlink:href="zookeys-1074-083-g039.jpg" position="float" orientation="portrait" xlink:type="simple" id="oo_617780.jpg"><uri content-type="original_file" xlink:type="simple">https://binary.pensoft.net/fig/617780</uri></graphic></fig><fig id="F40" position="float" orientation="portrait"><object-id xmlns:xlink="http://www.w3.org/1999/xlink" content-type="doi" xlink:type="simple">10.3897/zookeys.1074.75551.figure40</object-id><object-id xmlns:xlink="http://www.w3.org/1999/xlink" content-type="arpha" xlink:type="simple">A190108B-0B68-5810-9164-075C977D9546</object-id><label>Figure 40.</label><caption><p><italic><tp:taxon-name><tp:taxon-name-part taxon-name-part-type="genus" reg="Corrieopone">Corrieopone</tp:taxon-name-part><tp:taxon-name-part taxon-name-part-type="species" reg="nouragues">nouragues</tp:taxon-name-part></tp:taxon-name></italic>, paratypes, worker caste <bold>A</bold> mesosoma in profile <bold>B</bold> mesopleuron and part of metapleuron and propodeum in profile <bold>C</bold> katepisternum, metapleuron, and propodeum in profile <bold>D</bold> metapleural gland orifice in posterolateral view <bold>E</bold> metapleuron (and posterior part of the mesopleuron) in ventral view; arrowhead indicates the unfused annulus around the metacoxal cavity <bold>F</bold> mesosternal and metasternal processes in posterolateral view, highlighted by arrowhead and star, respectively. Specimens imaged: <ext-link xmlns:xlink="http://www.w3.org/1999/xlink" xlink:type="simple" ext-link-type="uri" xlink:href="http://www.antweb.org/specimen/CASENT0872031">CASENT0872031</ext-link> (<bold>A</bold>); <ext-link xmlns:xlink="http://www.w3.org/1999/xlink" xlink:type="simple" ext-link-type="uri" xlink:href="http://www.antweb.org/specimen/CASENT0923158">CASENT0923158</ext-link> (<bold>B–F</bold>). Images by FA Esteves; available at <ext-link xmlns:xlink="http://www.w3.org/1999/xlink" xlink:type="simple" ext-link-type="uri" xlink:href="http://AntWeb.org">AntWeb.org</ext-link>. Scale bars: 0.2 mm.</p></caption><graphic xmlns:xlink="http://www.w3.org/1999/xlink" xlink:href="zookeys-1074-083-g040.jpg" position="float" orientation="portrait" xlink:type="simple" id="oo_617781.jpg"><uri content-type="original_file" xlink:type="simple">https://binary.pensoft.net/fig/617781</uri></graphic></fig><fig id="F41" position="float" orientation="portrait"><object-id xmlns:xlink="http://www.w3.org/1999/xlink" content-type="doi" xlink:type="simple">10.3897/zookeys.1074.75551.figure41</object-id><object-id xmlns:xlink="http://www.w3.org/1999/xlink" content-type="arpha" xlink:type="simple">29905FA1-5AD5-50E5-8200-1243F604042F</object-id><label>Figure 41.</label><caption><p><italic><tp:taxon-name><tp:taxon-name-part taxon-name-part-type="genus" reg="Corrieopone">Corrieopone</tp:taxon-name-part><tp:taxon-name-part taxon-name-part-type="species" reg="nouragues">nouragues</tp:taxon-name-part></tp:taxon-name></italic>, worker caste <bold>A</bold> protibia and protarsus in anterior view <bold>B</bold> protibial apex and probasitarsus in posteroventral view <bold>C</bold> mesotibial apex and basal portion of the mesobasitarsus in ventral view <bold>D</bold> mesotibial apex and basal portion of the mesobasitarsus in posterior view <bold>E</bold> metatibial apex in posterior view; note the lighter, colliculate cuticular patch next to the posterior metatibial spur <bold>F</bold> metatibial spurs in anterior view. Specimens imaged: holotype <ext-link xmlns:xlink="http://www.w3.org/1999/xlink" xlink:type="simple" ext-link-type="uri" xlink:href="http://www.antweb.org/specimen/CASENT0830464">CASENT0830464</ext-link> (<bold>E</bold>); paratype <ext-link xmlns:xlink="http://www.w3.org/1999/xlink" xlink:type="simple" ext-link-type="uri" xlink:href="http://www.antweb.org/specimen/CASENT0923158">CASENT0923158</ext-link> (<bold>A, C, D, F</bold>); paratype <ext-link xmlns:xlink="http://www.w3.org/1999/xlink" xlink:type="simple" ext-link-type="uri" xlink:href="http://www.antweb.org/specimen/CASENT0872031">CASENT0872031</ext-link> (<bold>B</bold>). Images by FA Esteves (<bold>A–D, F</bold>) and M Esposito (<bold>E</bold>); available at <ext-link xmlns:xlink="http://www.w3.org/1999/xlink" xlink:type="simple" ext-link-type="uri" xlink:href="http://AntWeb.org">AntWeb.org</ext-link>. Scale bars: 0.1 mm.</p></caption><graphic xmlns:xlink="http://www.w3.org/1999/xlink" xlink:href="zookeys-1074-083-g041.jpg" position="float" orientation="portrait" xlink:type="simple" id="oo_617782.jpg"><uri content-type="original_file" xlink:type="simple">https://binary.pensoft.net/fig/617782</uri></graphic></fig><fig id="F42" position="float" orientation="portrait"><object-id xmlns:xlink="http://www.w3.org/1999/xlink" content-type="doi" xlink:type="simple">10.3897/zookeys.1074.75551.figure42</object-id><object-id xmlns:xlink="http://www.w3.org/1999/xlink" content-type="arpha" xlink:type="simple">01FF8F76-3447-5565-862C-452DEC59F4B3</object-id><label>Figure 42.</label><caption><p><italic><tp:taxon-name><tp:taxon-name-part taxon-name-part-type="genus" reg="Corrieopone">Corrieopone</tp:taxon-name-part><tp:taxon-name-part taxon-name-part-type="species" reg="nouragues">nouragues</tp:taxon-name-part></tp:taxon-name></italic>, paratypes, worker caste <bold>A</bold> midleg (minus coxa) in posterior view <bold>B</bold> hindleg (minus coxa) in anterior view <bold>C</bold> apex of the foreleg in anteroventral view <bold>D</bold> apex of the midleg in anteroventral view <bold>E</bold> apex of the hindleg in anteroventral view <bold>F</bold> apicalmost tarsomere and pretarsus of the foreleg in anteroventral view. Specimens imaged: <ext-link xmlns:xlink="http://www.w3.org/1999/xlink" xlink:type="simple" ext-link-type="uri" xlink:href="http://www.antweb.org/specimen/CASENT0923158">CASENT0923158</ext-link> (<bold>A–C, E, F</bold>); <ext-link xmlns:xlink="http://www.w3.org/1999/xlink" xlink:type="simple" ext-link-type="uri" xlink:href="http://www.antweb.org/specimen/CASENT0872031">CASENT0872031</ext-link> (<bold>B</bold>). Images by FA Esteves; available at <ext-link xmlns:xlink="http://www.w3.org/1999/xlink" xlink:type="simple" ext-link-type="uri" xlink:href="http://AntWeb.org">AntWeb.org</ext-link>. Scale bars: 0.1 mm.</p></caption><graphic xmlns:xlink="http://www.w3.org/1999/xlink" xlink:href="zookeys-1074-083-g042.jpg" position="float" orientation="portrait" xlink:type="simple" id="oo_617783.jpg"><uri content-type="original_file" xlink:type="simple">https://binary.pensoft.net/fig/617783</uri></graphic></fig><fig id="F43" position="float" orientation="portrait"><object-id xmlns:xlink="http://www.w3.org/1999/xlink" content-type="doi" xlink:type="simple">10.3897/zookeys.1074.75551.figure43</object-id><object-id xmlns:xlink="http://www.w3.org/1999/xlink" content-type="arpha" xlink:type="simple">0238C2CF-0614-52D3-A96A-6A424BCE0F89</object-id><label>Figure 43.</label><caption><p><italic><tp:taxon-name><tp:taxon-name-part taxon-name-part-type="genus" reg="Corrieopone">Corrieopone</tp:taxon-name-part><tp:taxon-name-part taxon-name-part-type="species" reg="nouragues">nouragues</tp:taxon-name-part></tp:taxon-name></italic>, paratypes, worker caste <bold>A</bold> petiole in profile; arrowhead indicates the anteroventral lateral carina of the petiolar tergite <bold>B</bold> petiolar sternite in postlateroventral view; arrow indicates the proprioceptor zone on the anterior disc of the sternite <bold>C</bold> gaster in profile <bold>D</bold> helcium and prora in anterior view <bold>E</bold> the posterior portion of the abdominal tergite III and the anterior portion of the abdominal tergite IV in dorsal view; arrowhead indicates the stridulitrum <bold>F</bold> stridulitrum on abdominal pretergite IV. Specimens imaged: <ext-link xmlns:xlink="http://www.w3.org/1999/xlink" xlink:type="simple" ext-link-type="uri" xlink:href="http://www.antweb.org/specimen/CASENT0923158">CASENT0923158</ext-link> (<bold>A, B, D</bold>); <ext-link xmlns:xlink="http://www.w3.org/1999/xlink" xlink:type="simple" ext-link-type="uri" xlink:href="http://www.antweb.org/specimen/CASENT0872031">CASENT0872031</ext-link> (<bold>C, E, F</bold>). Images by FA Esteves; available at <ext-link xmlns:xlink="http://www.w3.org/1999/xlink" xlink:type="simple" ext-link-type="uri" xlink:href="http://AntWeb.org">AntWeb.org</ext-link>. Scale bars: 0.1 mm.</p></caption><graphic xmlns:xlink="http://www.w3.org/1999/xlink" xlink:href="zookeys-1074-083-g043.jpg" position="float" orientation="portrait" xlink:type="simple" id="oo_617784.jpg"><uri content-type="original_file" xlink:type="simple">https://binary.pensoft.net/fig/617784</uri></graphic></fig><fig id="F44" position="float" orientation="portrait"><object-id xmlns:xlink="http://www.w3.org/1999/xlink" content-type="doi" xlink:type="simple">10.3897/zookeys.1074.75551.figure44</object-id><object-id xmlns:xlink="http://www.w3.org/1999/xlink" content-type="arpha" xlink:type="simple">E82F1996-E158-5A01-86BB-110D6BF996C7</object-id><label>Figure 44.</label><caption><p><italic><tp:taxon-name><tp:taxon-name-part taxon-name-part-type="genus" reg="Corrieopone">Corrieopone</tp:taxon-name-part><tp:taxon-name-part taxon-name-part-type="species" reg="nouragues">nouragues</tp:taxon-name-part></tp:taxon-name></italic>, worker caste <bold>A</bold> the concave ventral face of the hypopygium armed with stout, hook-shaped setae (see arrowheads) on its posteriormost portion <bold>B</bold> hypopygium in ventrolateral view <bold>C</bold> close-up of the median carina (see arrowhead) and hook-shaped setae of the hypopygium in ventrolateral view <bold>D</bold> hook-shaped setae of the hypopygium in posteroventral view. Specimens imaged: holotype <ext-link xmlns:xlink="http://www.w3.org/1999/xlink" xlink:type="simple" ext-link-type="uri" xlink:href="http://www.antweb.org/specimen/CASENT0830464">CASENT0830464</ext-link> (<bold>A</bold>); paratype <ext-link xmlns:xlink="http://www.w3.org/1999/xlink" xlink:type="simple" ext-link-type="uri" xlink:href="http://www.antweb.org/specimen/CASENT0923158">CASENT0923158</ext-link> (<bold>B–D</bold>). Images by FA Esteves; available at <ext-link xmlns:xlink="http://www.w3.org/1999/xlink" xlink:type="simple" ext-link-type="uri" xlink:href="http://AntWeb.org">AntWeb.org</ext-link>. Scale bars: 0.1 mm.</p></caption><graphic xmlns:xlink="http://www.w3.org/1999/xlink" xlink:href="zookeys-1074-083-g044.jpg" position="float" orientation="portrait" xlink:type="simple" id="oo_617785.jpg"><uri content-type="original_file" xlink:type="simple">https://binary.pensoft.net/fig/617785</uri></graphic></fig><fig id="F52" position="float" orientation="portrait"><object-id xmlns:xlink="http://www.w3.org/1999/xlink" content-type="doi" xlink:type="simple">10.3897/zookeys.1074.75551.figure52</object-id><object-id xmlns:xlink="http://www.w3.org/1999/xlink" content-type="arpha" xlink:type="simple">CCE720F2-6D0B-52DE-BEB1-F4F2F99E27A2</object-id><label>Figure 52.</label><caption><p><bold>A</bold><italic><tp:taxon-name><tp:taxon-name-part taxon-name-part-type="genus" reg="Corrieopone">Corrieopone</tp:taxon-name-part><tp:taxon-name-part taxon-name-part-type="species" reg="nouragues">nouragues</tp:taxon-name-part></tp:taxon-name></italic>; holotype, worker (<ext-link xmlns:xlink="http://www.w3.org/1999/xlink" xlink:type="simple" ext-link-type="uri" xlink:href="http://www.antweb.org/specimen/CASENT0830464">CASENT0830464</ext-link>) <bold>B</bold><italic><tp:taxon-name><tp:taxon-name-part taxon-name-part-type="genus" reg="Asphinctopone">Asphinctopone</tp:taxon-name-part><tp:taxon-name-part taxon-name-part-type="species" reg="silvestrii">silvestrii</tp:taxon-name-part></tp:taxon-name></italic>; worker (<ext-link xmlns:xlink="http://www.w3.org/1999/xlink" xlink:type="simple" ext-link-type="uri" xlink:href="http://www.antweb.org/specimen/CASENT0406793">CASENT0406793</ext-link>) <bold>C</bold><italic><tp:taxon-name><tp:taxon-name-part taxon-name-part-type="genus" reg="Brachyponera">Brachyponera</tp:taxon-name-part><tp:taxon-name-part taxon-name-part-type="species" reg="arcuata">arcuata</tp:taxon-name-part></tp:taxon-name></italic>; syntype, worker (<ext-link xmlns:xlink="http://www.w3.org/1999/xlink" xlink:type="simple" ext-link-type="uri" xlink:href="http://www.antweb.org/specimen/CASENT0916828">CASENT0916828</ext-link>) <bold>D</bold><italic><tp:taxon-name><tp:taxon-name-part taxon-name-part-type="genus" reg="Hagensia">Hagensia</tp:taxon-name-part><tp:taxon-name-part taxon-name-part-type="species" reg="peringueyi">peringueyi</tp:taxon-name-part></tp:taxon-name></italic>; worker (<ext-link xmlns:xlink="http://www.w3.org/1999/xlink" xlink:type="simple" ext-link-type="uri" xlink:href="http://www.antweb.org/specimen/CASENT0256487">CASENT0256487</ext-link>) <bold>E</bold><italic><tp:taxon-name><tp:taxon-name-part taxon-name-part-type="genus" reg="Mayaponera">Mayaponera</tp:taxon-name-part><tp:taxon-name-part taxon-name-part-type="species" reg="constricta">constricta</tp:taxon-name-part></tp:taxon-name></italic>; worker (<ext-link xmlns:xlink="http://www.w3.org/1999/xlink" xlink:type="simple" ext-link-type="uri" xlink:href="http://www.antweb.org/specimen/CASENT0249137">CASENT0249137</ext-link>) <bold>F</bold><tp:taxon-name><tp:taxon-name-part taxon-name-part-type="genus" reg="Mesoponera">Mesoponera</tp:taxon-name-part><tp:taxon-name-part taxon-name-part-type="uncertainty-rank">cf.</tp:taxon-name-part><tp:taxon-name-part taxon-name-part-type="species" reg="ambigua">ambigua</tp:taxon-name-part></tp:taxon-name>; worker (<ext-link xmlns:xlink="http://www.w3.org/1999/xlink" xlink:type="simple" ext-link-type="uri" xlink:href="http://www.antweb.org/specimen/CASENT0629612">CASENT0629612</ext-link>). Images by W Lee (<bold>A</bold>), A Nobile (<bold>B</bold>), K Martynova (<bold>C</bold>), B Reynolds (<bold>D</bold>), R Perry (<bold>E</bold>), and JT Longino (<bold>F</bold>); available at <ext-link xmlns:xlink="http://www.w3.org/1999/xlink" xlink:type="simple" ext-link-type="uri" xlink:href="http://AntWeb.org">AntWeb.org</ext-link>. Scale bars: 1 mm.</p></caption><graphic xmlns:xlink="http://www.w3.org/1999/xlink" xlink:href="zookeys-1074-083-g052.jpg" position="float" orientation="portrait" xlink:type="simple" id="oo_617793.jpg"><uri content-type="original_file" xlink:type="simple">https://binary.pensoft.net/fig/617793</uri></graphic></fig><fig id="F53" position="float" orientation="portrait"><object-id xmlns:xlink="http://www.w3.org/1999/xlink" content-type="doi" xlink:type="simple">10.3897/zookeys.1074.75551.figure53</object-id><object-id xmlns:xlink="http://www.w3.org/1999/xlink" content-type="arpha" xlink:type="simple">48DD87EC-29BE-581C-B387-24EA8E4F51EF</object-id><label>Figure 53.</label><caption><p><italic><tp:taxon-name><tp:taxon-name-part taxon-name-part-type="genus" reg="Corrieopone">Corrieopone</tp:taxon-name-part><tp:taxon-name-part taxon-name-part-type="species" reg="nouragues">nouragues</tp:taxon-name-part></tp:taxon-name></italic>, paratype, dealated queen (<ext-link xmlns:xlink="http://www.w3.org/1999/xlink" xlink:type="simple" ext-link-type="uri" xlink:href="http://www.antweb.org/specimen/CASENT0923157">CASENT0923157</ext-link>) <bold>A</bold> head in full-face view <bold>B</bold> body in profile <bold>C</bold> mesosoma in profile <bold>D</bold> body in dorsal view <bold>E</bold> metatibial apex and basal portion of the metabasitarsus in posterior view <bold>F</bold> medial area of abdominal segments III and IV in dorsal view. Images by M Esposito (<bold>A, B, D, F</bold>) and FA Esteves (<bold>C, E</bold>); available at <ext-link xmlns:xlink="http://www.w3.org/1999/xlink" xlink:type="simple" ext-link-type="uri" xlink:href="http://AntWeb.org">AntWeb.org</ext-link>. Numbers: <bold>1</bold>, mesoscutum; <bold>2</bold>, indentation of the scutoscutellar sulcus; <bold>3</bold>, mesoscutellum; <bold>4</bold>, metanotum; <bold>5</bold>, anepisternum; <bold>6</bold>, katepisternum; <bold>7</bold>, upper section of the metapleuron; <bold>8</bold>, lower section of the metapleuron; <bold>9</bold>, parapsidal line. Scale bars: 1 mm (<bold>A, B, D</bold>); 0.2 mm (<bold>C, E, F</bold>).</p></caption><graphic xmlns:xlink="http://www.w3.org/1999/xlink" xlink:href="zookeys-1074-083-g053.jpg" position="float" orientation="portrait" xlink:type="simple" id="oo_617794.jpg"><uri content-type="original_file" xlink:type="simple">https://binary.pensoft.net/fig/617794</uri></graphic></fig></tp:treatment-sec><ref-list><ref id="B29"><mixed-citation xmlns:xlink="http://www.w3.org/1999/xlink" xlink:type="simple"><person-group><name name-style="western"><surname>Grenand</surname><given-names>P</given-names></name></person-group> (<year>1982</year>) <source>Ainsi parlaient nos ancêtres. Essai d’ethnohistoire Wayapi.</source><publisher-name>ORSTOM</publisher-name>, <publisher-loc>Paris</publisher-loc>, <size units="page">408 pp</size>.</mixed-citation></ref></ref-list></tp:taxon-treatment>
