# Supplementary material for: ﻿Corrieoponenouragues gen. nov., sp. nov., a new Ponerinae from French Guiana (Hymenoptera, Formicidae)
Source: Zookeys. 2021 Dec 3;1074:83–173. doi: 10.3897/zookeys.1074.75551 (PMC8671710; doi:10.3897/zookeys.1074.75551)
Supplement: Supplementary material 1 — Table S1 [file zookeys-1074-083-s001.csv]

SpecimenCode	Subfamily	Genus	Species	Subspecies	LifeStageSex	Medium	OwnedBy	TypeStatus	CollectionCode	CollectedBy	DateCollectedStart	DateCollectedEnd	Method	Habitat	Microhabitat	CollectionNotes	LocalityName	Adm1	Adm2	Country	Elevation	LocLatitude	LocLongitude	Bioregion	URL
CASTYPE13133	Ponerinae	Anochetus	angolensis		1 worker	pin	CAS, San Francisco, CA, USA		CASTYPE13133	E.S. Ross; R.E. Leech	2-May-58						12 mi NW of Muxima	Bengo		Angola	200	-9.488912	13.844069	Afrotropical	https://www.antweb.org/specimen/CASTYPE13133
ANTWEB1008504	Ponerinae	Anochetus	emarginatus		1 worker	SEM mount	AMNH, New York, NY, USA		ANTC30019	R. Keller	1-Jun-99						Cuenca alta del rio Ventuari: rio Manapiare; Camp. Yutajé	Amazonas		Venezuela	180	5.6	-66.1	Neotropical	https://www.antweb.org/specimen/ANTWEB1008504
CASENT0260205	Ponerinae	Anochetus	emarginatus		1 worker	pin	CAS, San Francisco, CA, USA		CS131	C. Smith					nest on side of tree; nest made of thatched mud, leaves and twigs					Trinidad and Tobago		11	-61	Neotropical	https://www.antweb.org/specimen/CASENT0260205
CASENT0417143	Ponerinae	Asphinctopone	differens		1 worker	pin	CAS, San Francisco, CA, USA	Holotype of Asphinctopone differens	BLF04130	B.L. Fisher	20-May-01	28-May-01	MW 50 sample transect, 5m	rainforest	sifted litter (leaf mold, rotten wood)		Parc National Dzanga-Ndoki, 37.9 km 169° S Lidjombo	Sangha-Mbaéré		Central African Republic	360	2.37067	16.1725	Afrotropical	https://www.antweb.org/specimen/CASENT0417143
ANTWEB1008506	Ponerinae	Asphinctopone	silvestrii		1 worker	SEM mount	MCZ, Cambridge, MA, USA		ANTC30020	W.L.; D.E. Brown	13-Jan-77			degraded forest	rotten log		Nzi Noua, N. of Ndouci			Ivory Coast		5.863835	-4.760897	Afrotropical	https://www.antweb.org/specimen/ANTWEB1008506
CASENT0824505	Ponerinae	Asphinctopone	silvestrii		1 worker	pin	CAS, San Francisco, CA, USA		BLF41638	B.L. Fisher	11-Jan-19		Hand collected	degraded rainforest patch	ex soil		Kumasi, Forestry Research Institute of Ghana (FORIG)	Ashanti		Ghana	290	6.71447	-1.52924	Afrotropical	https://www.antweb.org/specimen/CASENT0824505
CASENT0004203	Ponerinae	Austroponera	castanea		1 worker	pin	CASC, San Francisco, CA, USA		ANTC1018	L.J. Boutin	1-Jan-95						North Island, 22 Oriental Terrace	Wellington		New Zealand		-41.29257	174.79283	Australasia	https://www.antweb.org/specimen/CASENT0004203
CASENT0096646	Ponerinae	Austroponera	castanea		1 worker	pin	CASC, San Francisco, CA, USA		ANTC2610	J. Boutin	27-Mar-93	3-Apr-93					Queen Charlotte Sound, Cheery Bay	South Island		New Zealand		-41.216667	174.166667	Australasia	https://www.antweb.org/specimen/CASENT0096646
CASENT0097796	Ponerinae	Austroponera	castanea		1 worker	pin	CASC, San Francisco, CA, USA		ANTC2612	J. Boutin, M. Williams	17-Apr-95						Wellington, Oriental Bay, town belt	North Island		New Zealand		-41.283333	174.766667	Australasia	https://www.antweb.org/specimen/CASENT0097796
CASENT0872946	Ponerinae	Austroponera	castanea		3 workers	pin	CASC, San Francisco, CA, USA		ANTC47672	Wheeler	16-Aug-14						Plimmerton			New Zealand				Australasia	https://www.antweb.org/specimen/CASENT0872946
CASENT0003157	Ponerinae	Belonopelta	deletrix		1 worker	pin	CAS, San Francisco, CA, USA		ANTC1679	E.O. Wilson	1-Aug-53			rainforest			Pueblo Nuevo nr. Tetzonapa	Veracruz		Mexico		18.6	-96.6833	Neotropical	https://www.antweb.org/specimen/CASENT0003157
CASENT0235904	Ponerinae	Belonopelta	deletrix		1 worker	pin	CAS, San Francisco, CA, USA		Wm-C-01-1-05	Project LLAMA	2-May-10			cloud forest	ex sifted leaf litter		PN La Muralla	Olancho		Honduras	1530	15.09911	-86.74067	Neotropical	https://www.antweb.org/specimen/CASENT0235904
ANTWEB1008507	Ponerinae	Belonopelta	deletrix		1 worker	SEM mount	MCZ, Cambridge, MA, USA		WT13	W. Tschinkel	25-Apr-90				in rotten wood		Tikal National Park vic. ruins	Petén		Guatemala		17.225	-89.613335	Neotropical	https://www.antweb.org/specimen/ANTWEB1008507
CASENT0254321	Ponerinae	Boloponera	ikemkha		1 ergatoid queen	pin	CAS, San Francisco, CA, USA	paratype of Boloponera ikemkha	TRP2016b-TSF-131	P. Hawkes; J. Fischer; S . Pillay	8-Dec-16		Hand collected	Riverine fringe forest (in Sekhukhune Mountain Bushveld)	10-15 cm deep in soil at base of tree		De Grooteboom 373 KT portion1	Limpopo	Sekhukhune	South Africa	1025	-24.93625	30.14494	Afrotropical	https://www.antweb.org/specimen/CASENT0254321
CASENT0254323	Ponerinae	Boloponera	ikemkha		1 worker	pin	CAS, San Francisco, CA, USA	paratype of Boloponera ikemkha	TRP2016b-TSF-131	P. Hawkes; J. Fischer; S . Pillay	8-Dec-16		Hand collected	Riverine fringe forest (in Sekhukhune Mountain Bushveld)	10-15 cm deep in soil at base of tree		De Grooteboom 373 KT portion1	Limpopo	Sekhukhune	South Africa	1025	-24.93625	30.14494	Afrotropical	https://www.antweb.org/specimen/CASENT0254323
CASENT0401737	Ponerinae	Boloponera	vicans		1 worker	pin	CAS, San Francisco, CA, USA	Holotype of Boloponera vicans	BLF04000	B.L. Fisher	1-May-01	7-May-01	MW 50 sample transect, 5m	rainforest	sifted litter (leaf mold, rotten wood)		Parc National Dzanga-Ndoki, Mabéa Bai, 21.4 km 53° NE Bayanga	Sangha-Mbaéré		Central African Republic	510	3.03333	16.41	Afrotropical	https://www.antweb.org/specimen/CASENT0401737
CASENT0845833	Ponerinae	Bothroponera	cariosa		1 worker	pin	CAS, San Francisco, CA, USA		BLF02276	B.L. Fisher	18-Mar-00		MW 50 sample transect, 5m	rainforest	sifted litter (leaf mold, rotten wood)		Aire d'Exploit. Rationnelle de Faune des Monts Doudou, 24.5 km 303° WNW Doussala	Ogooué-Maritime		Gabon	630	-2.23283	10.398	Afrotropical	https://www.antweb.org/specimen/CASENT0845833
CASENT0417493	Ponerinae	Bothroponera	cariosa		1 worker	pin	CAS, San Francisco, CA, USA		BLF04130	B.L. Fisher	20-May-01	28-May-01	MW 50 sample transect, 5m	rainforest	sifted litter (leaf mold, rotten wood)		Parc National Dzanga-Ndoki, 37.9 km 169° S Lidjombo	Sangha-Mbaéré		Central African Republic	360	2.37067	16.1725	Afrotropical	https://www.antweb.org/specimen/CASENT0417493
CASENT0217115	Ponerinae	Bothroponera	crassa		1 worker	pin	CAS, San Francisco, CA, USA		ANTC9195	G. Fischer	1-Aug-08		pitfall trap, Transect 35 0m	primary forest	Kakamega 2008 survey, leaf litter		Western, Kakamega Forest, Bunyala Forest Fragment	Kakamega		Kenya	1448	0.37889	34.69917	Afrotropical	https://www.antweb.org/specimen/CASENT0217115
CASENT0845849	Ponerinae	Bothroponera	crassa		1 worker	pin	CAS, San Francisco, CA, USA		BLF02244	B.L. Fisher	14-Mar-00		MW 50 sample transect, 5m	rainforest	sifted litter (leaf mold, rotten wood)		Aire d'Exploit. Rationnelle de Faune des Monts Doudou, 25.2 km 304° NW Doussala	Ogooué-Maritime		Gabon	640	-2.2275	10.3945	Afrotropical	https://www.antweb.org/specimen/CASENT0845849
ANTWEB1008567	Ponerinae	Bothroponera	pachyderma		1 worker	SEM mount	AMNH, New York, NY, USA		ANTC30071	H.O. Lang	1-Dec-09						Manamama			Democratic Republic of Congo				Afrotropical	https://www.antweb.org/specimen/ANTWEB1008567
CASENT0402829	Ponerinae	Bothroponera	pachyderma		1 worker	pin	CAS, San Francisco, CA, USA		BLF04000	B.L. Fisher	1-May-01	7-May-01	MW 50 sample transect, 5m	rainforest	sifted litter (leaf mold, rotten wood)		Parc National Dzanga-Ndoki, Mabéa Bai, 21.4 km 53° NE Bayanga	Sangha-Mbaéré		Central African Republic	510	3.03333	16.41	Afrotropical	https://www.antweb.org/specimen/CASENT0402829
CASENT0317061	Ponerinae	Bothroponera	silvestrii		1 worker	pin	CAS, San Francisco, CA, USA		ANTC19031	G. Fischer; F. Hita Garcia	1-Jun-09		Transect 2, 2009 workshop, Winkler leaf litter extraction	Brachystegia Forest			Arabuko Sokoke Forest	Kilifi		Kenya	42	-3.32111	39.92917	Afrotropical	https://www.antweb.org/specimen/CASENT0317061
CASENT0845896	Ponerinae	Bothroponera	talpa		1 worker	pin	CAS, San Francisco, CA, USA		BLF01667	B.L. Fisher	8-Feb-98			rainforest	ex rotten log		31.3 km 108° ESE Minvoul	Woleu-Ntem		Gabon	600	2.08	12.40667	Afrotropical	https://www.antweb.org/specimen/CASENT0845896
CASENT0845894	Ponerinae	Bothroponera	talpa		1 worker	pin	CAS, San Francisco, CA, USA		BLF01684	B.L. Fisher	11-Feb-98		MW 50 sample transect, 5m	rainforest	sifted litter (leaf mold, rotten wood)		31.3 km 108° ESE Minvoul	Woleu-Ntem		Gabon	600	2.08	12.40667	Afrotropical	https://www.antweb.org/specimen/CASENT0845894
CASENT0845895	Ponerinae	Bothroponera	talpa		1 worker	pin	CAS, San Francisco, CA, USA		BLF02328	B.L. Fisher	19-Apr-00		MW 50 sample transect, 5m	rainforest	sifted litter (leaf mold, rotten wood)		Korup N. P., 6.9 km 317° NW Mundemba	Sud-Ouest		Cameroon	110	5.016	8.864	Afrotropical	https://www.antweb.org/specimen/CASENT0845895
CASENT0104738	Ponerinae	Brachyponera	chinensis		1 worker	pin	CAS, San Francisco, CA, USA		ANTC6084	Lloyd R. Davis, Jr.	18-Sep-02				under bark pine log		3 mi. N. Clemson	South Carolina	Pickens	United States		34.73892	-82.82953	Nearctic	https://www.antweb.org/specimen/CASENT0104738
CASENT0914511	Ponerinae	Brachyponera	chinensis		1 worker	pin	CAS, San Francisco, CA, USA		WM23334	W.; E. MacKay	22-Jun-09			mixed hardwood, few pines forest	nest in very rotten stump, brood, sexuals, clay soil		Fort Yargo State Park	Georgia	Barrow	United States	273	33.9675	-83.72389	Nearctic	https://www.antweb.org/specimen/CASENT0914511
ANTWEB1008564	Ponerinae	Brachyponera	croceicornis		1 worker	SEM mount	AMNH, New York, NY, USA		ANTC30069	Wheeler	28-Oct-14						Kuranda	Queensland		Australia		-16.8167	145.65	Australasia	https://www.antweb.org/specimen/ANTWEB1008564
CASENT0118536	Ponerinae	Brachyponera	croceicornis		1 worker	pin	CASC, San Francisco, CA, USA		BLF14660	B.L.Fisher	15-Aug-06			rainforest			1.6km WSW Cape Tribulation	Queensland		Australia	40m	-16.066667	145.45	Australasia	https://www.antweb.org/specimen/CASENT0118536
CASTYPE06966	Ponerinae	Brachyponera	croceicornis		1 worker	pin	CAS, San Francisco, CA, USA	Holotype of Ponera bicolor	CASTYPE06966	E.S. Ross	20-Jun-44						Maffin Bay, Dutch N. Guinea	Papua		Indonesia		-1.96667	138.88333	Australasia	https://www.antweb.org/specimen/CASTYPE06966
CASENT0217564	Ponerinae	Brachyponera	lutea		1 worker (gaster detached)	pin	CAS, San Francisco, CA, USA		ANTC1477	E.S. Ross; D.Q. Cavagnaro	5-Sep-62						Darlington	Western Australia		Australia	140	-31.89972	116.08056	Australasia	https://www.antweb.org/specimen/CASENT0217564
CASENT0746777	Ponerinae	Brachyponera	lutea		1 worker	pin	CAS, San Francisco, CA, USA		ANTC36666	M. Cooling	27-Aug-14						Nhulunbuy, NE Arnhem Land	Northern Territory		Australia		-12	134	Australasia	https://www.antweb.org/specimen/CASENT0746777
CASENT0872964	Ponerinae	Brachyponera	luteipes		1 worker	pin	CASC, San Francisco, CA, USA		EOW746	E.O. Wilson	7-Apr-55	8-Apr-55				#746	Joangeng, Mongi Watershed, Huon Peninsula	Morobe		Papua New Guinea	1500			Australasia	https://www.antweb.org/specimen/CASENT0872964
CASENT0914510	Ponerinae	Brachyponera	luteipes		1 worker	pin	CAS, San Francisco, CA, USA		MY520	M. Yoshimura	4-May-00		W5, M1				Iriomote Island	Okinawa		Japan		24.34667	123.82917	Palearctic	https://www.antweb.org/specimen/CASENT0914510
CASENT0059638	Ponerinae	Brachyponera	obscurans		1 worker	pin	CAS, San Francisco, CA, USA		BLF12052	B.L. Fisher; Malagasy Arthropod Team	27-May-05		hand collecting	rainforest	ex rotten log		Camizard Mt., Bambous			Mauritius	375	-20.33283	57.723	Malagasy	https://www.antweb.org/specimen/CASENT0059638
CASENT0059666	Ponerinae	Brachyponera	obscurans		1 dealate queen	pin	CAS, San Francisco, CA, USA		BLF12062	B.L. Fisher; Malagasy Arthropod Team	27-May-05			rainforest	ex rotten log		Camizard Mt., Bambous			Mauritius	375	-20.33283	57.723	Malagasy	https://www.antweb.org/specimen/CASENT0059666
CASENT0056028	Ponerinae	Brachyponera	obscurans		1 worker	pin	CAS, San Francisco, CA, USA		BLF12072	B.L. Fisher; Malagasy Arthropod Team	27-May-05		2 Maxi Winks	rainforest	sifted litter (leaf mold, rotten wood)		Brise Mt., Bambous			Mauritius	200	-20.3455	57.75467	Malagasy	https://www.antweb.org/specimen/CASENT0056028
CASENT0263683	Ponerinae	Brachyponera	sennaarensis		1 worker	pin	CAS, San Francisco, CA, USA		BLF27497	B.L. Fisher	16-Sep-11			date farm	sitting under palm tree		Riyad River, Al Hair	Ar Riyad		Saudi Arabia	525	24.38964	46.82405	Palearctic	https://www.antweb.org/specimen/CASENT0263683
CASENT0906150	Ponerinae	Brachyponera	sennaarensis		1 worker	pin	CAS, San Francisco, CA, USA		FAE946	F.A. Esteves	27-Sep-11			roadside desert 7pm	ground forager(s)		Salbukh	Ar Riyad		Saudi Arabia	680	25.05013	46.49255	Palearctic	https://www.antweb.org/specimen/CASENT0906150
CASENT0264712	Ponerinae	Brachyponera	sennaarensis		1 worker	pin	CAS, San Francisco, CA, USA		UAE13240	A. van Harten	2-Jun-09	16-Jul-09	light trap			Formicidae	al-Ajban			United Arab Emirates		24.36	55.01	Palearctic	https://www.antweb.org/specimen/CASENT0264712
CASENT0384973	Ponerinae	Buniapone	amblyops		1 worker	pin	CAS, San Francisco, CA, USA		BLF33846	B.L. Fisher, F.A. Esteves; Arthropod Team	7-Jul-14	8-Jul-14	hand collecting				Maliau Basin, Knowledge trail	Sabah		Malaysia	260	4.74368	116.97211	Indomalaya	https://www.antweb.org/specimen/CASENT0384973
CASENT0384786	Ponerinae	Buniapone	amblyops		1 worker	pin	CAS, San Francisco, CA, USA		BLF34118	B.L. Fisher; F.A. Esteves; Arthropod Team	10-Jul-14		hand collecting	rainforest	ex soil		Maliau Basin Centre, Knowledge trail, Ant Course 2014	Sabah		Malaysia	260	4.74368	116.97211	Indomalaya	https://www.antweb.org/specimen/CASENT0384786
CASENT0387803	Ponerinae	Buniapone	amblyops		1 worker	pin	CASC, San Francisco, CA, USA		BLF34638	B.L. Fisher, F.A. Esteves; Arthropod Team	16-Jul-14			rainforest			Maliau Basin	Sabah		Malaysia	230m	4.738116	116.97989	Indomalaya	https://www.antweb.org/specimen/CASENT0387803
CASENT0131226	Ponerinae	Buniapone	amblyops		1 worker	pin	CAS, San Francisco, CA, USA		T0315	Patikhom Tamtip	12-Jul-06	19-Jul-06	Malaise trap				Phu Ruea NP, office	Loei		Thailand	870	17.480083	101.354034	Indomalaya	https://www.antweb.org/specimen/CASENT0131226
ANTWEB1008508	Ponerinae	Centromyrmex	brachycola		1 worker	SEM mount	AMNH, New York, NY, USA		ANTC30021	D.A. Grimaldi	16-Mar-89	27-Mar-89			nesting in clay soil		Rio Mavaca Camp	Amazonas		Venezuela	150	2.03333	-65.1	Neotropical	https://www.antweb.org/specimen/ANTWEB1008508
CASENT0178344	Ponerinae	Centromyrmex	brachycola		1 worker	pin	CAS, San Francisco, CA, USA		ANTC8539	Edward S. Ross	1-Mar-75						Santa Elena	Bolivar		Venezuela	1000	4.59503	-61.10941	Neotropical	https://www.antweb.org/specimen/CASENT0178344
CASENT0175377	Ponerinae	Centromyrmex	decessor		2 workers	pin	CAS, San Francisco, CA, USA	paratype of Centromyrmex decessor	BLF01699	B.L. Fisher	12-Feb-98			rainforest	ex rotten log		31.3 km 108° ESE Minvoul	Woleu-Ntem		Gabon	600	2.08	12.40667	Afrotropical	https://www.antweb.org/specimen/CASENT0175377
CASENT0175376	Ponerinae	Centromyrmex	decessor		2 workers	pin	CAS, San Francisco, CA, USA	paratype of Centromyrmex decessor	BLF01716	B.L. Fisher	14-Feb-98			rainforest	ex rotten log		31.3 km 108° ESE Minvoul	Woleu-Ntem		Gabon	600	2.08	12.40667	Afrotropical	https://www.antweb.org/specimen/CASENT0175376
CASENT0178745	Ponerinae	Centromyrmex	decessor		1 worker	pin	CAS, San Francisco, CA, USA	paratype of Centromyrmex decessor	BLF01725	B.L. Fisher	15-Feb-98			rainforest	ex rotten log		31.3 km 108° ESE Minvoul	Woleu-Ntem		Gabon	600	2.08	12.40667	Afrotropical	https://www.antweb.org/specimen/CASENT0178745
CASENT0081171	Ponerinae	Centromyrmex	ereptor		1 worker	pin	CAS, San Francisco, CA, USA	Holotype of Centromyrmex ereptor	BLF04083	B.L. Fisher	10-May-01	17-May-01	pitfall trap, PF bucket	rainforest			Réserve Spéciale de Forêt Dense de Dzanga-Sangha, 12.7 km 326° NW Bayanga	Sangha-Mbaéré		Central African Republic	420	3.005	16.19333	Afrotropical	https://www.antweb.org/specimen/CASENT0081171
CASENT0066716	Ponerinae	Centromyrmex	raptor		1 worker	pin	CAS, San Francisco, CA, USA	Holotype of Centromyrmex raptor	BLF13554	B.L. Fisher; Arthropod Team	30-Nov-05			miombo woodland	ex soil		Lusaka, Leopard Hill, Kapuka Farm	Central		Zambia	1300	-12.55483	30.29567	Afrotropical	https://www.antweb.org/specimen/CASENT0066716
CASENT0645962	Ponerinae	Corrieopone	nouragues		1 worker	pin	JTLC	paratype of Corrieopone nouragues	BLF41460	B.L. Fisher	29-Aug-18		hand collection	rainforest	in soil	in litter at base of Astrocaryum	Reserve Nouragues, Inselberg Station, Petit Plateau	Cayenne		French Guiana	145	4.08354	-52.68368	Neotropical	https://www.antweb.org/specimen/CASENT0645962
CASENT0830464	Ponerinae	Corrieopone	nouragues		1 worker	pin	CAS, San Francisco, CA, USA	Holotype of Corrieopone nouragues	BLF41460	B.L. Fisher; M. Fichaux	29-Aug-18		hand collection	rainforest	in litter at base of Astrocaryum		Réserve Nouragues, Inselberg Station, Petit Plateau	Cayenne		French Guiana	145	4.08354	-52.68368	Neotropical	https://www.antweb.org/specimen/CASENT0830464
CASENT0830465	Ponerinae	Corrieopone	nouragues		1 worker	pin	CAS, San Francisco, CA, USA	paratype of Corrieopone nouragues	BLF41460	B.L. Fisher; M. Fichaux	29-Aug-18		hand collection	rainforest	in litter at base of Astrocaryum		Réserve Nouragues, Inselberg Station, Petit Plateau	Cayenne		French Guiana	145	4.08354	-52.68368	Neotropical	https://www.antweb.org/specimen/CASENT0830465
CASENT0872028	Ponerinae	Corrieopone	nouragues		1 worker	pin	CAS, San Francisco, CA, USA	paratype of Corrieopone nouragues	BLF41460	B.L. Fisher; M. Fichaux	29-Aug-18		hand collection	rainforest	in litter at base of Astrocaryum		Réserve Nouragues, Inselberg Station, Petit Plateau	Cayenne		French Guiana	145	4.08354	-52.68368	Neotropical	https://www.antweb.org/specimen/CASENT0872028
CASENT0872029	Ponerinae	Corrieopone	nouragues		1 worker	pin	CAS, San Francisco, CA, USA	paratype of Corrieopone nouragues	BLF41460	B.L. Fisher; M. Fichaux	29-Aug-18		hand collection	rainforest	in litter at base of Astrocaryum		Réserve Nouragues, Inselberg Station, Petit Plateau	Cayenne		French Guiana	145	4.08354	-52.68368	Neotropical	https://www.antweb.org/specimen/CASENT0872029
CASENT0872031-res	Ponerinae	Corrieopone	nouragues		1 worker	SEM mount	CAS, San Francisco, CA, USA	paratype of Corrieopone nouragues	BLF41460	B.L. Fisher; M. Fichaux	29-Aug-18		hand collection	rainforest	in litter at base of Astrocaryum		Reserve Nouragues, Inselberg Station, Petit Plateau	Cayenne		French Guiana	145	4.08354	-52.68368	Neotropical	https://www.antweb.org/specimen/CASENT0872031-res
CASENT0923157	Ponerinae	Corrieopone	nouragues		1 dealate queen	pin	CAS, San Francisco, CA, USA	paratype of Corrieopone nouragues	BLF41460	B.L. Fisher; M. Fichaux	29-Aug-18		hand collection	rainforest	in litter at base of Astrocaryum		Reserve Nouragues, Inselberg Station, Petit Plateau	Cayenne		French Guiana	145	4.08354	-52.68368	Neotropical	https://www.antweb.org/specimen/CASENT0923157
CASENT0923158	Ponerinae	Corrieopone	nouragues		1 worker	pin	CAS, San Francisco, CA, USA	paratype of Corrieopone nouragues	BLF41460	B.L. Fisher; M. Fichaux	29-Aug-18		hand collection	rainforest	in litter at base of Astrocaryum		Réserve Nouragues, Inselberg Station, Petit Plateau	Cayenne		French Guiana	145	4.08354	-52.68368	Neotropical	https://www.antweb.org/specimen/CASENT0923158
CASENT0006007	Ponerinae	Cryptopone	gilva		1 worker	pin	CAS, San Francisco, CA, USA		ANTC1606	E.S. Ross	1-Oct-43						Tallahassee	Florida	Leon	United States		30.433332	-84.3	Nearctic	https://www.antweb.org/specimen/CASENT0006007
CASENT0006054	Ponerinae	Cryptopone	gilva		1 worker	pin	CAS, San Francisco, CA, USA		ANTC1615	E.S. Ross	30-Jan-44													Neotropical	https://www.antweb.org/specimen/CASENT0006054
ANTWEB1008514	Ponerinae	Cryptopone	gilva		1 worker	SEM mount	AMNH, New York, NY, USA		CR92-070	M.J. McDonald	24-May-92						Las Alturas	Puntarenas		Costa Rica				Neotropical	https://www.antweb.org/specimen/ANTWEB1008514
ANTWEB1008565	Ponerinae	Cryptopone	guianensis		1 worker	SEM mount	MCZ, Cambridge, MA, USA		CR128	Cover; Moffett; Tobin	25-Mar-88			mature rainforest	lone worker under log		La Selva	Heredia		Costa Rica		9.787497	-83.75972	Neotropical	https://www.antweb.org/specimen/ANTWEB1008565
CASENT0249146	Ponerinae	Cryptopone	guianensis		1 worker	pin	PSWC, Philip S. Ward Collection		DMO193	D.M. Olson	16-Mar-87						La Selva	Heredia		Costa Rica	50	10.4333	-83.9833	Neotropical	https://www.antweb.org/specimen/CASENT0249146
CASENT0217039	Ponerinae	Cryptopone	hartwigi		2 workers	pin	CAS, San Francisco, CA, USA		ANTC9129	P. Hawkes; J. Fisher	23-Mar-10			Bushveld/grassland	Extracted from soil sample		Premier Game Park	Gauteng		South Africa	1421	-25.66056	28.49132	Afrotropical	https://www.antweb.org/specimen/CASENT0217039
CASENT0251956	Ponerinae	Cryptopone	hartwigi		1 worker	pin	CAS, San Francisco, CA, USA		BGN1-PT	P. Hawkes, M. Clark	16-Mar-05	18-Mar-05	Pitfall trap	grassland			Pretoria Botanical Gardens, garden	Gauteng	City of Tshwane	South Africa	100	-25.73857	28.2803	Afrotropical	https://www.antweb.org/specimen/CASENT0251956
CASENT0260211	Ponerinae	Cryptopone	sauteri		1 worker	pin	CASC, San Francisco, CA, USA		ANTC47674	M. Munetoshi	17-Jul-05						Honshu, Hachiōji-shi, Takaosan	Kanto	Tokyo	Japan	600			Palearctic	https://www.antweb.org/specimen/CASENT0260211
ANTWEB1008516	Ponerinae	Diacamma	ceylonense		1 worker	SEM mount	AMNH, New York, NY, USA		ANTC30027	C. Peeters	1-Nov-01						Bangolo; Jubilee Garden			India				Indomalaya	https://www.antweb.org/specimen/ANTWEB1008516
CASENT0217518	Ponerinae	Dinoponera	longipes		1 worker	pin	CAS, San Francisco, CA, USA		ANTC17774	E.I. Schlinger; E.S. Ross	19-Oct-54						Monson Valley, Tingo Maria	Huánuco		Peru		-9.31667	-76.01667	Neotropical	https://www.antweb.org/specimen/CASENT0217518
CASENT0104920	Ponerinae	Dinoponera	lucida		1 worker	pin	CAS, San Francisco, CA, USA		ANTC2034	J.R.M. Santos	1-Feb-99						Itabuna; Itapebi	Bahia		Brazil	177	-15.96725	-39.53251	Neotropical	https://www.antweb.org/specimen/CASENT0104920
ANTWEB1008517	Ponerinae	Dinoponera	lucida		1 worker	SEM mount	AMNH, New York, NY, USA		ANTC30028	J.R.M. Santos	1-Feb-99						Itabuna; Itapebi	Bahia		Brazil	177	-15.96725	-39.53251	Neotropical	https://www.antweb.org/specimen/ANTWEB1008517
ANTWEB1008521	Ponerinae	Dolioponera	fustigera		1 worker	SEM mount	MCZ, Cambridge, MA, USA	Holotype of Dolioponera fustigera	ANTC30032	J.A. Barra						IPA 392	Plateau d' Ipassa			Gabon				Afrotropical	https://www.antweb.org/specimen/ANTWEB1008521
CASENT0000078	Ponerinae	Dolioponera	fustigera		1 worker	pin	CAS, San Francisco, CA, USA		BLF02298	B.L. Fisher	7-Apr-00		MW 50 sample transect, 5m	rainforest	sifted litter (leaf mold, rotten wood)		P. N. Campo, 43.3 km 108° ESE Campo	Sud		Cameroon	290	2.2825	10.20617	Afrotropical	https://www.antweb.org/specimen/CASENT0000078
CASENT0411307	Ponerinae	Dolioponera	fustigera		1 worker	pin	CAS, San Francisco, CA, USA		BLF04100	B.L. Fisher	10-May-01	17-May-01	MW 50 sample transect, 5m	rainforest	sifted litter (leaf mold, rotten wood)		Réserve Spéciale de Forêt Dense de Dzanga-Sangha, 12.7 km 326° NW Bayanga	Sangha-Mbaéré		Central African Republic	420	3.005	16.19333	Afrotropical	https://www.antweb.org/specimen/CASENT0411307
CASENT0412032	Ponerinae	Dolioponera	fustigera		1 worker	pin	CAS, San Francisco, CA, USA		BLF04100	B.L. Fisher	10-May-01	17-May-01	MW 50 sample transect, 5m	rainforest	sifted litter (leaf mold, rotten wood)		Réserve Spéciale de Forêt Dense de Dzanga-Sangha, 12.7 km 326° NW Bayanga	Sangha-Mbaéré		Central African Republic	420	3.005	16.19333	Afrotropical	https://www.antweb.org/specimen/CASENT0412032
CASENT0217561	Ponerinae	Ectomomyrmex	javanus		1 worker	pin	CAS, San Francisco, CA, USA		ANTC17818	J.C. Thompson	1-Mar-12						Kagoshima			Japan		31.032251	130.43292	Palearctic	https://www.antweb.org/specimen/CASENT0217561
ANTWEB1008525	Ponerinae	Emeryopone	buttelreepeni		1 worker	SEM mount	MCZ, Cambridge, MA, USA		ANTC30036	D.H. Murpy	7-Aug-64		Berlesate No. 230		forest litter		Taiping, Maxwell's Hill	Perak		Malaysia	1280	4.866667	100.8	Indomalaya	https://www.antweb.org/specimen/ANTWEB1008525
CASENT0353563	Ponerinae	Emeryopone	buttelreepeni		1 worker	pin	CAS, San Francisco, CA, USA		F89479	D. Agosti	18-Nov-89		Winkler #21				Sumatra, Palopo NR, N of Bukttinggi	West Sumatra		Indonesia	800	-0.155631	100.29911	Indomalaya	https://www.antweb.org/specimen/CASENT0353563
CASENT0368367	Ponerinae	Emeryopone	buttelreepeni		1 worker	pin	CAS, San Francisco, CA, USA		F89496	D. Agosti	18-Nov-89		sifted litter		leaf-litter		Sumatra, Palopo NR, N of Bukttinggi	West Sumatra		Indonesia	800	-0.155631	100.29911	Indomalaya	https://www.antweb.org/specimen/CASENT0368367
CASENT0368538	Ponerinae	Emeryopone	buttelreepeni		1 worker	pin	CAS, San Francisco, CA, USA		F89513	D. Agosti	6-Nov-89		sifted litter		leaf-litter		Java, Cibodas, near entrance to G. Geded	Java		Indonesia	1500	-6.743534	107.00294	Indomalaya	https://www.antweb.org/specimen/CASENT0368538
CASENT0906217	Ponerinae	Euponera	brunoi		1 worker	pin	CAS, San Francisco, CA, USA		BLF01742	B.L. Fisher	24-Feb-98		MW 50 sample transect, 5m	littoral rainforest	sifted litter (leaf mold, rotten wood)		F.C. Mondah, 21 km 331° NNW Libreville	Estuaire		Gabon	10	0.57667	9.335	Afrotropical	https://www.antweb.org/specimen/CASENT0906217
CASENT0497109	Ponerinae	Euponera	sikorae		1 worker	pin	CAS, San Francisco, CA, USA		BLF08545	B.L. Fisher; C.E. Griswold; Malagasy Arthropod Team	27-Mar-03	31-Mar-03	hand collecting	montane rainforest	ex rotten log		Parc National de Ranomafana, Vatoharanana River, 4.1 km 231° SW Ranomafana	Fianarantsoa		Madagascar	1100	-21.29	47.43333	Malagasy	https://www.antweb.org/specimen/CASENT0497109
CASENT0134370	Ponerinae	Euponera	sikorae		1 worker	pin	CAS, San Francisco, CA, USA		BLF19269	B.L. Fisher; Malagasy Arthropod Team	7-Dec-07			transition humid forest	ground forager(s)	Miscellaneous collection, not a nest series	Réserve Spéciale Marotandrano, Marotandrano 48.3km S Mandritsara	Mahajanga		Madagascar	865	-16.28322	48.81443	Malagasy	https://www.antweb.org/specimen/CASENT0134370
CASENT0872802	Ponerinae	Euponera	sjostedti		3 workers	pin	CAS, San Francisco, CA, USA		BLF02304	B.L. Fisher	9-Apr-00			littoral rainforest	ex rotten log		Res. de Faune de Campo, 2.16 km 106° ESE Ébodjé	Sud		Cameroon	10	2.56783	9.84433	Afrotropical	https://www.antweb.org/specimen/CASENT0872802
CASENT0217142	Ponerinae	Euponera	sjostedti		1 worker	pin	CAS, San Francisco, CA, USA		RRS03-014	R.R. Snelling	22-Mar-03			Equatorial rainforest	under bark of rotten log		Western, Kakamega District, Isecheno, Kakamega Forest	Kakamega		Kenya	1600	0.24	34.86	Afrotropical	https://www.antweb.org/specimen/CASENT0217142
CASENT0102994	Ponerinae	Feroponera	ferox		1 worker	pin	CAS, San Francisco, CA, USA	paratype of Feroponera ferox	ANTC5352	A. Dejean	25-Nov-90		Cubitermes survey				Ndupe			Cameroon		3.883333	10.683333	Afrotropical	https://www.antweb.org/specimen/CASENT0102994
CASENT0906209	Ponerinae	Fisheropone	ambigua		1 worker	pin	CAS, San Francisco, CA, USA		BLF01648	B.L. Fisher	7-Feb-98			rainforest	sifted litter (leaf mold, rotten wood)		31.3 km 108° ESE Minvoul	Woleu-Ntem		Gabon	600	2.08	12.40667	Afrotropical	https://www.antweb.org/specimen/CASENT0906209
CASENT0906216	Ponerinae	Fisheropone	ambigua		1 worker	pin	CAS, San Francisco, CA, USA		BLF01648	B.L. Fisher	7-Feb-98			rainforest	sifted litter (leaf mold, rotten wood)		31.3 km 108° ESE Minvoul	Woleu-Ntem		Gabon	600	2.08	12.40667	Afrotropical	https://www.antweb.org/specimen/CASENT0906216
CASENT0906215	Ponerinae	Fisheropone	ambigua		1 worker	pin	CAS, San Francisco, CA, USA		BLF02122	B.L. Fisher	24-Feb-00		MW 50 sample transect, 5m	rainforest	sifted litter (leaf mold, rotten wood)		Reserve de Faune de la Moukalaba-Dougoua, 12.2 km 305° NW Doussala	Ogooué-Maritime		Gabon	110	-2.31667	10.53333	Afrotropical	https://www.antweb.org/specimen/CASENT0906215
ANTWEB1008566	Ponerinae	Hagensia	havilandi	marleyi	1 worker	SEM mount	MCZ, Cambridge, MA, USA		ANTC30070	C. Peeters	1-Oct-82						Mkuze Game Reserve	KwaZulu-Natal		South Africa		-27.635767	32.20917	Afrotropical	https://www.antweb.org/specimen/ANTWEB1008566
CASENT0872817	Ponerinae	Hagensia	havilandi	marleyi	1 worker	pin	CAS, San Francisco, CA, USA		ANTC46908	E.S. Ross; R.E. Leech	10-Apr-58						Emakabeleni 8 mi. N. of Kranskop	KwaZulu-Natal		South Africa	1075			Afrotropical	https://www.antweb.org/specimen/CASENT0872817
CASENT0179535	Ponerinae	Harpegnathos	saltator		1 worker	pin	CAS, San Francisco, CA, USA		ANTC10303	C. Peeters	1-Oct-99						Jog Falls	Karnataka		India		14.21667	74.8	Indomalaya	https://www.antweb.org/specimen/CASENT0179535
ANTWEB1008532	Ponerinae	Harpegnathos	saltator		1 worker	SEM mount	AMNH, New York, NY, USA		ANTC30041	Leibig	1-Oct-95						Jog Falls	Karnataka		India		14.228847	74.813065	Indomalaya	https://www.antweb.org/specimen/ANTWEB1008532
CASENT0729229	Ponerinae	Hypoponera	punctatissima		1 worker	pin	CAS, San Francisco, CA, USA		FAE2569	F.A. Esteves	26-Apr-15	27-Apr-15	hand collecting	mature secondary forest along dry creek	ex soil		Union Island			Saint Vincent and the Grenadines	90	12.59842	-61.44648	Neotropical	https://www.antweb.org/specimen/CASENT0729229
CASENT0729231	Ponerinae	Hypoponera	punctatissima		1 worker	pin	CAS, San Francisco, CA, USA		FAE2569	F.A. Esteves	26-Apr-15	27-Apr-15	hand collection	mature secondary forest along dry creek	ex soil		Union Island			Saint Vincent and the Grenadines	90	12.59842	-61.44648	Neotropical	https://www.antweb.org/specimen/CASENT0729231
ANTWEB1008537	Ponerinae	Iroponera	odax		1 worker	SEM mount	MCZ, Cambridge, MA, USA		PSW09736	P.S. Ward	23-Dec-88			rainforest	under stone		Mt. Tomah	New South Wales		Australia	900	-33.53333	150.41667	Australasia	https://www.antweb.org/specimen/ANTWEB1008537
CASENT0248766	Ponerinae	Leptogenys	ixta		1 worker	pin	CAS, San Francisco, CA, USA	paratype of Leptogenys ixta	ANTC28394	Edward S. Ross	2-Nov-76						Ixtapan de La Sal	México		Mexico	1829	18.84206	-99.67654	Neotropical	https://www.antweb.org/specimen/CASENT0248766
CASENT0178813	Ponerinae	Leptogenys	ixta		1 worker	pin	CAS, San Francisco, CA, USA	Holotype of Leptogenys ixta	ANTC8876	Edward S. Ross	2-Nov-76						Ixtapan de La Sal	México		Mexico	1829	18.84206	-99.67654	Neotropical	https://www.antweb.org/specimen/CASENT0178813
CASENT0248749	Ponerinae	Leptogenys	peruana		1 worker	pin	CAS, San Francisco, CA, USA	paratype of Leptogenys peruana	ANTC28378	Ross; Michelbacher	5-Mar-51			subtropical canyon			40 Mi. W. of Cusco			Peru		-7.255182	-77.06233	Neotropical	https://www.antweb.org/specimen/CASENT0248749
CASENT0178817	Ponerinae	Leptogenys	peruana		1 worker	pin	CAS, San Francisco, CA, USA	Holotype of Leptogenys peruana	ANTC8878	Ross; Michelbacher	4-Mar-51			Subtropical canyon			40 Mi. W. of Cusco			Peru		-7.255182	-77.06233	Neotropical	https://www.antweb.org/specimen/CASENT0178817
CASENT0903975	Ponerinae	Leptogenys	podenzanai		1 worker	pin	MSNG, Genoa, Italy	syntype of Leptogenys podenzanai	ANTC23815								Mount Bellenden Ker	Queensland		Australia		-17.26417	145.8539	Australasia	https://www.antweb.org/specimen/CASENT0903975
CASENT0907400	Ponerinae	Leptogenys	podenzanai		1 worker	pin	MHNG, Geneva, Switzerland	syntype of Prionogenys podenzanai malandensis	ANTC27866	Mjöberg							Malanda	Queensland		Australia		-17.35513	145.59583	Australasia	https://www.antweb.org/specimen/CASENT0907400
ANTWEB1008543	Ponerinae	Leptogenys	podenzanai		1 worker	SEM mount	MCZ, Cambridge, MA, USA		ANTC30051	P.J. Darlington	1-Dec-57						Mt. Bellendenker, E. Side	Queensland		Australia	1143	-17.25909	145.8662	Australasia	https://www.antweb.org/specimen/ANTWEB1008543
CASENT0428596	Ponerinae	Leptogenys	pucuna		1 worker	pin	CAS, San Francisco, CA, USA	Holotype of Leptogenys pucuna	RA99-2138	R. Anderson	29-Oct-99			ridgetop montane forest	litter		R.B. Maquipucuna	Pichincha		Ecuador	1620	0.09278	-78.62694	Neotropical	https://www.antweb.org/specimen/CASENT0428596
CASENT0178784	Ponerinae	Leptogenys	sonora		1 worker	pin	CAS, San Francisco, CA, USA		CSC590	C.A. Schmidt; M.R. Tarre	17-Mar-05			Sonoran desert scrub on canyon periphery, subtropical Ficus/palm forest along ca	foragers on ground, on and among rocks and on large rock face on canyon side		Nacapule Canyon, Sierra Aguajes, near San Carlos	Sonora		Mexico	78	28.01533	-111.06783	Nearctic	https://www.antweb.org/specimen/CASENT0178784
CASENT0248762	Ponerinae	Leptogenys	sonora		1 worker	pin	CAS, San Francisco, CA, USA	Holotype of Leptogenys sonora	CSC590	C.A. Schmidt; M.R. Tarre	17-Mar-05			Sonoran desert scrub on canyon periphery, subtropical Ficus/palm forest along ca	foragers on ground, on and among rocks and on large rock face on canyon side		Nacapule Canyon, Sierra Aguajes, near San Carlos	Sonora		Mexico	78	28.01533	-111.06783	Nearctic	https://www.antweb.org/specimen/CASENT0248762
ANTWEB1008541	Ponerinae	Leptogenys	wheeleri		1 worker	SEM mount	AMNH, New York, NY, USA		ANTC30048	R.A. Keller	20-Dec-00				nido en troncos caídos		2 km sur de Catemaco; Cafetal	Veracruz		Mexico		18.421309	-95.11398	Neotropical	https://www.antweb.org/specimen/ANTWEB1008541
CASENT0004980	Ponerinae	Loboponera	obeliscata		2 workers	pin	CAS, San Francisco, CA, USA		ANTC1120	A. Dejean	1-Jan-99	1-Feb-99					La Makandé Forêt des Abeilles			Gabon				Afrotropical	https://www.antweb.org/specimen/CASENT0004980
ANTWEB1008545	Ponerinae	Loboponera	obeliscata		1 worker	SEM mount	AMNH, New York, NY, USA		ANTC30053	A. Dejean	1-Feb-99						La Makandé Forêt des Abeilles			Gabon				Afrotropical	https://www.antweb.org/specimen/ANTWEB1008545
ANTWEB1008546	Ponerinae	Loboponera	vigilans		1 worker	SEM mount	AMNH, New York, NY, USA		ANTC30054	A. Dejean	10-Dec-90						Ndupe			Cameroon		3.883333	10.683333	Afrotropical	https://www.antweb.org/specimen/ANTWEB1008546
CASENT0003102	Ponerinae	Loboponera	vigilans		1 worker	pin	CAS, San Francisco, CA, USA		BLF02296	B.L. Fisher	4-Apr-00		MW 50 sample transect, 5m	rainforest	sifted litter (leaf mold, rotten wood)		Res. de Faune de Campo, Massif des Mamelles, 15.1 km 84° E Ébodjé	Sud		Cameroon	180	2.59417	9.9595	Afrotropical	https://www.antweb.org/specimen/CASENT0003102
CASENT0003100	Ponerinae	Loboponera	vigilans		1 worker	pin	CAS, San Francisco, CA, USA		BLF02324	B.L. Fisher	14-Apr-00		MW 50 sample transect, 5m	rainforest	sifted litter (leaf mold, rotten wood)		Bimbia Forest, 7.4 km 119° ESE Limbe	Sud-Ouest		Cameroon	40	3.98183	9.2625	Afrotropical	https://www.antweb.org/specimen/CASENT0003100
CASENT0217550	Ponerinae	Mayaponera	arhuaca		1 worker	pin	CAS, San Francisco, CA, USA		ANTC17809	W.M. Wheeler	1-Jul-20	1-Aug-20					Kartabo	Cuyuni-Mazaruni		Guyana		6.3833	-58.6833	Neotropical	https://www.antweb.org/specimen/CASENT0217550
CASENT0872963	Ponerinae	Mayaponera	arhuaca		1 worker	pin	CASC, San Francisco, CA, USA		WPM7141	W.P. Mackay	3-Jan-84					WPM#7141	Huila, 17K NW La Plata			Colombia				Neotropical	https://www.antweb.org/specimen/CASENT0872963
CASENT0217551	Ponerinae	Mayaponera	becculata		1 worker	pin	CAS, San Francisco, CA, USA	paratype of Mayaponera becculata	B301	S.; J. Peck	1-Jun-75			moss forest			20-30 km ENE Alluriquin on Chiriboga Road	Pichincha		Ecuador	1600	-0.226312	-78.766396	Neotropical	https://www.antweb.org/specimen/CASENT0217551
CASENT0428729	Ponerinae	Mayaponera	becculata		1 worker	pin	CASC, San Francisco, CA, USA		RA99-212	R. Anderson	28-Oct-99		sifted litter	riparian, montane evergreen forest			7 km S. Nanegalito	Pichincha		Ecuador	1500m	0.006389	-78.676667	Neotropical	https://www.antweb.org/specimen/CASENT0428729
CASENT0428720	Ponerinae	Mayaponera	becculata		1 worker	pin	CASC, San Francisco, CA, USA		RA99-212	R. Anderson	28-Oct-99		sifted litter	riparian, montane evergreen forest			7 km S. Nanegalito	Pichincha		Ecuador	1500m	0.006389	-78.676667	Neotropical	https://www.antweb.org/specimen/CASENT0428720
CASENT0923098	Ponerinae	Mayaponera	cernua		1 worker	pin	CAS, San Francisco, CA, USA	paratype of Pachycondyla cernua	WM21270	W.; E. MacKay	20-Jul-05			rain forest	clay soil, nest in log, brood in nest		near Dureno	Sucumbíos		Ecuador	287	0.07806	-76.73083	Neotropical	https://www.antweb.org/specimen/CASENT0923098
CASENT0923099	Ponerinae	Mayaponera	conicula		1 worker	pin	CAS, San Francisco, CA, USA	paratype of Pachycondyla conicula	ANTC45616	W.L.; D.E. Brown	23-Jun-71	27-Jun-71		rainforest			Rancho Grande	Aragua		Venezuela	1100	10.3667	-67.6833	Neotropical	https://www.antweb.org/specimen/CASENT0923099
CASENT0217555	Ponerinae	Mayaponera	constricta		1 worker	pin	CAS, San Francisco, CA, USA		ANTC17814	E.I. Schlinger; E.S. Ross	7-Mar-55						17 mi. W. Sevila	Valle del Cauca		Colombia				Neotropical	https://www.antweb.org/specimen/CASENT0217555
CASENT0260254	Ponerinae	Mayaponera	constricta		1 worker	pin	CAS, San Francisco, CA, USA		JEL2938	J.E. Lattke	3-Nov-04						Los Pijiguaos	Bolivar		Venezuela	690	6.483333333	-66.75	Neotropical	https://www.antweb.org/specimen/CASENT0260254
CASENT0643469	Ponerinae	Mayaponera	constricta		1 worker	pin	CAS, San Francisco, CA, USA		TPS-Gigante-2010	T. P. Sumnicht	1-May-10	1-Jul-11	Winkler	wet forest	ex sifted leaf litter	Blanket collection code for Theo Sumnicht study. Pins have individual collection codes referring to individual miniWinkler samples.	Gigante Peninsula	Colón		Panama	90	9.11363	-79.8543	Neotropical	https://www.antweb.org/specimen/CASENT0643469
CASENT0643470	Ponerinae	Mayaponera	constricta		1 worker	pin	CAS, San Francisco, CA, USA		TPS-Gigante-2010	T. P. Sumnicht	1-May-10	1-Jul-11	Winkler	wet forest	ex sifted leaf litter	Blanket collection code for Theo Sumnicht study. Pins have individual collection codes referring to individual miniWinkler samples.	Gigante Peninsula	Colón		Panama	90	9.11363	-79.8543	Neotropical	https://www.antweb.org/specimen/CASENT0643470
CASENT0643472	Ponerinae	Mayaponera	constricta		1 worker	pin	CAS, San Francisco, CA, USA		TPS-Gigante-2010	T. P. Sumnicht	1-May-10	1-Jul-11	Winkler	wet forest	ex sifted leaf litter	Blanket collection code for Theo Sumnicht study. Pins have individual collection codes referring to individual miniWinkler samples.	Gigante Peninsula	Colón		Panama	90	9.11363	-79.8543	Neotropical	https://www.antweb.org/specimen/CASENT0643472
CASENT0643473	Ponerinae	Mayaponera	constricta		1 worker	pin	CAS, San Francisco, CA, USA		TPS-Gigante-2010	T. P. Sumnicht	1-May-10	1-Jul-11	Winkler	wet forest	ex sifted leaf litter	Blanket collection code for Theo Sumnicht study. Pins have individual collection codes referring to individual miniWinkler samples.	Gigante Peninsula	Colón		Panama	90	9.11363	-79.8543	Neotropical	https://www.antweb.org/specimen/CASENT0643473
CASENT0317474	Ponerinae	Mayaponera	pergandei		1 male	pin	CAS, San Francisco, CA, USA		ANTC22570	E.L. Schlinger; E.S. Ross	12-Nov-55						13 mi W Mera, Napo-Pastaza			Ecuador		-0.166666	-78.655876	Neotropical	https://www.antweb.org/specimen/CASENT0317474
CASENT0317475	Ponerinae	Mayaponera	pergandei		1 male	Pin	CAS, San Francisco, CA, USA		ANTC22571	E.S. Ross	30-Aug-54						50 km W of Cali			Colombia		8.850206	-76.065056	Neotropical	https://www.antweb.org/specimen/CASENT0317475
CASENT0317476	Ponerinae	Mayaponera	pergandei		1 male	Pin	CAS, San Francisco, CA, USA		ANTC22572	D. Ubick; B. Hiler	14-May-87	16-May-87	uv light	tropical wet forest	at UV lamp		5.5 km E Guapiles	Lim√≥n		Costa Rica	200	10.215874	-83.736115	Neotropical	https://www.antweb.org/specimen/CASENT0317476
CASENT0872965	Ponerinae	Mayaponera	pergandei		1 worker	pin	CASC, San Francisco, CA, USA		ANTC47675	E.I. Schlinger & E.S. Ross	3-Jan-55						Colonia Perene, Rio Perene, 18 mi. NE La Merced; Junin	Junin		Peru				Neotropical	https://www.antweb.org/specimen/CASENT0872965
CASENT0845437	Ponerinae	Mayaponera	pergandei		1 worker	pin	CASC, San Francisco, CA, USA		ANTC47676	E.I. Schlinger, E.S. Ross	3-Jan-55						Colonia del Perené, Rio Perene, 18 miles NE La Merced	Junin		Peru				Neotropical	https://www.antweb.org/specimen/CASENT0845437
CASENT0778155	Ponerinae	Megaponera	analis		1 worker	pin	CAS, San Francisco, CA, USA		BLF37704	B.L. Fisher; Arthropod Team	10-Feb-16			closed forest	ground forager(s)		Parque Nacional Quirimbas, Taratibu	Cabo Delgado		Mozambique	310	-12.81632	39.69691	Afrotropical	https://www.antweb.org/specimen/CASENT0778155
CASENT0778156	Ponerinae	Megaponera	analis		1 worker	pin	CAS, San Francisco, CA, USA		BLF37704	B.L. Fisher; Arthropod Team	10-Feb-16			closed forest	ground forager(s)		Parque Nacional Quirimbas, Taratibu	Cabo Delgado		Mozambique	310	-12.81632	39.69691	Afrotropical	https://www.antweb.org/specimen/CASENT0778156
CASENT0778154	Ponerinae	Megaponera	analis		1 worker	pin	CAS, San Francisco, CA, USA		BLF37716	B.L. Fisher; Arthropod Team	10-Feb-16			closed forest	ground forager(s)		Parque Nacional Quirimbas, Taratibu	Cabo Delgado		Mozambique	310	-12.81632	39.69691	Afrotropical	https://www.antweb.org/specimen/CASENT0778154
CASENT0778074	Ponerinae	Megaponera	analis		1 worker	pin	CAS, San Francisco, CA, USA		BLF37896	B.L. Fisher; Arthropod Team	12-Feb-16			forest edge	ground nest		Parque Nacional Quirimbas, Taratibu	Cabo Delgado		Mozambique	325	-12.81599	39.69586	Afrotropical	https://www.antweb.org/specimen/CASENT0778074
CASENT0781128	Ponerinae	Megaponera	analis		2 workers	pin	CAS, San Francisco, CA, USA		BLF38044	B.L. Fisher; Arthropod Team	18-Feb-16			dry forest	ground forager(s) in raid		Quiterajo forest	Cabo Delgado		Mozambique	100	-11.76311	40.36335	Afrotropical	https://www.antweb.org/specimen/CASENT0781128
CASENT0781053	Ponerinae	Megaponera	analis		1 worker, 1 male	pin	CAS, San Francisco, CA, USA		BLF38069	B.L. Fisher; Arthropod Team	18-Feb-16			dry forest	ground forager(s)		Quiterajo forest	Cabo Delgado		Mozambique	100	-11.76311	40.36335	Afrotropical	https://www.antweb.org/specimen/CASENT0781053
CASENT0781054	Ponerinae	Megaponera	analis		1 worker	pin	CAS, San Francisco, CA, USA		BLF38069	B.L. Fisher; Arthropod Team	18-Feb-16			dry forest	ground forager(s)		Quiterajo forest	Cabo Delgado		Mozambique	100	-11.76311	40.36335	Afrotropical	https://www.antweb.org/specimen/CASENT0781054
CASENT0217118	Ponerinae	Mesoponera	ambigua		1 worker	pin	CAS, San Francisco, CA, USA		ANTC9197	Marcell Peters	18-Jun-02		Survey No. 1 Sample 230, pitfall trap, Transect No. 2 0m	rainforest	leaf litter		Western, Kakamega Forest, Isecheno	Kakamega		Kenya	1650	0.25472	34.86833	Afrotropical	https://www.antweb.org/specimen/CASENT0217118
CASENT0906328	Ponerinae	Mesoponera	ambigua		1 worker	pin	CAS, San Francisco, CA, USA		BLF02154	B.L. Fisher	29-Feb-00		MW 50 sample transect, 5m	rainforest	sifted litter (leaf mold, rotten wood)	with prey, nest in ground in tree gap, prey 10cm below grond	Reserve de Faune de la Moukalaba-Dougoua, 10.8 km 214° SW Doussala	Ogooué-Maritime		Gabon	110	-2.42267	10.54533	Afrotropical	https://www.antweb.org/specimen/CASENT0906328
CASENT0264134	Ponerinae	Mesoponera	ambigua		1 worker	pin	CAS, San Francisco, CA, USA		FAE924	F.A. Esteves	20-Sep-11			under fig trees next to small stream, moist soil	soil		Dhi Ain archaeological village	Al Bahah		Saudi Arabia	750	19.9296	41.44285	Palearctic	https://www.antweb.org/specimen/CASENT0264134
CASENT0118552	Ponerinae	Mesoponera	australis		1 worker	pin	CAS, San Francisco, CA, USA		BLF14676	B.L. Fisher	22-Aug-06			rainforest			Heathland, 2.2 km NW Captain Billy Landing	Queensland		Australia	40	-11.621944	142.84416	Australasia	https://www.antweb.org/specimen/CASENT0118552
CASENT0010962	Ponerinae	Mesoponera	caffraria		3 workers	pin	CAS, San Francisco, CA, USA		BLF01821	B.L. Fisher	25-Aug-98	30-Aug-98		grassland	under stone		Good Hope Estate, 10.1 km W 281° Boston	KwaZulu-Natal		South Africa	1550	-29.695	29.92333	Afrotropical	https://www.antweb.org/specimen/CASENT0010962
CASENT0408614	Ponerinae	Mesoponera	caffraria		1 worker	pin	CAS, San Francisco, CA, USA		BLF04100	B.L. Fisher	10-May-01	17-May-01	Winkler	rainforest	leaf litter		Réserve Spéciale de Forêt Dense de Dzanga-Sangha, 12.7 km 326° NW Bayanga	Sangha-Mbaéré		Central African Republic	420	3.005	16.19333	Afrotropical	https://www.antweb.org/specimen/CASENT0408614
CASENT0066899	Ponerinae	Mesoponera	elisae	rotundata	1 worker	pin	CAS, San Francisco, CA, USA		BLF13581	B.L. Fisher; Arthropod Team	2-Dec-05			miombo woodland	ex soil		Lusaka, Leopard Hill, Kapuka Farm	Central		Zambia	1300	-12.55483	30.29567	Afrotropical	https://www.antweb.org/specimen/CASENT0066899
CASENT0158799	Ponerinae	Mesoponera	melanaria	macra	1 worker	pin	CAS, San Francisco, CA, USA		BLF23260	B.L. Fisher; Malagasy Arthropod Team	22-Jan-10			moist rainforest	ex rotten log		Silhouette Island, on ridge toward Pot à Eau			Seychelles	600	-4.48213	55.23408	Malagasy	https://www.antweb.org/specimen/CASENT0158799
CASENT0159302	Ponerinae	Mesoponera	melanaria	macra	1 worker	pin	CAS, San Francisco, CA, USA		BLF23547	B.L. Fisher; Malagasy Arthropod Team	27-Jan-10		hand collecting	non native forest	under moss, litter on rock		Silhouette Island, Jardin Marron			Seychelles	395	-4.48636	55.23627	Malagasy	https://www.antweb.org/specimen/CASENT0159302
CASENT0145395	Ponerinae	Mesoponera	melanaria	macra	1 worker	pin	CAS, San Francisco, CA, USA		BLF24159	B.L. Fisher; Malagasy Arthropod Team	10-Feb-10			mixed forest near road	ground forager(s)		Mahé Island, Morne Blanc			Seychelles	480	-4.65988	55.43743	Malagasy	https://www.antweb.org/specimen/CASENT0145395
CASENT0872944	Ponerinae	Mesoponera	papuana		1 worker	pin	CASC, San Francisco, CA, USA		ANTC47677	E.S. Ross	10-Sep-44						Maffin Bay	Papua		Indonesia				Australasia	https://www.antweb.org/specimen/CASENT0872944
CASTYPE06957	Ponerinae	Mesoponera	papuana		1 worker	pin	CAS, San Francisco, CA, USA	syntype of Euponera viehmeyeri	CASTYPE06957	E.S. Ross	22-Jun-44						Maffin Bay	Papua		Indonesia		-1.96667	138.88333	Australasia	https://www.antweb.org/specimen/CASTYPE06957
CASENT0384051	Ponerinae	Mesoponera	rubra		1 worker	pin	CASC, San Francisco, CA, USA		BLF35174	B.L. Fisher, F.A. Esteves; Arthropod Team	25-Jul-14	26-Jul-14		rainforest			Maliau Basin, Knowledge trail	Sabah		Malaysia	260m	4.74368	116.97211	Indomalaya	https://www.antweb.org/specimen/CASENT0384051
CASENT0872960	Ponerinae	Mesoponera	rubra		1 worker	pin	CASC, San Francisco, CA, USA		FAE08915	F.A. Esteves	17-Oct-17	21-Oct-17	hand collecting	rainforest	ex soil	miscellaneous specimens	Penang Hill, Habitat Trail, Northeast Penang Island	Pulau Pinang		Malaysia	740	5.42252	100.26443	Indomalaya	https://www.antweb.org/specimen/CASENT0872960
CASENT0217113	Ponerinae	Mesoponera	subiridescens		1 worker	pin	CAS, San Francisco, CA, USA		ANTC9295	G. Fischer	16-Jul-08		hand collection	secondary forest			Western, Kakamega Forest, Buyangu Hill road	Kakamega		Kenya	1650	0.34139	34.86639	Afrotropical	https://www.antweb.org/specimen/CASENT0217113
CASENT0906219	Ponerinae	Mesoponera	subiridescens		1 worker	pin	CAS, San Francisco, CA, USA		BLF01649	B.L. Fisher	7-Feb-98		pitfall trap, PF 50 yogurt sample transect5m	rainforest			31.3 km 108° ESE Minvoul	Woleu-Ntem		Gabon	600	2.08	12.40667	Afrotropical	https://www.antweb.org/specimen/CASENT0906219
CASENT0906327	Ponerinae	Mesoponera	subiridescens		1 worker	pin	CAS, San Francisco, CA, USA		BLF01649	B.L. Fisher	7-Feb-98		pitfall trap, PF 50 yogurt sample transect5m	rainforest			31.3 km 108° ESE Minvoul	Woleu-Ntem		Gabon	600	2.08	12.40667	Afrotropical	https://www.antweb.org/specimen/CASENT0906327
CASENT0810080	Ponerinae	Myopias	darioi		1 worker	pin	CAS, San Francisco, CA, USA	paratype of Myopias darioi	RSP352	R.S. Probst	27-Jul-14			tropical rainforest	nesting inside a dallen, dead trunk		Maliau Basin, Bird Race Trail	Sabah		Malaysia	225	4.7404	116.97702	Indomalaya	https://www.antweb.org/specimen/CASENT0810080
CASENT0915974	Ponerinae	Myopias	darioi		1 worker	pin	CAS, San Francisco, CA, USA	paratype of Myopias darioi	RSP352	R.S. Probst	27-Jul-14			tropical rainforest	nesting inside a dallen, dead trunk		Maliau Basin, Bird Race Trail	Sabah		Malaysia	225	4.7404	116.97702	Indomalaya	https://www.antweb.org/specimen/CASENT0915974
ANTWEB1008550	Ponerinae	Myopias	maligna		1 worker	SEM mount	MCZ, Cambridge, MA, USA		ANTC30057	R. Disney	31-Dec-85						Dumoga-Bone NP	Sulawesi Utara		Indonesia		0.5765	123.9504	Indomalaya	https://www.antweb.org/specimen/ANTWEB1008550
CASENT0377518	Ponerinae	Myopias	maligna		1 worker	pin	CASC, San Francisco, CA, USA		BLF34275	B.L. Fisher, F.A. Esteves; Arthropod Team	11-Jul-14			rainforest			Maliau Basin, Bird Race trail	Sabah		Malaysia	210m	4.74041	116.97702	Indomalaya	https://www.antweb.org/specimen/CASENT0377518
CASENT0217549	Ponerinae	Neoponera	aenescens		1 worker	pin	CAS, San Francisco, CA, USA		ANTC17808	E.S. Ross	23-Sep-76						9km E. Paraiso	Cartago		Costa Rica	1340	9.83832	-83.86556	Neotropical	https://www.antweb.org/specimen/CASENT0217549
CASENT0872956	Ponerinae	Neoponera	aenescens		1 worker	pin	CASC, San Francisco, CA, USA		ANTC47678	E.I. Schlinger & E.S. Ross	20-Mar-55						6 mi. W. of Cali. Valle			Colombia	1630			Neotropical	https://www.antweb.org/specimen/CASENT0872956
CASENT0907237	Ponerinae	Neoponera	apicalis		1 worker	pin	MHNG, Geneva, Switzerland	Lectotype of Neoponera latreillei	ANTC27446	Joseph							Caravellas	Bahia		Brazil		-17.737047	-39.25466	Neotropical	https://www.antweb.org/specimen/CASENT0907237
CASENT0907238	Ponerinae	Neoponera	apicalis		1 worker	pin	MHNG, Geneva, Switzerland	paralectotype of Neoponera obscuricornis latocciput	ANTC27447	Eleanore Naumann							Quito	Pichincha		Ecuador		-0.194568	-78.493004	Neotropical	https://www.antweb.org/specimen/CASENT0907238
ANTWEB1008561	Ponerinae	Neoponera	apicalis		1 worker	SEM mount	AMNH, New York, NY, USA		ANTC30066	R. Keller	1-Jun-99						Cuenca alta del rio Ventuari: rio Manapiare; Camp. Yutajé	Amazonas		Venezuela	180	5.6	-66.1	Neotropical	https://www.antweb.org/specimen/ANTWEB1008561
CASENT0872961	Ponerinae	Neoponera	apicalis		1 worker	pin	CASC, San Francisco, CA, USA		ANTC47679	E.S. Ross	17-Feb-87						Canal Zone, Summit Park			Panama				Neotropical	https://www.antweb.org/specimen/CASENT0872961
CASENT0260257	Ponerinae	Neoponera	apicalis		1 worker	pin	CAS, San Francisco, CA, USA		WM04.032	W. Moore	24-Jul-04	25-Jul-04					El Castillo, Hotel Linda Vista Del Norte	Alajuela		Costa Rica	613	10.42666667	-84.74638883	Neotropical	https://www.antweb.org/specimen/CASENT0260257
CASENT0872955	Ponerinae	Neoponera	bugabensis		1 worker	pin	CASC, San Francisco, CA, USA		BLF00081	B.L. Fisher	26-Sep-89			wet forest	ex Cecropia insignis		Alajuela, Monteverde Cloud Forest Reserve, Esperanza	Alajuela		Costa Rica	800	10.316667	-84.716667	Neotropical	https://www.antweb.org/specimen/CASENT0872955
CASENT0217570	Ponerinae	Neoponera	bugabensis		1 worker	pin	CAS, San Francisco, CA, USA		SYS118		2-Aug-04	12-Aug-04					La Selva Biological Station	Heredia		Costa Rica	100	10.43333	-84.01667	Neotropical	https://www.antweb.org/specimen/CASENT0217570
CASENT0217552	Ponerinae	Neoponera	carinulata		1 worker	pin	CAS, San Francisco, CA, USA		ANTC17811	E.I. Schlinger; E.S. Ross	9-Feb-55						2-8 mi. N. of Puyo, Pastaza	Napo		Ecuador	953	-1.367254	-78.00257	Neotropical	https://www.antweb.org/specimen/CASENT0217552
CASENT0845443	Ponerinae	Neoponera	carinulata		1 worker	pin	CASC, San Francisco, CA, USA		ANTC47680	Jean Ribardo, Keve Ribardo	15-Jun-92	29-Jun-92					8 km N. of El Llano	Panama		Panama				Neotropical	https://www.antweb.org/specimen/CASENT0845443
CASENT0845444	Ponerinae	Neoponera	cavinodis		1 worker	pin	CASC, San Francisco, CA, USA		ANTC47681	W.M. Wheeler	13-Mar-23					#155	Quebrada de Oro, Canal Zoon	Panama		Panama				Neotropical	https://www.antweb.org/specimen/CASENT0845444
CASENT0649003	Ponerinae	Neoponera	cavinodis		1 worker	pin	JTLC		EY-AMI-12/0284	E. Youngerman	25-Jul-12	25-Jul-12	search	rainforest	Nest in hollow liana, 2 m above ground.		Los Amigos Biological Station	Madre de Dios		Peru	244	-12.570855	-70.09205	Neotropical	https://www.antweb.org/specimen/CASENT0649003
CASENT0845442	Ponerinae	Neoponera	commutata		1 worker	pin	CASC, San Francisco, CA, USA		ANTC47682	Edward S. Ross	4-Mar-75						Canaima	Bolívar		Venezuela				Neotropical	https://www.antweb.org/specimen/CASENT0845442
CASENT0845441	Ponerinae	Neoponera	commutata		1 worker	pin	CASC, San Francisco, CA, USA		ANTC47683	W.M. Wheeler	July, 1920	August, 1920					Kartabo			British Guiana				Neotropical	https://www.antweb.org/specimen/CASENT0845441
CASENT0872954	Ponerinae	Neoponera	crenata		3 workers	pin	CASC, San Francisco, CA, USA		BLF00055	B.L. Fisher	7-Jul-91			rainforest	ex Cecropia membranacea	BLF#P55	Madre de Dios, Cuzco Amazonico: 15Km NE Pto. Maldonado	Madre de Dios		Peru	200			Neotropical	https://www.antweb.org/specimen/CASENT0872954
CASENT0217557	Ponerinae	Neoponera	dismarginata		1 worker	pin	CAS, San Francisco, CA, USA		BLF00090	B.L. Fisher	27-Sep-89			wet forest	ex Cecropia insignis		Monteverde Cloud Forest Reserve, Esperanza	Alajuela		Costa Rica	800	10.31667	-84.71667	Neotropical	https://www.antweb.org/specimen/CASENT0217557
CASENT0845440	Ponerinae	Neoponera	dismarginata		1 worker	pin	CAS, San Francisco, CA, USA		BLF00090	B.L. Fisher	27-Sep-89			wet forest	ex Cecropia insignis		Monteverde Cloud Forest Reserve, Esperanza	Alajuela		Costa Rica	800	10.31667	-84.71667	Neotropical	https://www.antweb.org/specimen/CASENT0845440
CASENT0217558	Ponerinae	Neoponera	eleonorae		1 worker	pin	CAS, San Francisco, CA, USA		ANTC17816	E.I. Schlinger; E.S. Ross	8-Feb-55						2 mi. W. Banos			Ecuador		-2.229534	-80.73085	Neotropical	https://www.antweb.org/specimen/CASENT0217558
CASENT0872952	Ponerinae	Neoponera	fiebrigi_cf		1 dealate queen	pin	CAS, San Francisco, CA, USA		ANTC47551	C.E.; E.S. Ross	14-Apr-64						Curitiba	Parana		Brazil		-25.41667	-49.25	Neotropical	https://www.antweb.org/specimen/CASENT0872952
CASENT0923389	Ponerinae	Neoponera	fisheri		1 worker	pin	CAS, San Francisco, CA, USA	Holotype of Pachycondyla fisheri	ANTC47143	B.L. Fisher	24-Mar-89			rainforest			Santa Rita Ridge	Colon		Panama	250	9.35	-79.78333	Neotropical	https://www.antweb.org/specimen/CASENT0923389
CASENT0217559	Ponerinae	Neoponera	fisheri		1 worker	pin	CAS, San Francisco, CA, USA		BLF00163	B.L. Fisher	26-Oct-89				ex Cecropia hispidissima		Nusagandi	San Blas		Panama		9.351058315	-78.97927527	Neotropical	https://www.antweb.org/specimen/CASENT0217559
CASENT0217560	Ponerinae	Neoponera	foetida		1 worker	pin	CAS, San Francisco, CA, USA		ANTC17817	E.I. Schlinger; E.S. Ross	12-Oct-54						Monson Valley, Tingo Maria	Huánuco		Peru		-9.31667	-76.01667	Neotropical	https://www.antweb.org/specimen/CASENT0217560
CASENT0923100	Ponerinae	Neoponera	globularia		1 worker	pin	CAS, San Francisco, CA, USA	paratype of Pachycondyla gilloglyi	ANTC45617	W.M. Mann							Huachi Beni			Bolivia		-15.66667	-67.25	Neotropical	https://www.antweb.org/specimen/CASENT0923100
CASENT0830372	Ponerinae	Neoponera	indet. (crenata species-group)		1 worker	pin	CASC, San Francisco, CA, USA		BLF41425	B.L.Fisher	25-Aug-18		hand collection	rainforest			Res. Nouragues, Inselbert Station			French Guiana	115m	4.09259	-52.6778	Neotropical	https://www.antweb.org/specimen/CASENT0830372
CASENT0845439	Ponerinae	Neoponera	insignis		1 worker	pin	CASC, San Francisco, CA, USA		BLF00108	B.L.Fisher	29-Sep-89			wet forest	ex Cecropia insignis		Monteverde Cloud Forest Reserve, Esperanza	Alajuela		Costa Rica	800m	10.316667	-84.716667	Neotropical	https://www.antweb.org/specimen/CASENT0845439
CASENT0007074	Ponerinae	Neoponera	insignis		1 worker	pin	CAS, San Francisco, CA, USA		D0122		1-Oct-89						Res. Forestal Arenal	Alajuela		Costa Rica	800	10.31667	-84.71667	Neotropical	https://www.antweb.org/specimen/CASENT0007074
CASENT0217572	Ponerinae	Neoponera	inversa		1 worker	pin	CAS, San Francisco, CA, USA		ANTC17827	C.E.; E.S. Ross	29-Mar-64						Paineras, Rio de Janeiro			Brazil		-11.84252	-45.17394	Neotropical	https://www.antweb.org/specimen/CASENT0217572
CASENT0845438	Ponerinae	Neoponera	inversa		1 worker	pin	CASC, San Francisco, CA, USA		BLF00190	B.L.Fisher	4-Nov-89			rainforest	ex Cecropia longipes		Cruce de Mono	Darien		Panama	240m	7.9	-77.65	Neotropical	https://www.antweb.org/specimen/CASENT0845438
CASENT0872951	Ponerinae	Neoponera	laevigata		1 worker	pin	CASC, San Francisco, CA, USA		BLF00024	B.L. Fisher	14-Aug-89			wet forest	leaf litter	BLF#24	San Blas, Nusagandi			Panama	345	9.351058315	-78.97927527	Neotropical	https://www.antweb.org/specimen/CASENT0872951
CASENT0217565	Ponerinae	Neoponera	luteola		1 worker	pin	CAS, San Francisco, CA, USA		ANTC17821	E.S. Ross	1-Nov-82	26-Nov-82					Rio Tambopata Reserve, 30 km. (air) SW Puerto Maldonado	Madre de Dios		Peru	290	-12.83333	-69.33333	Neotropical	https://www.antweb.org/specimen/CASENT0217565
CASENT0872953	Ponerinae	Neoponera	moesta		1 worker	pin	CASC, San Francisco, CA, USA		WEM20087	W., E. & M. Mackay	8-Jul-03			tropical cloud forest	ex hanging dead twig	rocky loam soil; brood present in nest; WEM#20087	Matagalpa, Hotel Selva Negra			Nicaragua	1285	12.999083	-85.909278	Neotropical	https://www.antweb.org/specimen/CASENT0872953
CASENT0872950	Ponerinae	Neoponera	obscuricornis		1 worker	pin	CASC, San Francisco, CA, USA		ANTC47685	E.S. Ross	1-Nov-82	26-Nov-82					Madre de Dios, Rio Tambopata Reserve, 30 air Km of Puerto Maldonado	Madre de Dios		Peru	290			Neotropical	https://www.antweb.org/specimen/CASENT0872950
CASENT0428715	Ponerinae	Neoponera	schoedli		1 worker	pin	CASC, San Francisco, CA, USA		RA99-203	R. Anderson	24-Oct-99		sifted litter	montane forest			11.2 km NW Nono	Pichincha		Ecuador	2200m	0.057778	-78.271667	Neotropical	https://www.antweb.org/specimen/CASENT0428715
CASENT0428732	Ponerinae	Neoponera	schoedli		1 worker	pin	CAS, San Francisco, CA, USA	Holotype of Neoponera schoedli	RA99-211	R. Anderson	28-Oct-99			cloud forest	litter		12 km S. Nanegalito	Pichincha		Ecuador	2250	-0.015	-78.68222	Neotropical	https://www.antweb.org/specimen/CASENT0428732
CASENT0217569	Ponerinae	Neoponera	striadinodis		1 worker	pin	CAS, San Francisco, CA, USA		ANTC17825	C.E.; E.S. Ross	29-Mar-64						Vila Amazonas, Amapá			Brazil		-5.291111	-36.009724	Neotropical	https://www.antweb.org/specimen/CASENT0217569
CASENT0872949	Ponerinae	Neoponera	unidentata		1 worker	pin	CASC, San Francisco, CA, USA		BLF00043	B.L. Fisher	8-Jul-91			rainforest	ex Cecropia polystachya	BLF#P43	Madre de Dios, Cuzco Amazonico: 15Km NE Pto. Maldonado	Madre de Dios		Peru	200			Neotropical	https://www.antweb.org/specimen/CASENT0872949
CASENT0872948	Ponerinae	Neoponera	verenae		1 worker	pin	CASC, San Francisco, CA, USA		BLF00057b	B.L. Fisher	28-Aug-89			wet forest	ex Cecropia hispidissima	BLF#P43	San Blas, Nusagandi			Panama	345	9.351058315	-78.97927527	Neotropical	https://www.antweb.org/specimen/CASENT0872948
CASENT0902513	Ponerinae	Neoponera	villosa		1 worker	pin	NHMUK, London, UK	Holotype of Ponera pedunculata	ANTC21947															Neotropical	https://www.antweb.org/specimen/CASENT0902513
CASENT0104739	Ponerinae	Neoponera	villosa		1 worker	pin	CAS, San Francisco, CA, USA		ANTC6085	Lloyd R. Davis, Jr.; Klaus Schilder	22-Apr-96						Sabal Palm Grove	Texas	Cameron	United States		25.85097	-97.41592	Nearctic	https://www.antweb.org/specimen/CASENT0104739
ANTWEB1008571	Ponerinae	Neoponera	villosa		1 worker	SEM mount	AMNH, New York, NY, USA		CR92-111	M.J. McDonald	3-Jun-92						Corcovado; Sirena Station			Costa Rica		8.533333	-83.53333	Neotropical	https://www.antweb.org/specimen/ANTWEB1008571
ANTWEB1008557	Ponerinae	Odontomachus	bauri		1 worker	SEM mount	AMNH, New York, NY, USA		ANTC30063	R.A. Keller	1-Jun-99				cocoa plant		Higüey, El Bonao			Dominican Republic	170	18.715738	-68.656105	Neotropical	https://www.antweb.org/specimen/ANTWEB1008557
CASENT0729162	Ponerinae	Odontomachus	bauri		1 worker	pin	CAS, San Francisco, CA, USA		BLF37109	B.L. Fisher	23-Apr-15		hand collection	Ficus-Tabebuia-Morisonia, dry forest	under stone		Battowia Island			Saint Vincent and the Grenadines	115	12.96053	-61.13418	Neotropical	https://www.antweb.org/specimen/CASENT0729162
CASENT0729641	Ponerinae	Odontomachus	bauri		1 worker	pin	CAS, San Francisco, CA, USA		BLF37159	B.L. Fisher	26-Apr-15		hand collection	mature secondary forest along dry creek	ground forager(s)		Union Island			Saint Vincent and the Grenadines	90	12.59842	-61.44648	Neotropical	https://www.antweb.org/specimen/CASENT0729641
CASENT0318519	Ponerinae	Odontomachus	bauri		1 worker	pin	CAS, San Francisco, CA, USA		FAE2662	F.A. Esteves	30-Apr-15	1-May-15	hand collection	dry forest	under rotten branch on ground		Isle à Quatre Island			Saint Vincent and the Grenadines	60	12.95496	-61.25574	Neotropical	https://www.antweb.org/specimen/CASENT0318519
ANTWEB1008558	Ponerinae	Odontoponera	transversa		1 worker	SEM mount	AMNH, New York, NY, USA		ANTC30064	D. Little	1-Jun-01						Pokhra; District of Kaski			Nepal	800	28.21	83.95	Indomalaya	https://www.antweb.org/specimen/ANTWEB1008558
CASENT0804431	Ponerinae	Odontoponera	transversa		1 worker	pin	CASC, San Francisco, CA, USA		BLF40532	B.L.Fisher	19-Oct-17			rainforest			Penang Hill, Habitat Trail	Pulau Pinang		Malaysia	740m	5.42252	100.26443	Indomalaya	https://www.antweb.org/specimen/CASENT0804431
ANTWEB1008562	Ponerinae	Ophthalmopone	berthoudi		1 worker	SEM mount	MCZ, Cambridge, MA, USA		ANTC30067	C. Peeters							Mkuze Game Reserve	KwaZulu-Natal		South Africa		-27.635767	32.20917	Afrotropical	https://www.antweb.org/specimen/ANTWEB1008562
CASENT0872942	Ponerinae	Ophthalmopone	berthoudi		1 worker	pin	CASC, San Francisco, CA, USA		ANTC47687	E.S. Ross; R.E. Leech	18-Mar-58						54 miles S. of Umtali			Zimbabwe	560m			Afrotopical	https://www.antweb.org/specimen/CASENT0872942
CASENT0845430	Ponerinae	Ophthalmopone	hottentota		1 worker	pin	CASC, San Francisco, CA, USA		ANTC47686	E.S. Ross & R.E. Leech	16-May-58						SW. Africa: Ondangua [Ondangwa]			Namibia	1100			Afrotropical	https://www.antweb.org/specimen/CASENT0872962
CASENT0217556	Ponerinae	Pachycondyla	crassinoda		1 worker	pin	CAS, San Francisco, CA, USA		ANTC17815	E.I. Schlinger; E.S. Ross	10-Nov-54						Monson Valley, Tingo Maria	Huánuco		Peru		-9.31667	-76.01667	Neotropical	https://www.antweb.org/specimen/CASENT0217556
ANTWEB1008563	Ponerinae	Pachycondyla	crassinoda		1 worker	SEM mount	AMNH, New York, NY, USA		ANTC30068	R. Keller	1-Jun-99						Cuenca alta del rio Ventuari: rio Manapiare; Camp. Yutajé	Amazonas		Venezuela	180	5.6	-66.1	Neotropical	https://www.antweb.org/specimen/ANTWEB1008563
CASENT0872959	Ponerinae	Pachycondyla	crassinoda		1 worker	pin	CASC, San Francisco, CA, USA		ANTC47668	B.L. Fisher	29-Jul-91			gallery forest			Madre de Dios, P.N. Pampas de Heath; Rio Heath	Madre de Dios		Peru		-12.95279359	-68.9129766	Neotropical	https://www.antweb.org/specimen/CASENT0872959
CASENT0370917	Ponerinae	Pachycondyla	crassinoda		1 worker	pin	CAS, San Francisco, CA, USA		BLF31437	B.L. Fisher; F.A. Esteves	29-Jul-13		hand collecting	successional vegetation, crops and pasture	ground forager		Estación Biológica Villa Carmen	Cusco		Peru	520	-12.89474	-71.40385	Neotropical	https://www.antweb.org/specimen/CASENT0370917
CASENT0372235	Ponerinae	Pachycondyla	crassinoda		1 worker	pin	CAS, San Francisco, CA, USA		BLF31528	B.L. Fisher; F.A. Esteves	28-Jul-13	4-Aug-13	PF 25 cup sample transect, 5m	riparian successional vegetation		Miscellaneous collection, not a nest series	Estación Biológica Villa Carmen	Cusco		Peru	525	-12.888	-71.40153	Neotropical	https://www.antweb.org/specimen/CASENT0372235
CASENT0830390	Ponerinae	Pachycondyla	crassinoda		1 worker	pin	CAS, San Francisco, CA, USA		BLF41440	B.L. Fisher	26-Aug-18		hand collection	rainforest			Reserve Nouragues, Inselberg Station	Cayenne		French Guiana	110	4.08023	-52.68502	Neotropical	https://www.antweb.org/specimen/CASENT0830390
CASENT0260237	Ponerinae	Pachycondyla	harpax		1 worker	pin	CAS, San Francisco, CA, USA		ANTC47670	L.R. Davis	8-Jun-04						Grande Riviere	Trinidad		Trinidad and Tobago	5	10.82778333	-61.04511667	Neotropical	https://www.antweb.org/specimen/CASENT0260237
CASENT0354369	Ponerinae	Pachycondyla	harpax		1 worker	pin	CASC, San Francisco, CA, USA		BLF31454	B.L.Fisher; F. Esteves	31-Jul-13			rainforest			Est. Biol. Villa Carmen	Madre de Dios		Peru	800m	-12.869043	-71.40711	Neotropical	https://www.antweb.org/specimen/CASENT0354369
CASENT0374616	Ponerinae	Pachycondyla	harpax		1 worker	pin	CAS, San Francisco, CA, USA		BLF31546	B.L. Fisher; F.A. Esteves	4-Aug-13	6-Aug-13	winkler	premontane forest	sifted litter		Estación Biológica Villa Carmen	Cusco		Peru	1100	-12.85932	-71.40356	Neotropical	https://www.antweb.org/specimen/CASENT0374616
CASENT0830362	Ponerinae	Pachycondyla	harpax		1 worker	pin	CAS, San Francisco, CA, USA		BLF41429	B.L. Fisher	25-Aug-18		hand collection	rainforest			Reserve Nouragues, Inselberg Station	Cayenne		French Guiana	115	4.09259	-52.6778	Neotropical	https://www.antweb.org/specimen/CASENT0830362
CASENT0830328	Ponerinae	Pachycondyla	harpax		1 worker	pin	CAS, San Francisco, CA, USA		BLF41450	B.L. Fisher	28-Aug-18		hand collection	rainforest			Reserve Nouragues, Inselberg Station	Cayenne		French Guiana	130	4.08361	-52.6841	Neotropical	https://www.antweb.org/specimen/CASENT0830328
CASENT0104808	Ponerinae	Pachycondyla	harpax		1 worker, 1 male	pin	UCDC, Davis, CA, USA		PSW03898B	P. Ward	23-Feb-80				under stone		Barton Creek, Austin	Texas		United States		30.295406	-97.89183	Nearctic	https://www.antweb.org/specimen/CASENT0104808
CASENT0872947	Ponerinae	Pachycondyla	impressa		1 worker	pin	CASC, San Francisco, CA, USA		ANTC47669	B.L. Fisher	14-Aug-89			wet forest	leaf litter		San Blas, Nusagandi			Panama	345	9.351058315	-78.97927527	Neotropical	https://www.antweb.org/specimen/CASENT0872947
CASENT0872958	Ponerinae	Pachycondyla	impressa		1 worker	pin	CASC, San Francisco, CA, USA		ANTC47671	W. & E. Mackay	6-Aug-04			tropical rain forest	ex. log	clay soil; nest with brood	Heredia, Estacion Biologica LA Selva	Heredia		Costa Rica	50	10.423	-84.001333	Neotropical	https://www.antweb.org/specimen/CASENT0872958
CASENT0217562	Ponerinae	Pachycondyla	lattkei		2 workers	pin	CAS, San Francisco, CA, USA	paratype of Pachycondyla lattkei	ANTC17819	W. MacKay	8-Oct-88				nest under log		D.F. Parque Vinicio Adames	Miranda		Venezuela		10.39649	-66.89314	Neotropical	https://www.antweb.org/specimen/CASENT0217562
CASENT0372386	Ponerinae	Pachycondyla	lenis		1 worker	pin	CAS, San Francisco, CA, USA		BLF31567	B.L. Fisher; F.A. Esteves	8-Aug-13	10-Aug-13	sifted litter	rainforest	leaf-litter		Estación Biológica Villa Carmen	Madre de Dios		Peru	650	-12.8753	-71.41095	Neotropical	https://www.antweb.org/specimen/CASENT0372386
CASENT0066629	Ponerinae	Pachycondyla	procidua		1 alate queen	pin	CASC, San Francisco, CA, USA		ANTC1448	M.E. Iwrin; J.D. Vasquez	6-Mar-05	16-Mar-05	Malaise trap	humid montane forest			35 km N Tarapoto [as "35 km N Tarapotas"] Bosque Proteción Cord. Escalera	San Martin		Peru	900	-6.45767	-76.28733	Neotropical	https://www.antweb.org/specimen/CASENT0066629
CASENT0830573	Ponerinae	Pachycondyla	procidua		1 worker	pin	CASC, San Francisco, CA, USA		BLF41472	B.L.Fisher	30-Aug-18		hand collection	rainforest			Res. Nouragues, Inselbert Station			French Guiana	114m	4.0882	-52.6811	Neotropical	https://www.antweb.org/specimen/CASENT0830573
CASENT0872945	Ponerinae	Pachycondyla	striata		1 worker	pin	CASC, San Francisco, CA, USA		ANTC47688	C.E. & E.S. Ross	30-Apr-64						Tucuman, Quebrada de los Sosa	Tucuma		Argentina	800			Neotropical	https://www.antweb.org/specimen/CASENT0872945
CASENT0178185	Ponerinae	Pachycondyla	striata		2 workers	pin	ALWC, Alex L. Wild Collection		AW0305	A.L. Wild	19-Sep-96			bosque alto			Reserva Natural del Bosque Mbaracayú, Jejuimí	Canindeyú		Paraguay		-24.1	-55.533333	Neotropical	https://www.antweb.org/specimen/CASENT0178185
CASENT0217112	Ponerinae	Paltothyreus	tarsatus		1 worker	pin	CAS, San Francisco, CA, USA		ANTC9185	F. Hita Garcia	10-Jun-08					night time	Western, Jaminda's Paradise Hotel	Kakamega		Kenya	1650	0.5	34.583332	Afrotropical	https://www.antweb.org/specimen/CASENT0217112
ANTWEB1008570	Ponerinae	Paltothyreus	tarsatus		1 worker	SEM mount	AMNH, New York, NY, USA		MCZ0.8	Gary D. Alpert	6-Jun-92			open fields	on ground		Caia			Mozambique		-18	35.5	Afrotropical	https://www.antweb.org/specimen/ANTWEB1008570
CASENT0300041	Ponerinae	Parvaponera	darwinii	madecassa	1 worker	pin	CAS, San Francisco, CA, USA		BLF31297	B.L. Fisher; Malagasy Arthropod Team	26-Feb-13		35cm	open secondary vegetation	ex soil		Nosy Faly	Antsiranana		Madagascar	15	-13.3624	48.49101	Malagasy	https://www.antweb.org/specimen/CASENT0300041
CASENT0906555	Ponerinae	Parvaponera	darwinii	madecassa	1 worker	pin	CAS, San Francisco, CA, USA		BLF31297	B.L. Fisher; Malagasy Arthropod Team	26-Feb-13		35cm	open secondary vegetation	ex soil		Nosy Faly	Antsiranana		Madagascar	15	-13.3624	48.49101	Malagasy	https://www.antweb.org/specimen/CASENT0906555
CASENT0389498	Ponerinae	Parvaponera	darwinii	madecassa	1 worker	pin	CAS, San Francisco, CA, USA		BLF40214	B.L. Fisher; Malagasy Arthropod Team	17-May-17			open secondary vegetation	ex soil		Nosy Faly	Antsiranana		Madagascar	19	-13.36255	48.49104	Malagasy	https://www.antweb.org/specimen/CASENT0389498
ANTWEB1008573	Ponerinae	Phrynoponera	pulchella		1 worker	SEM mount	AMNH, New York, NY, USA		ANTC30074	N. Collins	22-Aug-83						Tara Riv., Xora Reserve			Kenya				Afrotropical	https://www.antweb.org/specimen/ANTWEB1008573
CASENT0178203	Ponerinae	Phrynoponera	pulchella		1 worker	pin	CAS, San Francisco, CA, USA	paratype of Phrynoponera pulchella	ANTC8501	N.M. Collins; M. Ritchie	22-Jul-83			Acacia-Commiphora scrub		no 5c	Kora Reserve, Tana River			Kenya	50	-1.533333	39.416668	Afrotropical	https://www.antweb.org/specimen/CASENT0178203
CASENT0178204	Ponerinae	Phrynoponera	pulchella		1 worker	pin	CAS, San Francisco, CA, USA	paratype of Phrynoponera pulchella	ANTC8502	N.M. Collins; M. Ritchie	22-Jul-83			Acacia-Commiphora scrub		no 5c	Kora Reserve, Tana River			Kenya	50	-1.533333	39.416668	Afrotropical	https://www.antweb.org/specimen/CASENT0178204
CASENT0217125	Ponerinae	Phrynoponera	pulchella		1 worker	pin	CAS, San Francisco, CA, USA		ANTC9203	G. Fischer	1-Jun-09		pitfall trap, Transect 2 20m	Brachystegia forest	2009 workshop, ground		Arabuko Sokoke Forest	Kilifi		Kenya	42	-3.32111	39.92917	Afrotropical	https://www.antweb.org/specimen/CASENT0217125
CASENT0217034	Ponerinae	Phrynoponera	pulchella		1 worker	pin	CAS, San Francisco, CA, USA		CEPF-TZ-14.2-F49	P. Hawkes; Y. Mlacha; F. Ninga	25-Feb-08	28-Feb-08	winkler	primary forest	leaf litter		Ndimba Forest Reserve	Lindi	Lindi	Tanzania	138	-9.62695	39.62964	Afrotropical	https://www.antweb.org/specimen/CASENT0217034
CASENT0417522	Ponerinae	Phrynoponera	transversa		1 worker	pin	CAS, San Francisco, CA, USA		BLF04130	B.L. Fisher	20-May-01	28-May-01	MW 50 sample transect, 5m	rainforest	sifted litter (leaf mold, rotten wood)		Parc National Dzanga-Ndoki, 37.9 km 169° S Lidjombo	Sangha-Mbaéré		Central African Republic	360	2.37067	16.1725	Afrotropical	https://www.antweb.org/specimen/CASENT0417522
CASENT0778160	Ponerinae	Platythyrea	cribrinodis		1 worker	pin	CAS, San Francisco, CA, USA		BLF37717	B.L. Fisher; Arthropod Team	10-Feb-16			closed forest	ground forager(s)		Parque Nacional Quirimbas, Taratibu	Cabo Delgado		Mozambique	310	-12.81632	39.69691	Afrotropical	https://www.antweb.org/specimen/CASENT0778160
CASENT0006088	Ponerinae	Platythyrea	punctata		1 worker	pin	CAS, San Francisco, CA, USA		ANTC1625	Z. Prusak	13-Nov-95			disturbed Harwood Hammock	foraging on ground		Key West, Stock Island, Key West Botanical Garden	Florida	Monroe	United States		24.56667	-81.73333	Nearctic	https://www.antweb.org/specimen/CASENT0006088
ANTWEB1008574	Ponerinae	Platythyrea	punctata		1 worker	SEM mount	AMNH, New York, NY, USA		ANTC30075	R.A. Keller	6-Jul-99				colony under rock		Higüey, El Bonao			Dominican Republic	170	18.715738	-68.656105	Neotropical	https://www.antweb.org/specimen/ANTWEB1008574
CASENT0104740	Ponerinae	Platythyrea	punctata		1 worker	pin	CAS, San Francisco, CA, USA		ANTC6086	Lloyd R. Davis, Jr.; Klaus Schilder	22-Apr-96						Sabal Palm Grove	Texas	Cameron	United States		25.85097	-97.41592	Nearctic	https://www.antweb.org/specimen/CASENT0104740
ANTWEB1008575	Ponerinae	Platythyrea	turneri		1 worker	SEM mount	MCZ, Cambridge, MA, USA		ANTC30076	P.F. Darlington	1-Dec-57			gum forest			Kirrama Range, v Cardwell	Queensland		Australia	762	-18.1	145.7	Australasia	https://www.antweb.org/specimen/ANTWEB1008575
CASENT0260204	Ponerinae	Platythyrea	turneri		1 worker	pin	CASC, San Francisco, CA, USA		ANTC47689	A. Wild										Australia				Australasia	https://www.antweb.org/specimen/CASENT0260204
CASENT0260486	Ponerinae	Platythyrea	turneri		2 workers	pin	PSWC, Philip S. Ward Collection		PSW11585	P. Ward	7-Mar-76			in wet sclerophyll	under stone		Wilton	New South Wales		Australia	200	-34.25	150.7	Australasia	https://www.antweb.org/specimen/CASENT0260486
SAM-HYM-C009585A	Ponerinae	Plectroctena	strigosa		2 workers	pin	SAMC, Cape Town, South Africa		ANTC1944	A. Russell-Smith	15-Nov-94	16-Nov-94	ex pitfall trap	in unburnt grassland			Mkomazi Game Reserve, Ibaya			Tanzania		-3.96667	37.8	Afrotropical	https://www.antweb.org/specimen/SAM-HYM-C009585A
ANTWEB1008576	Ponerinae	Plectroctena	strigosa		1 worker	SEM mount	AMNH, New York, NY, USA		KC-1	C. Peeters														Afrotropical	https://www.antweb.org/specimen/ANTWEB1008576
ANTWEB1008578	Ponerinae	Ponera	alpha		1 worker	SEM mount	MCZ, Cambridge, MA, USA		ANTC30078	S. Peck	1-Jul-74				forest litter		Wau			Papua New Guinea	1219	-7.33889	146.71667	Australasia	https://www.antweb.org/specimen/ANTWEB1008578
CASENT0172423	Ponerinae	Ponera	alpha		1 worker	pin	ANIC, Canberra, Australia	paratype of Ponera alpha	ANTC6629	R.W. Taylor	1-Jun-62		berlesate leafmould	rainforest	gully	(ANIC32-028312)	Kunai Creek, S.W. side Wau Va			Papua New Guinea	1300	-7.336228	146.7073	Australasia	https://www.antweb.org/specimen/CASENT0172423
CASENT0006626	Ponerinae	Ponera	pennsylvanica		1 worker	pin	CAS, San Francisco, CA, USA		ANTC1703	H.B. Leech	3-Aug-67						Murphy's park, New Harmony	Indiana	Posey	United States		38.13333	-87.93333	Nearctic	https://www.antweb.org/specimen/CASENT0006626
CASENT0100695	Ponerinae	Ponera	pennsylvanica		1 worker	pin	CAS, San Francisco, CA, USA		ANTC1821	A.R. Cline; S.T. Dash	11-Jan-03				sifting litter		Sam Houston Jones State Park	Louisiana	Calcasieu	United States		30.31667	-93.26667	Nearctic	https://www.antweb.org/specimen/CASENT0100695
ANTWEB1008579	Ponerinae	Ponera	pennsylvanica		1 worker	SEM mount	AMNH, New York, NY, USA		ANTC30079	R. Keller	23-Aug-00						Ithica; Cornell Campus	New York	Tompkins	United States				Nearctic	https://www.antweb.org/specimen/ANTWEB1008579
CASENT0178751	Ponerinae	Promyopias	silvestrii		1 worker	pin	CAS, San Francisco, CA, USA		BLF02324	B.L. Fisher	14-Apr-00		MW 50 sample transect, 5m	rainforest	sifted litter (leaf mold, rotten wood)		Bimbia Forest, 7.4 km 119° ESE Limbe	Sud-Ouest		Cameroon	40	3.98183	9.2625	Afrotropical	https://www.antweb.org/specimen/CASENT0178751
SAM-HYM-C002831	Ponerinae	Psalidomyrmex	procerus		2 workers	pin	SAMC, Cape Town, South Africa		ANTC1930	B. Malkin	24-Apr-49	6-May-49					Matute, Tiko Plantation	Sud-Ouest		Cameroon		4.08333	9.36667	Afrotropical	https://www.antweb.org/specimen/SAM-HYM-C002831
ANTWEB1008585	Ponerinae	Psalidomyrmex	procerus		1 worker	SEM mount	AMNH, New York, NY, USA		ANTC30085	A. Dejean	30-Apr-88						Abong Mbang			Cameroon		3.983333	13.183333	Afrotropical	https://www.antweb.org/specimen/ANTWEB1008585
CASENT0003082	Ponerinae	Psalidomyrmex	procerus		2 workers	pin	CAS, San Francisco, CA, USA		BLF02215	B.L. Fisher	10-Mar-00			rainforest	ex rotten log		Aire d'Exploit. Rationnelle de Faune des Monts Doudou, 24.3 km 307° NW Doussala	Ogooué-Maritime		Gabon	375	-2.22639	10.40972	Afrotropical	https://www.antweb.org/specimen/CASENT0003082
ANTWEB1008568	Ponerinae	Pseudoneoponera	porcata		1 worker	SEM mount	AMNH, New York, NY, USA		ANTC30072	C. Peeters	10-Apr-89							New South Wales		Australia		-30.4	152.36667	Australasia	https://www.antweb.org/specimen/ANTWEB1008568
CASENT0746786	Ponerinae	Pseudoneoponera	porcata		1 worker	pin	CAS, San Francisco, CA, USA		ANTC36675	A. Pascoe; B.D. Hoffmann	1-Mar-15						Casuarina Coastal Reserve, Darwin	Northern Territory		Australia		-12.3608	130.87	Australasia	https://www.antweb.org/specimen/CASENT0746786
CASENT0270004	Ponerinae	Pseudoneoponera	tridentata		1 worker	pin	CAS, San Francisco, CA, USA		DJM009	Ant Course	16-Aug-10	26-Aug-10		rainforest			Danum Valley, West Trail	Sabah		Malaysia	225	4.96561	117.79981	Indomalaya	https://www.antweb.org/specimen/CASENT0270004
CASENT0828633	Ponerinae	Pseudoponera	gilberti		1 worker	pin	CAS, San Francisco, CA, USA		BLF41413	B.L. Fisher	24-Aug-18		hand collection	rainforest			Reserve Nouragues, Inselberg Station	Cayenne		French Guiana	115	4.08858	-52.67596	Neotropical	https://www.antweb.org/specimen/CASENT0828633
CASENT0828638	Ponerinae	Pseudoponera	gilberti		1 worker	pin	CAS, San Francisco, CA, USA		BLF41418	B.L. Fisher	24-Aug-18		hand collection	rainforest			Reserve Nouragues, Inselberg Station	Cayenne		French Guiana	115	4.08858	-52.67596	Neotropical	https://www.antweb.org/specimen/CASENT0828638
CASENT0872957	Ponerinae	Pseudoponera	stigma		1 worker	pin	CASC, San Francisco, CA, USA		ANTC47690	E.I. Schlinger & E.S. Ross	27-Mar-55						12 mi. E. Buena-ventura. Valle			Colombia	30			Neotropical	https://www.antweb.org/specimen/CASENT0872957
CASENT0008153	Ponerinae	Pseudoponera	stigma		1 worker	pin	CASC, San Francisco, CA, USA		BLF10421	B.L. Fisher	4-Aug-04	14-Aug-04		rainforest	ground forager(s)		La Selva Biological Station	Heredia		Costa Rica	50	10.41667	-84.06667	Neotropical	https://www.antweb.org/specimen/CASENT0008153
CASTYPE06938	Ponerinae	Pseudoponera	stigma		1 worker	pin	CAS, San Francisco, CA, USA	syntype of Euponera brunneus	CASTYPE06938	E.S. Ross	1-Aug-44						Maffin Bay	Papua		Indonesia		-1.96667	138.88333	Australasia	https://www.antweb.org/specimen/CASTYPE06938
ANTWEB1008569	Ponerinae	Pseudoponera	stigma		1 worker	SEM mount	AMNH, New York, NY, USA		CR92-005	M.J. McDonald	17-May-92						Las Alturas	Puntarenas		Costa Rica				Neotropical	https://www.antweb.org/specimen/ANTWEB1008569
CASENT0923115	Ponerinae	Pseudoponera	stigma		1 worker	pin	CAS, San Francisco, CA, USA		WM21118	W.; E. MacKay	14-Jul-05			tropical rain forest	clay soil, nest in rotten log	label has Adm1 as Esmeraldas, coordinates place in Santo Domingo de los Tsáchilas	Esmeraldas, 13.5 k NW Sto Dom. de los Colorados	Santo Domingo de los Tsáchilas		Ecuador	434	-0.16194	-79.23444	Neotropical	https://www.antweb.org/specimen/CASENT0923115
CASENT0635758	Ponerinae	Rasopone	costaricensis		1 worker	pin	CAS, San Francisco, CA, USA	Paratype of Rasopone costaricensis Longino & Branstetter 2020	JTL8467	J. Longino	21-Dec-13	21-Dec-13	search	evergreen forest	in clay bank soil	Steep shaded ravine; in soil of clay bank	Monteverde	Puntarenas		Costa Rica	1290	10.306493	-84.817566	Neotropical	https://www.antweb.org/specimen/CASENT0635758
CASENT0644841	Ponerinae	Rasopone	costaricensis		1 worker	pin	CAS, San Francisco, CA, USA	Paratype of Rasopone costaricensis Longino & Branstetter 2020	JTL8628-s	J. Longino	13-May-14	13-May-14	Winkler	cloud forest	ex sifted leaf litter		Monteverde	Puntarenas		Costa Rica	1617	10.30892	-84.78498	Neotropical	https://www.antweb.org/specimen/CASENT0644841
INB0003660648	Ponerinae	Rasopone	cryptergates		1 worker	pin	CAS, San Francisco, CA, USA	Paratype of Rasopone cryptergates Longino & Branstetter 2020	AMI-1-W-022-06	M Molina, G Hurtado	2-Feb-05		miniWinkler	mature wet forest	ex sifted leaf litter		La Selva Biological Station	Heredia		Costa Rica	50	10.41745	-84.016266	Neotropical	https://www.antweb.org/specimen/INB0003660648
CASENT0633211	Ponerinae	Rasopone	cubitalis		1 worker	pin	CAS, San Francisco, CA, USA	Paratype of Rasopone cubitalis Longino & Branstetter 2020	JTL8670	J. Longino	17-May-14	17-May-14	search	wet forest	nest in clay bank	wet forest; Rasopone; chamber with 2 individuals and a larva in clay bank.	10km E Monteverde	Alajuela		Costa Rica	880	10.30677	-84.7165	Neotropical	https://www.antweb.org/specimen/CASENT0633211
CASENT0611754	Ponerinae	Rasopone	guatemalensis		1 worker	pin	CAS, San Francisco, CA, USA	Holotype of Rasopone guatemalensis Longino & Branstetter 2020	RSA2009-102	R. S. Anderson	15-Jun-09	15-Jun-09	MaxiWinkler	oak forest	ex sifted leaf litter		Refugio El Quetzal	Suchitepéquez		Guatemala	1838	14.55483	-91.19299	Neotropical	https://www.antweb.org/specimen/CASENT0611754
CASENT0612926	Ponerinae	Rasopone	guatemalensis		1 queen	pin	CAS, San Francisco, CA, USA	Paratype of Rasopone guatemalensis Longino & Branstetter 2020	Wa-B-09-1-46	LLAMA	15-Jun-09	15-Jun-09	MiniWinkler	cloud forest	ex sifted leaf litter	NOTEBY LLAMA, NOTEDATE 15-Jun-09: old 2¬º cloud forest with many large trees	4km S Vol. Atitlán	Suchitepéquez		Guatemala	1625	14.549924	-91.189995	Neotropical	https://www.antweb.org/specimen/CASENT0612926
CASENT0644252	Ponerinae	Rasopone	panamensis		1 worker	pin	CAS, San Francisco, CA, USA		Wa-E-06-1-45	ADMAC	4-Jul-15	4-Jul-15	miniWinkler	ridgetop cloud forest, isolated peak with oak trees	ex sifted leaf litter	MiniWinkler transect for project ADMAC. Ranchos Tinamu high site (Cerro Plano). Transect done along ridge, zig-zagging across trail to avoid steep areas. 3-day extraction.	Cerro Plano	San Jose		Costa Rica	1060	9.48059	-83.96402	Neotropical	https://www.antweb.org/specimen/CASENT0644252
INB0003620958	Ponerinae	Rasopone	pluviselva		1 worker	pin	CAS, San Francisco, CA, USA	Paratype of Rasopone pluviselva Longino & Branstetter 2020	03/WF/01/13	ALAS	15-Feb-04		Mini Winkler	montane wet forest	Hojarasca		11km ESE La Virgen	Heredia	La Virgen	Costa Rica	300	10.35	-84.05	Neotropical	https://www.antweb.org/specimen/INB0003620958
CASENT0612518	Ponerinae	Rasopone	politognatha		1 queen	pin	CAS, San Francisco, CA, USA	Paratype of Rasopone politognatha Longino & Branstetter 2020	Wa-B-03-2-04	LLAMA	12-May-09	12-May-09	MiniWinkler	cloud forest	ex sifted leaf litter	NOTEBY LLAMA, NOTEDATE 12-May-09: cloud forest: oak trees, tree ferns; only a few big trees, the forest may be old 2¬º forest or was was selectively logged	2km SE La Unión	Zacapa		Guatemala	1430	14.954538	-89.27711	Neotropical	https://www.antweb.org/specimen/CASENT0612518
CASENT0612523	Ponerinae	Rasopone	politognatha		1 worker	pin	CAS, San Francisco, CA, USA	Holotype of Rasopone politognatha Longino & Branstetter 2020	Wa-B-03-2-08	LLAMA	12-May-09	12-May-09	MiniWinkler	cloud forest	ex sifted leaf litter	NOTEBY LLAMA, NOTEDATE 12-May-09: cloud forest: oak trees, tree ferns; only a few big trees, the forest may be old 2¬º forest or was was selectively logged	2km SE La Unión	Zacapa		Guatemala	1430	14.954417	-89.27697	Neotropical	https://www.antweb.org/specimen/CASENT0612523
CASENT0003166	Ponerinae	Simopelta	oculata		3 workers	pin	CAS, San Francisco, CA, USA	paratype of Simopelta oculata	ANTC1687	W.L. Brown	25-Feb-66	9-Mar-66					R. Toro Amarillo Vic., Guapiles			Costa Rica		10.21667	-83.76667	Neotropical	https://www.antweb.org/specimen/CASENT0003166
ANTWEB1008588	Ponerinae	Simopelta	oculata		1 worker	SEM mount	MCZ, Cambridge, MA, USA		ANTC30088	W.L. Brown	25-Feb-66	9-Mar-66			nest		R. Toro Amarillo Vic., Guapiles			Costa Rica		10.21667	-83.76667	Neotropical	https://www.antweb.org/specimen/ANTWEB1008588
ANTWEB1008589	Ponerinae	Simopelta	transversa		1 worker	SEM mount	MCZ, Cambridge, MA, USA		ANTC30089															Neotropical	https://www.antweb.org/specimen/ANTWEB1008589
CASENT0914499	Ponerinae	Simopelta	transversa		1 worker	pin	CAS, San Francisco, CA, USA	paratype of Simopelta transversa	ANTC44255	W.L. Brown; S. Chaplin	16-Jun-71			montane rainforest			Pance, Mun. de Cali	Valle del Cauca		Colombia	1700	3.329426	-76.63542	Neotropical	https://www.antweb.org/specimen/CASENT0914499
ANTWEB1008591	Ponerinae	Streblognathus	peetersi		1 worker	SEM mount	AMNH, New York, NY, USA		ANTC30091	C. Peeters	1-Apr-02						next to Magoebaskloof Hotel	Limpopo		South Africa		-23.88333	29.98333	Afrotropical	https://www.antweb.org/specimen/ANTWEB1008591
CASENT0260406	Ponerinae	Streblognathus	peetersi		1 worker	pin	CAS, San Francisco, CA, USA		NGS50	C. Peeters	20-Feb-05						Magoebaskloof	Limpopo		South Africa		-23.88417	29.98556	Afrotropical	https://www.antweb.org/specimen/CASENT0260406
ANTWEB1008597	Ponerinae	Thaumatomyrmex	fraxini		1 worker	SEM mount	AMNH, New York, NY, USA		PAOS346	P.A.O. Soares	1-Jan-96	1-Apr-96	winkler				Ilhéus - CEPEC	Bahia		Brazil				Neotropical	https://www.antweb.org/specimen/ANTWEB1008597
CASENT0318451	Ponerinae	Thaumatomyrmex	zeteki		1 worker	pin	CAS, San Francisco, CA, USA		FAE2701	F.A. Esteves	3-May-15	4-May-15	hand collection	secondary dry forest	ex soil		Bequia Island, Peggy			Saint Vincent and the Grenadines	145	12.98717	-61.24758	Neotropical	https://www.antweb.org/specimen/CASENT0318451
CASENT0318452	Ponerinae	Thaumatomyrmex	zeteki		1 worker	pin	CAS, San Francisco, CA, USA		FAE2701	F.A. Esteves	3-May-15	4-May-15	hand collection	secondary dry forest	ex soil		Bequia Island, Peggy			Saint Vincent and the Grenadines	145	12.98717	-61.24758	Neotropical	https://www.antweb.org/specimen/CASENT0318452
