# Supplementary material for: ﻿Corrieoponenouragues gen. nov., sp. nov., a new Ponerinae from French Guiana (Hymenoptera, Formicidae)
Source: Zookeys. 2021 Dec 3;1074:83–173. doi: 10.3897/zookeys.1074.75551 (PMC8671710; doi:10.3897/zookeys.1074.75551)
Supplement: Supplementary material 3 — Table S3 [file zookeys-1074-083-s003.csv]

Genus	Species	Specimens_examined	Char_2	Notes_char_2	Char_3.1	Char_3.2	Char_3.3	Notes_char_3.3	Char_3.4	Char_6	Notes_char_6	Char_9	Notes_char_9	Char_11	Notes_char_11	Char_12	Notes_char_12	Char_13	Notes_char_13	Char_14	Notes_char_14	Char_15	Notes_char_15	Char_16	Notes_char_16	Char_20	Notes_char_20	Char_22	Notes_char_22	Char_24	Notes_char_24	Char_25	Notes_char_25	Char_27	Notes_char_27	Char_28.1	Notes_char_28.1	Char_28.2	Notes_char_28.2	Char_29	Notes_char_29	Char_30.1	Notes_char_30.1	Char_30.2	Char_31.1	Notes_char_31.1	Char_31.2	Notes_char_31.2	Char_31.3
Anochetus	Anochetus angolensis	CASTYPE13133	1		0	0	0		0	1		0		?		0		1		1		0		1		0		0		?		1		1		1	(minute)	1	(small)	0		1	(minute)	3	0		0		0
Anochetus	Anochetus emarginatus	CASENT0260205; ANTWEB1008504	1		0	0	0		0	1		0		4,4	(ANTWEB1008504, SEM images)	0		1		1		0		1		1		1		?		1		1		1		1		0		1		3	0		0		0
Asphinctopone	Asphinctopone differens	CASENT0417143	1		0	0	1		0	1		0		?		1		1		1		1		1		0		0		?		1		1		?	(seems to similar to A. silvestrii, but we have not taken SEM images of this taxon)	3		0		?	(seems similar to A. silvestrii, but we have not taken SEM images of this taxon)	3	0		0		0
Asphinctopone	Asphinctopone silvestrii	CASENT0824505; ANTWEB1008506	1		0	0	1		0	1		0	(ANTWEB1008506: blister-like convexity present where anteriormost ocellus would be located)	3,3	(dissection)	1		1		1		1		1		0		0		1		1		1		1	(stub)	3		0		1	(minute)	3	0		0		0
Austroponera	Austroponera castanea	CASENT0096646; CASENT0097796; CASENT0004203; CASENT0872946	1		0	0	1	(weakly impressed)	0	1		0		4,3	(CASENT0097796, dissection; CASENT0004203, in situ; CASENT0096646, in situ; CASENT0872946, dissection)	1		1		1		1		1		0		0		1		1		1		1		3		0		1		3	0		1		0
Belonopelta	Belonopelta deletrix	CASENT0235904; CASENT0003157; ANTWEB1008507	1		0	0	0		0	0		0		3,3	(ANTWEB1008507, SEM images)	0		1		1		0		1		0		1		1		1	(small)	1		0	(spur not visible on stereomicroscope; we have not seen or taken SEM images of this character in this taxon)	3		0		1	(small, but clearly visible)	3	0		0		0
Boloponera	Boloponera ikemkha	CASENT0254323; CASENT0254321	1		0	0	1		0	2		0		2,3	(CASENT0254321, dissection)	0		1		0		1		1		0		1		1		0		1		0		3		0		0		3	0		0		0
Boloponera	Boloponera vicans	CASENT0401737	1		0	0	1		0	2		0		?		0		?	(marked impression running from pronotum to metathoracic spiracle; however, the sculpture on the dorsum of the mesonotum also presents sulci impressed in the same fashion)	0		1		1		0		1		?		0		1		0		3		0		0		3	0		0		0
Bothroponera	Bothroponera cariosa	CASENT0417493; CASENT0845833	1		0	0	0		0	2		0		4,4	(CASENT0845833, dissection)	0		1		0		0		1		0		0		1		1		1		1		3		0		1		3	0		1		0
Bothroponera	Bothroponera crassa	CASENT0217115; CASENT0845849	1		0	0	1		0	1		0		4,4	(CASENT0845849, dissection)	0		1		0		0		1		0		0		1		1		1		1		3		1		1		3	0		1		0
Bothroponera	Bothroponera pachyderma	CASENT0402829; ANTWEB1008567	1		0	0	0		0	2		0		4,4	(ANTWEB1008567, SEM images)	0		1		0		1	(weakly impressed)	1		0		0		1		1		1		1		3		0		1		3	0		1		0
Bothroponera	Bothroponera silvestrii	CASENT0317061	1		0	0	1		0	1		0		?		0		1		0		0		1		0		0		?		1		1		1		3		1		1		3	0		0	(there is only one stout setae on each mesobasitarsus)	0
Bothroponera	Bothroponera talpa	CASENT0845894; CASENT0845895; CASENT0845896	1		0	0	0		0	2		0		4,4	(CASENT0845895, in situ)	0		1		0		0		1		0		0		1		1		1		1		3		0		1		3	0		1		0
Brachyponera	Brachyponera chinensis	CASENT0104738; CASENT0914511	1		1	0	0		0	1		0		?		1		1		1		0		1		0		1		1		1		1		1		2		0		1		3	0		0		0
Brachyponera	Brachyponera croceicornis	CASTYPE06966; CASENT0118536; ANTWEB1008564	1		1	0	0		0	1		0		3,3	(ANTWEB1008564, SEM images)	1		1		1		0		1		0		1		1		1		1		1		2		1	(small)	1		3	0		0		0
Brachyponera	Brachyponera lutea	CASENT0746777; CASENT0217564	1		1	0	0		0	1		0		3,3	(CASENT0217564, dissection)	1		1		1		1		1		0		1		1		1		1		1		2,3	(serrate to pectinate with short projections)	1		1		3	0		1	(few setae on the apical half of the mesobasitarsus)	0
Brachyponera	Brachyponera luteipes	CASENT0872964; CASENT0914510	1		1	0	0		0	1		0		3,3	(CASENT0914510, in situ)	1		1		1		0		1		0		1		1		1		1		1		2		1		1		3	0		0		0
Brachyponera	Brachyponera obscurans	CASENT0059666; CASENT0056028; CASENT0059638	1		1	0	0		0	1		0		3,3	(CASENT0056028, in situ)	1		1		1		0		1		0		1		?		1		1		1		2		1		1		3	0		0		0
Brachyponera	Brachyponera sennaarensis	CASENT0263683; CASENT0264712; CASENT0906150	1		1	0	0		0	1		0		3,3	(CASENT0264712, dissection)	1		1		1		1		1		0		0		1		0		1		1		3		1		1		3	0		0		0
Buniapone	Buniapone amblyops	CASENT0384973; CASENT0387803; CASENT0384786; CASENT0131226	1		0	0	1		0	1		0		4,4	(CASENT0387803, dissection)	0		1		0		0		1		0		0		1		1		1		1		3		0		1		3	0		1		0
Centromyrmex	Centromyrmex brachycola	CASENT0178344; ANTWEB1008508	1		0	0	1		0	1		0		4,3	(ANTWEB1008508, SEM images)	0		1		0		0		1		0		0		1		1		1		0		2	(ANTWEB1008508: serrate; casent0178344: main shaft of spur shaped like a pectinate spur, but it is missing ventral projections, on both midlegs; we are uncertain if the lack of projections is natural or artifact)	0		0		3	1		1		0
Centromyrmex	Centromyrmex decessor	CASENT0175376; CASENT0178745; CASENT0175377	1		0	0	1		0	1		0		4,3	(CASENT0175377, in situ)	0		1		0		0		1		0		1		?		1		1		0		0		0		0		3	1		1		1
Centromyrmex	Centromyrmex ereptor	CASENT0081171	1		0	0	1		0	1		0		?		0		1		0		0		1		0		1		?		1		1		0		0		0		0		3	1		1		0
Centromyrmex	Centromyrmex raptor	CASENT0066716	1		0	0	1		0	1		0		4,3	(worker, in situ)	0		1		0		0		1		0		0		?		1		1		0		0		0		0		3	1		1		1
Corrieopone	Corrieopone nouragues	CASENT0830464; CASENT0872028; CASENT0872029; CASENT0830465; CASENT0923158; CASENT0872031-res	0		0	0	0		0	1		0		4,4	(CASENT0923158, dissection)	1		1		1		1		1		0		0		1		1		1		1		2		1		1		3	0		0		0
Cryptopone	Cryptopone gilva	CASENT0006007; CASENT0006054; ANTWEB1008514	1		1	0	0		0	1		0		2,2	(CASENT0006054, worker, dissection)	0		1	(weak in some specimens, incomplete in others)	1		0		1		0		0		1		1		1		1		3		0		1		3	1		1		0
Cryptopone	Cryptopone guianensis	ANTWEB1008565; CASENT0249146	1		0	0	0		0	?	(0 or 1, not 2)	0		4,3	(ANTWEB1008565, SEM images)	1		1		0		0		1		0		1		1		1		1		1		3		?		1		3	1		1		0
Cryptopone	Cryptopone hartwigi	CASENT0217039; CASENT0251956	1		1	0	0		0	1		0		3,3	(dissection)	0		0		0		0		0		0		0		1		1		1		0		3		1	(present,but it is difficult to see without playing with the microscope's light)	0		3	1	(present on the apical half of the mesotibia)	1		0
Diacamma	Diacamma ceylonense	ANTWEB1008516	1		0	0	0		0	1		0		?		0		1		0		0		1		0		0		?		0		1		1		1?	(the character is not very visible in the images)	?		1		3	0		0		0
Dinoponera	Dinoponera longipes	CASENT0217518	1		0	0	0		0	1		0		4,4	(dissection)	0		1	(weak)	0		0		1		0		0		1		1	(small)	1		1		2		0		1		3	0		1	(present on the anterior face)	0
Dinoponera	Dinoponera lucida	ANTWEB1008517; CASENT0104920	1		0	0	1	(weakly impressed)	0	1		0		?	(more than 4 maxillary palpomeres: 4 maxillary palps are clearly seen in SEM images, but it's also clear that apical maxillary palpomere/s are broken off; no imagess of labial palpomeres)	0		1		0		0		1		0		0		?		1		1		1		2		?		1		3	0		1		0
Dolioponera	Dolioponera fustigera	CASENT0411307; CASENT0000078; CASENT0412032; ANTWEB1008521	1		0	1	0		0	1		0		3,3	(CASENT0411307, dissection)	0		0		0		0		0		0		1		1		0		0		0		3		0		0		3	0		0		0
Ectomomyrmex	Ectomomyrmex javanus	CASENT0217561	1		0	0	1		0	1		0		4,3	(in situ)	0		1		1	(weakly impressed)	1		1		0		0		1		1		1		1		3		1		1		3	0		1		0
Emeryopone	Emeryopone buttelreepeni	CASENT0353563; CASENT0368367; CASENT0368538; ANTWEB1008525	1		0	0	0		0	1		0		3,3	(CASENT0368367, dissection)	0		1		0		0		1		0		1		1		0		1		0		2		1		0		3	0		0		0
Euponera	Euponera brunoi	CASENT0906217	1		1	0	0		0	1		0		?		0		1		0		1		1		0		0		?		1		1		1		3		0		1		3	0		1	(present on the anterior face)	0
Euponera	Euponera sikorae	CASENT0134370; CASENT0497109	1		1	0	1?		0	1		0		2,2	(CASENT0134370, dissection)	1		1		1		1		1		0		0		1		1		1		1		3		1		1		3	0		0		0
Euponera	Euponera sjostedti	CASENT0217142; CASENT0872802	1		1	0	0		0	1		0		?		0		1		1	(weakly impressed)	0		1		0		0		?		1		1		1		3		1		1		3	0		0		0
Feroponera	Feroponera ferox	CASENT0102994	1		0	0	1		0	1		0		?		0		1		1	(weakly impressed)	0		1		0		0		1		1		1		1		1	(spur presents few long projections on ventral margin, but does not resembles a pectinate or serrate spur)	1		1		3	1		1		0
Fisheropone	Fisheropone ambigua	CASENT0906216; CASENT0906209; CASENT0906215	1		1	0	0		0	1		0		3,3	(CASENT0906209, dissection)	1		1		1		0		0		0		0		1		1		1		1	(stub)	3		0		0	(deep fovea present)	3	0		1		0
Hagensia	Hagensia havilandi marleyi	CASENT0872817; ANTWEB1008566	1		0	1	0		0	1		0	(ANTWEB1008566 with concavity present where anteriormost ocellus would be located)	4,4	(ANTWEB1008566, SEM images)	1		1		1		1		1		0		0		1		1		1		1		2		1		2		3	0		0		0
Harpegnathos	Harpegnathos saltator	CASENT0179535; ANTWEB1008532	1		0	0	0		0	1		1		4,4	(CASENT0179535, dissection)	0		1		0		0		1		0		0		0		0		1		1		2		0		1		3	0		0		0
Hypoponera	Hypoponera punctatissima	CASENT0729231; CASENT0729229	1		0	0	0		0	1		0		1,2	(CASENT0729229, queen, in situ)	0		0		1		0		0		0		1		?		0		1		0		2		0		0		3	0		1		0
Iroponera	Iroponera odax	ANTWEB1008537	1		0	1	0		0	?	(0 or 1, not 2)	0		?		0		1	(weak)	1		0		1	(small lobe)	0		1		?		1		1		0		3		?		0		3	0		0		0
Leptogenys	Leptogenys ixta	CASENT0178813; CASENT0248766	1		0	0	1		0	0		0		4,3	(CASENT0248766, in situ)	1		1		1		1	(weakly impressed)	1		0		1		1		0		0		1		3		0		1		3	0		0		0
Leptogenys	Leptogenys peruana	CASENT0178817; CASENT0248749	1		0	0	1		0	0		0		?		1		1		1		1	(weakly impressed)	1		0		1		1		0		0		1		2		0		1		3	0		0		0
Leptogenys	Leptogenys podenzanai	ANTWEB1008543; CASENT0903975; CASENT0907400	1		0	0	1		0	0		0		4,4	(ANTWEB1008543, SEM images)	0		1		1		0		1		0		1		?		1		0		1		3		?		1		3	0		1	(sparse, present on the anterodorsal area)	0
Leptogenys	Leptogenys pucuna	CASENT0428596	1		0	0	1		0	0		0		?		0		1		1		0		1		0	(laterals of propodeal dorsoposterior margin are bluntly angulate)	1		?		0		0		1		2		0		1		3	0		0		0
Leptogenys	Leptogenys sonora	CASENT0248762; CASENT0178784	1		0	0	1		0	0		0		?		1		1		1		0		1		0		0		1		0		0		1		3		0		1		3	0		0		0
Leptogenys	Leptogenys wheeleri	ANTWEB1008541	1		0	0	1		0	0		0	(weakly-projected convexity where anteriormost ocellus would be located)	4,3	(or 4,4. It looks like 4,3, but the view of basal labial palp/s is obstructed by galea in all images; Keller (2011) states it's 4,3)	0		1		1		0		1		0		?	(images do not provide a good angle for the evaluation of this character; Keller (2011) scored it round to oval)	?		0		0		1		3		?		1		3	0		0		0
Loboponera	Loboponera obeliscata	CASENT0004980; ANTWEB1008545	1		0	0	1		0	2		0		2,3	(CASENT0004980, dissection; ANTWEB1008545, SEM images)	0		0		0		1		1		0		1		1		1	(small)	1		0		3		0		0		3	0		0		0
Loboponera	Loboponera vigilans	CASENT0003100; CASENT0003102; ANTWEB1008546	1		0	0	1		0	2		0		2,2	(CASENT0003102, dissection)	0		0		0		1		1		1	(short, blunt projection)	1		1		0		1		0		3		0		0		3	0		0		0
Mayaponera	Mayaponera arhuaca	CASENT0217550; CASENT0872963	1		0	0	0		0	1		0		4,4	(CASENT0872963, in situ)	1		1		1		0		1		0		1		1		1	(small)	1		1		3		0		1		3	0		1		0
Mayaponera	Mayaponera becculata	CASENT0217551; CASENT0428729; CASENT0428720	1		0	0	0		0	1		0		4,4	(CASENT0428729, in situ)	1		1		1		0		1		0		1		1		1		1		1		3		0		1		3	0		1	(setae present on the anterodorsal area)	0
Mayaponera	Mayaponera cernua	CASENT0923098	1		0	0	0		0	1		0		4,4	(in situ)	1		1		1		0		1		0		1		?		1	(small)	1		1		3		0		1		3	0		1		0
Mayaponera	Mayaponera conicula	CASENT0923099	1		0	0	0		0	1		0		4,4	(dissection)	1		1		1		1		1		0		1		1		1		1		1		3		0		1		3	0		0		0
Mayaponera	Mayaponera constricta	CASENT0217555; CASENT0643469; CASENT0643470; CASENT0643472; CASENT0260254; CASENT0643473	1		0	0	0		0	1		0		4,4	(CASENT0643473, in situ)	1		1		1		0		1		0		1		1		1		1		1		3		0		1		3	0		1	(present, but not abundant)	0
Mayaponera	Mayaponera pergandei	CASENT0872965; CASENT0845437; CASENT0317475; CASENT0317476; CASENT0317474	1		0	0	0		0	1		0,1	(0 in worker CASENT0845437; 1 in CASENT0872965, likely intercaste)	4,4	(CASENT0872965, dissection)	1		1		1		0		1		0		1		1		1	(small)	1		1		3		0		1		3	0		1		0
Megaponera	Megaponera analis	CASENT0778154; CASENT0781054; CASENT0778156; CASENT0778155; CASENT0781128; CASENT0781053; CASENT0778074	1		0	0	0		0	1		0		4,4	(CASENT0778154, in situ)	1	(bulging in larger specimens, as casent0781054)	1		1		0		1		0	(laterals of propodeal dorsoposterior margin are bluntly angulate)	0		1		1		1		2		3		0		2		3	0		1	(few)	0
Mesoponera	Mesoponera ambigua	CASENT0264134; CASENT0906328; CASENT0217118	1		0	0	0		0	1		0	(casent0906328 has concavities where ocelli would be located)	3,3	(CASENT0217118, dissection)	1		1		1		0		1		0		1		1		0		1		1		3		0		1		3	0		1		0
Mesoponera	Mesoponera australis	CASENT0118552	1		0	0	0		0	1		0		4,4	(in situ)	1		1		1		0		1		0		1		?		1		1		1		3		0		1		3	0		1	(few)	0
Mesoponera	Mesoponera caffraria	CASENT0010962; CASENT0408614	1		0	0	0		0	1		0		4,4	(CASENT0010962, middle specimen, in situ)	1		1		1		0		1		0		0		1		1		1		1		3		1		1		3	0		1		0
Mesoponera	Mesoponera elisae rotundata	CASENT0066899	1		0	0	0		0	1		0		?		1		1		1		0		1		0		1		?		0		1		1		3		0		1		3	0		1		0
Mesoponera	Mesoponera melanaria macra	CASENT0159302; CASENT0158799; CASENT0145395	1		0	0	0		0	1		0		4,4	(CASENT0158799, dissection)	1		1		1		0	(one specimen has a very shallow line on anterior third of the sclerite)	1		0		1		1		1		1		1		3		0		1		3	0		1	(few)	0
Mesoponera	Mesoponera papuana	CASENT0872944	1		0	0	0		0	1		0		?		1		1		1		1		1		0		1		?		1		1		1		3		0		1		3	0		1	(few)	0
Mesoponera	Mesoponera papuana	CASTYPE06957	1		0	0	0		0	1		0		?		1		1		1		0		1		0		1		1		1		1	(two rows; anterior row with shorter setae)	1		3		0		1		3	0		1	(few)	0
Mesoponera	Mesoponera rubra	CASENT0872960; CASENT0384051	1		0	0	0		0	1		0		4,4	(CASENT0384051, in situ)	1		1		1		0		1		0		1		1		1		1		1		3		0		1		3	0		1		0
Mesoponera	Mesoponera subiridescens	CASENT0906219; CASENT0906327; CASENT0217113	1		0	0	1		0	1		0		4,4	(CASENT0906219, in situ)	1		1		1		1		1		0		0		1		1		1		1		3		0		1		3	0		1	(few)	0
Myopias	Myopias darioi	CASENT0810080; CASENT0915974	1		0	0	1		0	1		0		2,3	(CASENT0810080, dissection)	0		1		1		0		1		0		1		0		0		0		1		3		0		1		3	0		0		0
Myopias	Myopias maligna	CASENT0377518; ANTWEB1008550	1		0	0	1		0	1		0		4,4	(ANTWEB1008550, SEM images)	0		1		1		1		1		0		1		1		1		1		1		3		0		1		3	0		0		0
Neoponera	Neoponera aenescens	CASENT0217549; CASENT0872956	1		0	0	1		0	1		0		4,4	(CASENT0872956, in situ)	1		1		1		1		1		0		0		1		1		1		1		3		0		1		3	0		1		0
Neoponera	Neoponera apicalis	CASENT0872961; ANTWEB1008561; CASENT0907237; CASENT0907238; CASENT0260257	1		0	0	1	(weakly impressed)	0	1		0	(weak convexities where ocelli would be located)	4,4	(ANTWEB1008561, SEM images)	1		1		1		1		1		0		0		1		1		1		1		3		0		1		3	0		1		0
Neoponera	Neoponera bugabensis	CASENT0217570; CASENT0872955	1		0	0	1	(weakly impressed)	0	1		0		4,4	(CASENT0872955, in situ)	1		1		1		1		1		0		0		?		1		1		1		3		0		1		3	0		0		0
Neoponera	Neoponera carinulata	CASENT0217552; CASENT0845443	1		0	0	1		0	1		0		4,4	(CASENT0845443, in situ)	1		1		0		1		1		0		0		1		1		1		1		3		0		1		3	0		0		0
Neoponera	Neoponera cavinodis	CASENT0845444; CASENT0649003	1		0	0	1	(weakly impressed)	0	1		0		?		0		1		1	(weakly impressed)	1	(weakly impressed)	1		0		0		?		1		1		1		3		0		1		3	0		0		0
Neoponera	Neoponera commutata	CASENT0845441; CASENT0845442	1		0	0	0		0	1		0		4,4	(CASENT0845442, in situ)	0		1		1		1		1		0		0		1		1		1		1		3		0		1		3	0		1		0
Neoponera	Neoponera crenata	CASENT0872954	1		0	0	1		0	1		0		4,4	(worker, in situ)	0		1		0		0		1		0		0		1		1		1		1		3		0		1		3	0		0		0
Neoponera	Neoponera dismarginata	CASENT0217557; CASENT0845440	1		0	0	1		0	1		0		4,4	(CASENT0845440, in situ)	1		1		1		1		1		0		0		?		1		1		1		3		0		1		3	0		0		0
Neoponera	Neoponera eleonorae	CASENT0217558	1		0	0	1		0	1		0		?		0		1		1		1		1		0		0		?		1		1		1		3		0		1		3	0		1		0
Neoponera	Neoponera fiebrigi cf.	CASENT0872952	1		0	0	1	(weakly impressed)	0	1		NA		?		NA		NA		NA		1		NA		0		0		1		1		1		1		3		0		1		3	0		0		0
Neoponera	Neoponera fisheri	CASENT0923389; CASENT0217559	1		0	0	0		0	1		0		4,4	(CASENT0217559, in situ)	1		1		1		1	(weakly impressed)	1		0		0		?		1		1		1		3		0		1		3	0		0		0
Neoponera	Neoponera foetida	CASENT0217560	1		0	0	1		0	1		0		4,4	(in situ)	1		1		1		0		1		0		0		1		1		1		1		3		0		1		3	0		0		0
Neoponera	Neoponera globularia	CASENT0923100	1		0	0	1		0	1		0		4,4	(in situ)	0		1		0		0		1		0		0		?		1		1		1		3		0		1		3	0		0		0
Neoponera	Neoponera insignis	CASENT0007074; CASENT0845439	1		0	0	1	(weakly impressed)	0	1		0		4,4	(CASENT0845439, in situ)	0		1		1		1		1		0		0		1		1		1		1		3		0		1		3	0		0		0
Neoponera	Neoponera inversa	CASENT0217572; CASENT0845438	1		0	0	1	(weakly impressed)	0	1		0		4,4	(CASENT0845438, in situ)	0		1		1		1		1		0		0		?		1		1		1		3		0		1		3	0		0		0
Neoponera	Neoponera laevigata	CASENT0872951	1		0	0	0		0	1		0		4,4	(dissection)	0		1		1		0		1		0		0		?		1		1		2,3	(serrate to pectinate with short projections)	3		0		2,3	(serrate to pectinate with short projections)	3	0		1		0
Neoponera	Neoponera luteola	CASENT0217565	1		0	0	0		0	1		0		4,4	(in situ)	1		1		0		0		1		0		0		1		1		1		1		3		0		1		3	0		0		0
Neoponera	Neoponera moesta	CASENT0872953	1		0	0	1		0	1		0		4,4	(worker, in situ)	0		1		1		1		1		0		0		?		1		1		1		3		0		1		3	0		0		0
Neoponera	Neoponera obscuricornis	CASENT0872950	1		0	0	1	(weakly impressed)	0	1		1		4,4	(dissection)	1		1		1		1	(incomplete)	1		0		0		1		1		1		1		3		0		1		3	0		0		0
Neoponera	Neoponera schoedli	CASENT0428732; CASENT0428715	1		0	0	1	(weakly impressed)	0	1		0		4,4	(CASENT0428715, in situ)	1		1		1		1	(weakly impressed)	1		0		0		?		1		1		2	(serrate apically; no projections basally)	3		0		2	(serrate apically; no projections basally)	3	0		1		0
Neoponera	Neoponera striadinodis	CASENT0217569	1		0	0	1		0	1		0		4,4	(in situ)	0		1		0		1		1		0		0		1		1		1		1		3		0		1		3	0		0		0
Neoponera	Neoponera unidentata	CASENT0872949	1		0	0	1		0	1		0		4,4	(in situ)	0		1		0		1		1		0		0		?		1		1		1		3		0		1		3	0		0		0
Neoponera	Neoponera verenae	CASENT0872948	1		0	0	0		0	1		0		4,4	(in situ)	1		1		1		0		1		0		0		?		1		1		1		3		0		1		3	0		1		0
Neoponera	Neoponera villosa	CASENT0104739; ANTWEB1008571; CASENT0902513	1		0	0	0		0	1		0	(weak convexities where ocelli would be located)	4,4	(ANTWEB1008571, SEM images)	1		1		1		1	(sulcus impresssed in most specimens, but weakly impressed on specimen ANTWEB1008571)	1		0		0		1		1		1		1		3		0		1		3	0		0		0
Odontomachus	Odontomachus bauri	CASENT0729162; ANTWEB1008557; CASENT0318519; CASENT0729641	1		0	0	0		0	1		0		4,3	(CASENT0729641, dissection)	1		1		1		0		1		0		1		1		1		1		1		3		0		1		3	0		0		0
Odontoponera	Odontoponera transversa	CASENT0804431; ANTWEB1008558	1		0	0	1		0	1		0		4,4	(ANTWEB1008558, SEM images)	1		1		1		0		1		0	(laterals of propodeal dorsoposterior margin are angulate)	0		1		1		1		1		3		0		1		3	0		0		0
Ophthalmopone	Ophthalmopone berthoudi	CASENT0872942; ANTWEB1008562	1		0	0	0		0	0		0		4,4	(ANTWEB1008562, SEM images)	1		1		1		0		1		0		0		1		1		1		1		2		0		1		3	0		0		0
Pachycondyla	Pachycondyla crassinoda	CASENT0830390; CASENT0370917; CASENT0872959; CASENT0217556; ANTWEB1008563; CASENT0372235	1		0	0	1	(weakly impressed)	0	1		0?	(very small on ANTWEB1008563 and CASENT0872959, absent on CASENT0217556)	4,4	(CASENT0872959, dissection)	0		1		0		0		1		0		0		1		1		1		2		3		0		2		3	0		1		0
Pachycondyla	Pachycondyla harpax	CASENT0104808; CASENT0830362; CASENT0374616; CASENT0354369; CASENT0260237; CASENT0830328	1		0	0	1	(weakly impressed)	0	1		0		4,4	(dissection)	0		1		0		1		1		0		0		?		1		1		2		3		0		1		3	0		1		0
Pachycondyla	Pachycondyla impressa	CASENT0872947; CASENT0872958	1		0	0	1	(weakly impressed)	0	1		0		4,4	(dissection)	0		1		0		1		1		0		0		?		1		1		2		3		0		1		3	0		1		0
Pachycondyla	Pachycondyla lattkei	CASENT0217562	1		0	0	1	(weakly impressed)	0	1		0		4,4	(dissection)	0		1		1	(weakly impressed)	1	(weakly impressed)	1		0		0		1		1		1		2		3		0		2		3	0		1		0
Pachycondyla	Pachycondyla lenis	CASENT0372386	1		0	0	0		0	1		0		4,4	(dissection)	0		1		0		1		1		0		0		?		1		1		2		3		0		1		3	0		1		0
Pachycondyla	Pachycondyla procidua	CASENT0830573	1		0	0	1	(short and weakly impressed)	0	1		0		4,4	(dissection)	1	(weakly projected)	1		1		0		1		0		0		?		1		1		2	(minutely serrate)	3		0		2		3	0		1		0
Pachycondyla	Pachycondyla striata	CASENT0872945	1		0	0	1	(weakly impressed)	0	1		0		4,4	(in situ)	0		1		0		1		1		0		0		1		1		1		1		3		0		2		3	0		1		0
Paltothyreus	Paltothyreus tarsatus	CASENT0217112; ANTWEB1008570	1		0	0	1		0	1		0		4,4	(ANTWEB1008570, SEM images)	0		1		1	(weakly impressed)	1	(weakly impressed)	1		0		0		1		1		1		1		3		0		1		3	0		1		0
Parvaponera	Parvaponera darwinii madecassa	CASENT0300041; CASENT0906555; CASENT0389498	1		0	0	0		0	1		0		4,3	(CASENT0389498, dissection)	0		1		1		0		1		0		0		1		1		1		1		3		0		1		3	0		1		0
Phrynoponera	Phrynoponera pulchella	CASENT0217034; ANTWEB1008573; CASENT0178203; CASENT0178204; CASENT0217125	1		0	0	1	(casent0217034: weakly impressed on basal portion, regular apical portion)	0	1		0		4,4	(ANTWEB1008573, SEM images; CASENT0178203, in situ)	0		1		0		0		1		1	(in dorsal view, "spines" are laminated, winged projections)	0		1,2	(annulus unfused: CASENT0178203, CASENT0178204, CASENT0217125; annular gap: CASENT0217034)	1		1		2		3		0		2		3	0		1	(present on the anterior face, and on the apical third of dorsal face)	0
Phrynoponera	Phrynoponera transversa	CASENT0417522	1		0	0	1		0	1		0		?		0		1		0		0		1		1		0		2		1		1		2		3		0		2		3	0		1	(present on the anterior face)	0
Platythyrea	Platythyrea cribrinodis	CASENT0778160	1		0	0	1		0	1		0		3,2	(dissection)	0		1		0		0		1		1	(short, blunt tubercle)	1		0		0		1		3		3		0		3		3	0		0		0
Platythyrea	Platythyrea punctata	CASENT0104740; CASENT0006088; ANTWEB1008574	1	(only apical tooth)	0	0	1		0	2		0		6,4	(CASENT0104740, dissection)	0		1		0		0		1		1	(short, blunt tubercle)	1		2		0		1		3		3		0		3		3	0		0		0
Platythyrea	Platythyrea turneri	CASENT0260204; ANTWEB1008575; CASENT0260486	1		0	0	0		0	1		0		6,4	(ANTWEB1008575, SEM images)	0		1		0		0		1		0		1		?		0		1		2		3		0		3		3	0		0		0
Plectroctena	Plectroctena strigosa	ANTWEB1008576; SAM-HYM-C009585A	1		0	0	1		1	2		0		?		0		1		0		1		1		0		1		?		1		1		0		3		0		0		3	0		0	?	0
Ponera	Ponera alpha	ANTWEB1008578; CASENT0172423	1		0	0	0		0	?	(0 or 1, not 2)	0		?		0		1		1		0		1		0		1		?		0		1		0		3		0?		0		3	?		?		0
Ponera	Ponera pennsylvanica	CASENT0100695; CASENT0006626; ANTWEB1008579	1		0	0	0		0	1		0		2,2	(ANTWEB1008579, SEM images)	0		1		1		0		1		0		1		1		0		1		0		3		0		0		3	0		1		0
Promyopias	Promyopias silvestrii	CASENT0178751	1		0	0	1		0	1		0		4,4	(dissection)	0		1		1		0		1		0		1		1		0		1		1		3		0		1		3	1		1		0
Psalidomyrmex	Psalidomyrmex procerus	CASENT0003082; ANTWEB1008585; SAM-HYM-C002831	1	(only apical)	0	0	1		0	2		0	(ANTWEB1008585 has a concavity that contains a blister-like projection where anteriormost ocellus would be located; all 3 ocelli are marked in a similar fashion on scpecimen SAM-HYM-C002831)	3,4	(ANTWEB1008585, SEM images)	0		1		0		0		1		0		1		1		1		1		0		3		0		0		3	0		1		0
Pseudoneoponera	Pseudoneoponera porcata	CASENT0746786; ANTWEB1008568	1		0	0	1		0	1		0		4,4	(ANTWEB1008568, SEM images)	0		1		0		0		1		0		0		?		1		1		3		3		1		3		3	0		1		0
Pseudoneoponera	Pseudoneoponera tridentata	CASENT0270004	1		0	0	1	(weakly impressed)	0	1		0		4,4	(dissection)	0		1		0		0		1		0		0		?		1		1		1		3		1		1		3	0		1		0
Pseudoponera	Pseudoponera gilberti	CASENT0828633; CASENT0828638	1		0	0	1	(weakly impressed)	0	1		0		3,3	(in situ)	0		1		1		0		1		0		1		?		1		1		1		3		0		1		3	0		1		0
Pseudoponera	Pseudoponera stigma	CASENT0008153; CASTYPE06938; ANTWEB1008569; CASENT0923115; CASENT0872957	1		0	0	1	(weakly impressed)	0	1		0		3,3	(ANTWEB1008569, SEM images; CASENT0923115, in situ)	0		1		1		1	(weakly impressed)	1		0		0, 1		1		1		1		1		3		0		1		3	1	(only present apically)	1		0
Rasopone	Rasopone costaricensis	CASENT0635758; CASENT0644841	1		0	0	1		0	1		0		4,4	(CASENT0635758, dissection)	0		1		1		1		1		0		1		?		1		1		1		3		0		1		3	0		1		0
Rasopone	Rasopone cryptergates	INB0003660648	1		0	0	1		0	1		0		4,4	(dissection)	0		1		1	(weakly impressed)	0		1		0		1		?		1		1		1		3		0		1		3	0		1		0
Rasopone	Rasopone cubitalis	CASENT0633211	1		0	0	1		0	1		0		4,4	(dissection)	0		1		1		1		1		0		1		?		1		1		1		3		0		1		3	0		1		0
Rasopone	Rasopone guatemalensis	CASENT0611754; CASENT0612926	1		0	0	1	(weakly impressed; more developed on the queen)	0	1		0	(worker without ocelli)	4,4	(CASENT0612926, queen, in situ)	0		1		1		1		1		0		1		1		1		1		1		3		0		1		3	0		1		0
Rasopone	Rasopone panamensis	CASENT0644252	1		0	0	1		0	1		0		4,4	(dissection)	0		1		1		1		1		0		1		?		1		1		1		3		0		1		3	0		1	(present on the apical two thirds of the mesobasitarsus)	0
Rasopone	Rasopone pluviselva	INB0003620958	1		0	0	1		0	1		0		4,4	(dissection)	0		1		1	(weakly impressed)	0		1		0		1		?		1		1		1		3		0		1		3	0		1		0
Rasopone	Rasopone politognatha	CASENT0612523; CASENT0612518	1		0	0	1	(weakly impressed)	0	1		0		4,4	(CASENT0612518, dissection)	0		1		1	(weakly impressed)	0		1		0		1		?		1		1		1		3		0		1		3	0		1		0
Simopelta	Simopelta oculata	CASENT0003166; ANTWEB1008588	1		0	0	0		0	1		0		2,2	(CASENT0003166, dissection)	1		1	(weak)	0		?	(the area is costulate, and we are uncertain if the weakly marked impression seen in this taxon corresponds to the mesepisternal sulcus)	0		0		1		1		0		1		0		3		0		0		3	0		0		0
Simopelta	Simopelta transversa	CASENT0914499; ANTWEB1008589	1		0	0	0		0	1		0		2,2	(SEM images)	0		0		1		0		0		0		1		1		0		1		0		3		0		0		3	0		0		0
Streblognathus	Streblognathus peetersi	CASENT0260406; ANTWEB1008591	1		0	0	1	(weakly impressed)	0	1		0	(casent0260406 has cuticular convexities where ocelli would be located)	4,4	(ANTWEB1008591, SEM images)	1		1		1		0		1		1		0		1		1		1		2		2		0		2		3	0		1	(present on the anterior face)	0
Thaumatomyrmex	Thaumatomyrmex fraxini	ANTWEB1008597	1		0	0	0		0	1		0		3,3	(SEM images)	0		1		0		0		0		0		1		?		0		0		0		0		?		0		3	0		0		0
Thaumatomyrmex	Thaumatomyrmex zeteki	CASENT0318452; CASENT0318451	1		0	0	0		0	1		1	(intercastes?, ergatoids?)	3,3	(CASENT0318452, dissection)	0		1		1		0		1		0		1		1		0		1		0		0		0		0		3	0		0		0
[truncated: 26 more columns]
