# Supplementary material for: ﻿Corrieoponenouragues gen. nov., sp. nov., a new Ponerinae from French Guiana (Hymenoptera, Formicidae)
Source: Zookeys. 2021 Dec 3;1074:83–173. doi: 10.3897/zookeys.1074.75551 (PMC8671710; doi:10.3897/zookeys.1074.75551)
Supplement: Supplementary material 4 — Table S4 [file zookeys-1074-083-s004.csv]

Specimen_Code	Type_status	Caste	HL:Head length	HW: Head width	SL: Scape length	WL: Weber’s length	PL: Petiole length	GL: gaster length (A3 to A7)	PL + GL	TL: Total length	CI: Cephalic index	SI : Scape index
CASENT0830464	Holotype	worker	1.57	1.405	1.673	2.255	0.654	2.584	3.238	7.063	89.49044586	119.0747331
CASENT0830465	paratype	worker	1.555	1.386	1.647	2.154	0.617	2.703	3.32	7.029	89.1318328	118.8311688
CASENT0872028	paratype	worker	1.536	1.333	1.585	2.147	0.639	2.419	3.058	6.538	86.78385417	118.9047262
CASENT0872029	paratype	worker	1.546	1.384	1.665	2.136	0.582	2.834	3.416	7.098	89.52134541	120.3034682
CASENT0923157	paratype	queen	1.653	1.54	1.742	2.507	0.782	3.541	4.323	8.483	93.16394434	113.1168831
HL	Head length: Maximum longitudinal length of the head, measured from the anteriormost portion of the projecting clypeus to the midpoint of an imaginary line traced across the posterior margin of the head.
HW	Head width: Maximum width of head, excluding eyes.
SL	Scape length: Maximum chord length of the main shaft of the antennal scape, excluding basal bulbus and bulbus neck.
WL	Weber’s length: With the mesosoma in profile, the diagonal length from the posteroventral corner of the propodeum to the farthest point on the anterior face of the pronotum, excluding the neck.
TL	Total length: Sum of HL + WL + length of segments A2 to A7. A2 to A7 is measured as follows: maximum length of the petiole in profile (PL) + A3 to A7, or gaster length (GL).
CI	Cephalic index: HW/HL × 100.
SI	Scape index: SL/HW × 100.
